# Supplementary material for: Zeolite-promoted platinum catalyst for efficient reduction of nitrogen oxides with hydrogen
Source: Nat Commun. 2024 Sep 12;15:7988. doi: 10.1038/s41467-024-52382-7 (PMC11405393; doi:10.1038/s41467-024-52382-7)
Supplement: Supplementary file 4 — Source Data [file 41467_2024_52382_MOESM4_ESM.zip]

Archive with 4 entries (4 files):
- Source Data/Source data-Main Manuscript.pptx
- Source Data/Source Data-Main Manuscript.xlsx
- Source Data/Source data-Supplementary Information.pptx
- Source Data/Source data-Supplementary Information.xlsx
