# Supplementary material for: Zeolite-promoted platinum catalyst for efficient reduction of nitrogen oxides with hydrogen
Source: Nat Commun. 2024 Sep 12;15:7988. doi: 10.1038/s41467-024-52382-7 (PMC11405393; doi:10.1038/s41467-024-52382-7)
Supplement: Supplementary file 4 — Source Data [file 41467_2024_52382_MOESM4_ESM.zip › Source Data/Source Data-Main Manuscript.xlsx]

## Sheet: Fig. 1a,1b
Fig. 1a						Fig. 1b
	Pt/TiO2	Pt/TiO2 + Y	Pt/Y				Pt/TiO2	Pt/TiO2 + Y	Pt/Y
Temperature (oC)	NOx Conv. (%)	NOx Conv. (%)	NOx Conv. (%)			Temperature (oC)	N2 Sel. (%)	N2 Sel. (%)	N2 Sel. (%)
100	56	66	0			100	60	72	0
125	54	67	0			125	53	72	0
150	52	69	0			150	44	70	0
175	47	67	0			175	42	67	0
200	38	68	0			200	36	62	0
250	11	59	0			250	17	58	0
300	4	41	0			300	0	57	0

## Sheet: Fig. 1c,1d
Fig. 1c					Fig. 1d
NO + H2
	Pt/TiO2	Pt/TiO2 + Y			Pt/TiO2		Pt/TiO2 + TiO2		Pt/TiO2 + Y
Temperature (oC)	NO Selective Conv. (%)	NO Selective Conv. (%)			NOx Conv. (%)	N2 Sel. (%)	NOx Conv. (%)	N2 Sel. (%)	NOx Conv. (%)	N2 Sel. (%)
100	94.7135	100			54	53	57	54	67	72
200	65.0868	81.5545			52	44	55	48	69	70
300	8.00821	47.9879			47	42	51	45	67	67
					38	36	42	38	68	62
					11	17	20	24	59	58
NO + O2
	Pt/TiO2	Pt/TiO2 + Y
Temperature (oC)	NO Selective Conv. (%)	NO Selective Conv. (%)
100	5.2865	0
200	34.9132	18.4455
300	91.9918	52.0121

## Sheet: Fig. 2a
Pt/TiO2			Pt/TiO2+Y
Time (s)	Intensity		Time (s)	Intensity
35	-0.112		35	-0.147
36	-0.082		36	-0.191
37	-0.087		37	-0.206
38	-0.078		38	-0.154
39	-0.096		39	-0.094
40	-0.202		40	0.016
41	-0.149		42	0.027
42	-0.055		43	0.049
44	-0.123		43	0.037
45	-0.116		44	0.029
46	-0.072		45	-0.032
47	0.036		46	-0.059
48	0.076		47	-0.145
48	0.022		48	-0.178
49	-0.003		49	-0.23
50	-0.027		50	-0.138
51	-0.017		51	-0.146
52	-0.066		52	-0.143
53	-0.053		53	-0.05
54	-0.17		54	0.031
55	-0.127		55	0.04
56	-0.112		56	0.006
57	-0.086		57	0.031
58	-0.074		58	0.046
59	-0.039		59	0.025
60	-0.043		60	-0.01
61	-0.076		62	-0.066
62	-0.061		63	-0.1
63	-0.116		64	-0.088
65	-0.151		65	-0.058
66	-0.148		66	-0.094
67	-0.121		67	-0.028
68	-0.061		68	-0.008
68	0.031		69	0.258
69	0.232		70	0.82
70	0.458		71	1.379
71	0.738		72	2.25
72	1.167		73	4.209
73	2.154		74	5.108
74	2.938		75	8.405
75	3.899		76	10.895
76	4.985		77	13.661
77	6.998		78	16.557
78	8.649		79	19.344
79	10.411		81	23.096
80	12.288		82	25.102
81	15.359		83	26.588
82	17.387		84	27.63
83	18.42		85	28.184
85	21.174		86	28.098
86	22.737		87	27.541
87	24.522		88	26.686
88	25.168		89	24.919
89	25.456		90	23.546
89	25.442		91	22.022
90	25.244		91	22.022
91	24.695		92	19.661
92	23.449		93	18.058
93	22.324		94	16.492
94	21.09		95	14.976
95	19.777		96	12.832
96	18.411		97	11.508
97	16.992		98	10.314
98	15.534		99	9.185
99	13.521		101	7.775
100	12.218		102	6.933
101	10.986		103	6.17
102	9.873		104	5.144
103	8.405		105	4.556
104	7.519		106	4.054
105	6.69		107	3.79
107	5.938		108	3.141
108	4.977		109	2.792
109	4.422		110	2.519
110	3.893		111	2.291
111	3.351		111	2.291
112	2.606		112	1.938
112	2.452		113	1.71
113	2.074		114	1.594
114	1.928		115	1.407
115	1.383		116	1.19
116	1.182		117	0.989
117	1.109		118	0.935
118	0.978		119	0.822
119	0.908		120	0.743
120	0.87		122	0.721
121	0.848		123	0.719
122	0.839		124	0.641
123	0.768		125	0.62
124	0.696		126	0.654
125	0.659		127	0.621
126	0.523		128	0.625
127	0.489		129	0.707
129	0.403		130	0.636
130	0.226		131	0.749
131	0.191		132	0.78
132	0.09		133	0.75
133	0.07		134	0.735
133	0.035		135	0.735
134	-0.006		136	0.685
135	-0.011		137	0.672
136	-0.033		137	0.627
137	0.037		138	0.568
138	0.071		139	0.506
139	0.076		140	0.357
140	0.048		142	0.366
141	0.09		143	0.356
142	0.043		144	0.326
143	0.052		145	0.301
144	0.037		146	0.32
145	0.041		147	0.283
146	0.088		148	0.299
147	0.083		149	0.37
149	0.058		150	0.346
150	0.09		151	0.367
151	0.022		152	0.358
152	0.027		153	0.391
153	-0.049		154	0.435
153	-0.049		155	0.469
154	-0.053		156	0.457
155	0.082		157	0.463
156	0.098		157	0.389
157	0.036		158	0.458
158	0.092		159	0.479
159	0.083		160	0.463
160	0.116		161	0.487
161	0.133		162	0.469
162	0.001		164	0.444
163	0.029		165	0.478
164	0.077		166	0.456
165	0.1		167	0.472
166	0.127		168	0.529
167	0.086		169	0.625
168	0.081		170	0.695
169	0.101		171	1.354
171	0.084		172	2.256
172	0.032		173	4.653
173	-0.004		174	7.003
174	0.061		175	8.427
175	0.211		176	13.664
176	0.475		177	17.677
177	0.9		178	21.972
178	2.141		179	26.194
179	3.467		179	28.267
179	4.344		180	33.838
180	6.497		181	36.818
181	10.562		183	39.023
182	13.814		184	40.463
183	15.551		185	41.337
184	20.967		186	41.408
185	24.604		187	40.729
186	28.077		188	39.595
187	31.187		189	38.086
188	33.885		190	36.328
189	37.152		191	33.323
190	38.611		192	31.125
191	39.667		193	28.882
192	40.252		194	26.621
194	40.325		195	23.35
195	39.851		196	21.199
196	38.972		197	19.18
197	37.037		198	18.202
198	35.516		199	15.528
199	33.756		200	13.916
200	31.843		201	12.358
201	28.831		202	10.38
202	26.738		202	10.38
203	25.715		203	8.688
204	22.719		204	7.613
205	19.844		205	6.713
206	18.915		206	5.922
207	17.139		208	5.19
208	15.55		209	4.262
208	13.982		210	3.742
209	13.257		211	3.309
210	10.789		212	2.965
211	10.219		213	2.574
212	9.105		214	2.26
214	7.802		215	2.055
215	6.51		216	1.853
216	6.186		217	1.692
217	5.529		218	1.485
218	4.636		219	1.323
219	4.111		220	1.13
220	3.669		221	1.027
221	2.983		222	0.927
222	2.688		223	0.795
223	2.419		224	0.701
224	2.281		225	0.581
225	1.905		226	0.598
226	1.608		227	0.47
226	1.583		228	0.398
227	1.497		229	0.332
228	1.303		230	0.34
229	1.199		231	0.329
230	0.968		232	0.342
231	0.937		233	0.342
233	0.834		234	0.314
234	0.785		235	0.316
235	0.696		236	0.356
236	0.59		237	0.353
237	0.513		238	0.34
238	0.512		239	0.311
239	0.47		240	0.259
240	0.432		241	0.145
241	0.318		242	0.157
242	0.324		243	0.164
243	0.304		244	0.159
244	0.322		245	0.125
245	0.3		246	0.117
246	0.33		247	0.109
247	0.284		248	0.198
247	0.18		249	0.211
248	0.195		250	0.235
249	0.16		251	0.473
250	0.182		252	0.5
251	0.242		253	0.541
253	0.214		254	0.552
254	0.205		255	0.587
255	0.248		256	0.568
256	0.259		257	0.578
257	0.253		258	0.309
258	0.223		259	0.275
259	0.147		260	0.266
260	0.132		261	0.195
261	0.108		262	0.195
262	0.074		263	0.175
263	0.108		264	0.171
264	0.131		265	0.164
265	0.125		266	0.227
265	0.124		267	0.218
266	0.096		268	0.245
267	0.102		269	0.366
268	0.167		270	0.56
269	0.17		271	1.344
271	0.131		272	2.368
272	0.073		273	3.996
273	0.102		274	5.055
274	0.144		275	7.668
275	0.187		276	12.761
276	0.213		277	16.814
277	0.248		278	21.1
278	0.376		279	25.453
279	0.396		280	31.511
280	0.43		281	34.897
281	0.47		282	36.365
282	0.625		283	40.382
283	0.812		284	40.935
284	1.229		285	41.586
285	2.512		286	41.262
285	3.137		287	40.371
286	4.794		288	39.036
287	6.962		289	37.373
288	9.642		290	35.464
289	14.446		291	33.318
290	18.042		292	29.899
292	21.707		293	27.602
293	25.317		294	25.289
294	30.361		295	23.113
295	31.868		296	21.015
296	35.715		297	18.974
297	37.646		298	16.176
298	39.121		299	15.285
299	40.249		300	13.649
300	40.377		301	12.113
301	40.123		302	10.146
302	39.497		303	9.492
303	38.471		304	8.308
304	37.226		305	7.245
305	34.785		306	6.324
306	33.092		307	5.54
307	31.163		308	4.837
308	29.23		309	3.931
308	28.19		310	3.659
309	26.074		311	3.171
310	24.041		312	2.778
311	22.038		313	2.26
313	20.072		314	2.087
314	18.121		315	1.742
315	16.268		316	1.461
316	14.606		317	1.237
317	12.959		318	0.914
318	11.561		319	0.833
319	9.688		320	0.608
320	8.625		321	0.608
321	7.708		322	0.539
322	6.866		323	0.464
323	6.117		324	0.467
324	5.452		325	0.434
325	4.943		326	0.436
326	3.927		327	0.459
327	3.744		328	0.465
328	3.366		329	0.418
329	3.066		330	0.496
330	2.661		331	0.489
331	2.401		332	0.398
332	2.133		333	0.387
332	2.015		334	0.396
334	1.84		335	0.378
335	1.58		336	0.413
336	1.415		337	0.388
337	1.319		338	0.323
338	1.165		339	0.36
339	1.113		340	0.346
340	0.996		341	0.287
341	0.947		342	0.276
342	0.895		343	0.237
343	0.794		344	0.206
344	0.667		345	0.218
345	0.6		346	0.233
346	0.577		347	0.227
347	0.594		348	0.226
348	0.48		349	0.177
349	0.398		350	0.143
350	0.379		351	0.101
350	0.345		352	0.079
352	0.374		353	0.056
353	0.357		354	0.031
354	0.247		355	0.045
355	0.163		356	0.07
356	0.188		357	0.077
357	0.231		358	0.104
358	0.245		359	0.139
359	0.244		360	0.194
360	0.28		361	0.178
361	0.37		362	0.254
362	0.387		363	0.28
363	0.367		364	0.247
364	0.317		365	0.315
365	0.284		366	0.29
366	0.303		367	0.346
367	0.356		368	0.421
368	0.337		369	0.619
369	0.302		370	1.131
370	0.309		371	1.585
371	0.356		372	2.11
371	0.37		373	4.402
373	0.449		374	8.135
374	0.401		375	11.343
375	0.352		376	13.212
376	0.367		377	19.406
377	0.331		378	23.784
378	0.315		379	27.931
379	0.291		380	33.617
380	0.297		381	36.652
381	0.261		382	37.944
382	0.261		383	39.94
383	0.269		384	41.505
384	0.286		385	41.395
385	0.336		386	41.115
386	0.357		387	39.474
387	0.417		388	37.908
388	0.689		389	36.003
389	1.183		390	34.957
390	1.951		391	31.721
391	3.993		392	29.395
391	4.904		393	27.086
392	5.911		394	25.919
394	9.861		395	22.483
395	11.402		396	21.389
396	16.565		397	19.208
397	22.13		398	17.204
398	25.753		399	15.209
399	29.182		400	13.427
400	30.757		401	11.824
401	35.95		402	10.31
402	37.758		403	8.966
403	38.968		404	7.731
404	39.712		405	6.698
405	39.924		406	5.748
406	39.68		407	5.36
407	39.039		408	4.261
408	37.41		409	3.642
409	35.931		410	3.151
410	34.263		411	2.931
411	31.516		412	2.535
411	30.607		413	2.048
412	29.661		414	1.803
414	27.661		415	1.584
415	25.627		416	1.346
416	22.667		417	1.173
417	20.79		418	1.049
418	19.061		419	0.937
419	16.532		420	0.759
420	14.946		421	0.689
421	13.517		422	0.583
422	12.142		423	0.516
423	10.402		424	0.426
424	9.371		425	0.364
425	8.408		426	0.241
426	7.525		427	0.133
427	6.439		428	0.105
428	5.764		429	0.108
429	5.213		430	0.071
430	4.921		431	0.009
431	3.907		432	0.012
432	3.425		433	-0.018
433	3.03		434	0.034
433	2.811		435	0.062
435	2.461		436	0.06
436	2.081		437	0.034
437	1.857		438	0.014
438	1.7		439	0.028
439	1.529		440	0.009
440	1.399		441	0.068
441	1.218		442	0.042
442	1.068		443	0.028
443	0.872		444	0.023
444	0.739		445	0.013
445	0.633		446	-0.029
446	0.529		447	-0.021
447	0.428		448	-0.041
448	0.457		449	-0.032
449	0.446		450	0.046
450	0.44		451	0.043
451	0.392		452	0.062
452	0.411		453	0.057
452	0.404		454	0.08
454	0.393		455	0.115
455	0.399		456	0.09
456	0.314		457	0.048
457	0.322		458	0.033
458	0.293		459	-0.059
459	0.303		460	-0.092
460	0.264		461	-0.123
461	0.256		462	-0.159
462	0.191		463	-0.173
463	0.161		464	-0.156
464	0.153		465	-0.088
465	0.222		466	-0.081
466	0.218		467	-0.017
467	0.187		468	0.032
468	0.126		469	0.065
469	0.178		470	0.16
470	0.247		471	0.694
471	0.272		472	1.026
472	0.186		473	1.446
472	0.224		474	2.768
474	0.233		475	4.744
475	0.168		476	7.465
476	0.253		477	10.863
477	0.222		478	14.903
478	0.208		479	21.697
479	0.203		480	24.015
480	0.239		481	28.513
481	0.312		482	32.578
482	0.409		483	37.331
483	0.434		484	38.521
484	0.485		485	40.281
485	0.543		486	41.306
486	0.537		487	40.755
487	0.503		488	40.258
488	0.472		489	38.953
489	0.48		490	36.349
490	0.491		491	35.376
491	0.445		492	32.121
492	0.444		493	29.838
493	0.375		494	27.516
493	0.393		495	25.242
495	0.627		496	21.88
496	1.049		497	20.823
497	1.332		498	19.778
498	3.044		499	16.828
499	4.74		500	14.19
500	7.021		501	13.361
501	11.359		502	11.095
502	14.808		503	9.808
503	18.515		504	8.643
504	22.367		505	7.59
505	27.72		506	6.63
506	29.351		507	5.427
507	33.603		508	4.775
508	35.844		509	4.199
509	37.544		510	3.723
510	39.044		511	3.051
511	39.284		512	2.878
512	39.184		513	2.358
512	38.972		514	2.213
514	38.206		515	1.94
515	37.141		516	1.657
516	35.844		517	1.55
517	33.358		518	1.281
518	31.519		519	1.055
519	29.635		520	0.894
520	27.681		521	0.744
521	25.761		522	0.682
522	22.934		523	0.666
523	20.998		524	0.599
524	19.259		525	0.48
525	17.575		526	0.395
526	15.254		527	0.341
527	14.537		528	0.27
528	12.541		529	0.178
529	11.295		530	0.083
530	9.717		531	0.034
531	8.769		532	0.025
532	8.345		533	0.028
532	7.945		534	0.054
534	6.818		535	0.088
535	6.095		536	0.061
536	5.443		537	0.017
537	4.903		538	0.013
538	4.122		539	-0.058
539	3.647		540	-0.022
540	3.247		541	-0.077
541	2.88		542	-0.187
542	2.398		543	-0.17
543	2.182		544	-0.198
544	1.956		545	-0.171
545	1.726		546	-0.215
546	1.614		547	-0.22
547	1.429		548	-0.262
548	1.383		549	-0.273
549	1.313		550	-0.139
550	1.252		551	-0.188
551	1.144		552	0.17
552	0.996		553	0.151
553	0.924		554	0.205
554	0.883		555	0.254
555	0.871		556	0.308
556	0.729		557	0.332
557	0.64		558	0.329
558	0.626		559	0.343
559	0.6		560	-0.022
560	0.659		561	-0.031
561	0.594		562	-0.057
562	0.572		563	-0.061
563	0.499		564	-0.081
564	0.445		565	-0.076
565	0.422		566	-0.043
566	0.452		567	-0.04
567	0.435		568	0.005
568	0.458		569	0.06
569	0.426		570	0.132
570	0.295		571	0.346
571	0.323		572	1.015
572	0.353		573	2.021
573	0.302		574	2.652
574	0.238		575	4.638
575	0.162		576	7.285
576	0.203		577	10.63
577	0.265		578	14.628
578	0.288		579	19.051
579	0.258		580	25.841
580	0.391		581	28.01
581	0.359		583	32.212
582	0.353		583	34.044
583	0.357		584	37.101
584	0.367		585	39.378
585	0.382		586	40.686
586	0.407		587	41.145
587	0.42		588	40.903
588	0.289		589	39.987
589	0.31		590	38.546
590	0.349		591	36.662
591	0.322		592	33.439
592	0.31		593	31.126
593	0.309		594	28.73
594	0.332		595	26.372
595	0.406		596	22.949
596	0.408		597	20.828
597	0.434		598	18.789
598	0.42		599	16.806
599	0.505		600	14.16
600	0.739		601	12.577
601	1.138		603	11.836
602	2.407		604	10.44
603	3.826		605	9.253
604	5.751		606	8.119
605	8.314		607	7.102
606	11.264		608	6.251
607	12.915		609	5.44
608	18.366		609	5.072
609	22.138		610	4.433
610	23.983		611	3.846
611	29.23		612	3.297
612	32.246		613	2.784
613	34.725		614	2.401
614	37.513		615	2.01
615	38.587		616	1.709
616	39.186		617	1.445
617	39.187		618	1.332
618	38.778		619	0.976
619	37.486		620	0.837
620	36.289		621	0.803
621	34.79		622	0.657
622	33.185		624	0.535
623	30.403		625	0.465
624	28.551		626	0.357
625	26.62		627	0.332
626	24.662		628	0.295
627	22.752		629	0.255
628	20.06		630	0.202
629	19.166		631	0.212
630	17.405		632	0.157
631	15.859		633	0.214
632	14.433		634	0.191
633	13.048		635	0.186
634	11.201		635	0.167
635	10.04		636	0.168
636	9.063		637	0.165
637	8.159		638	0.143
638	6.928		639	0.13
639	6.163		640	0.093
640	5.538		641	0.067
641	5.011		642	0.051
642	4.481		644	0.109
643	4.026		645	0.096
644	3.408		646	0.068
645	3.108		647	0.075
646	2.823		648	0.082
647	2.589		649	0.098
648	2.382		650	0.041
649	2.326		651	0.046
650	2.077		652	-0.045
651	1.866		653	0.262
652	1.765		654	0.2
653	1.632		655	0.147
654	1.509		655	0.135
655	1.352		656	0.122
656	1.16		657	0.199
657	1.005		658	0.18
658	0.968		659	0.152
659	0.914		660	-0.132
660	0.919		661	-0.069
661	0.861		662	-0.056
662	0.845		664	-0.024
663	0.732		665	-0.082
664	0.72		666	-0.054
665	0.675		667	-0.062
666	0.589		668	-0.073
667	0.561		669	-0.114
668	0.506		670	-0.099
669	0.454		671	-0.057
670	0.404		672	0.188
671	0.447		672	0.325
672	0.46		673	0.851
673	0.388		674	1.726
674	0.358		675	4.092
675	0.321		676	6.473
676	0.377		677	7.906
677	0.39		678	13.149
678	0.375		679	19.395
679	0.365		680	23.775
680	0.351		681	25.961
681	0.345		683	30.12
682	0.334		684	35.353
683	0.347		685	38.029
684	0.325		686	39.883
685	0.361		687	41.285
686	0.361		688	41.318
687	0.348		689	40.803
688	0.378		690	39.767
689	0.436		691	38.379
690	0.466		692	36.638
691	0.543		693	34.59
692	0.57		694	31.193
693	0.512		695	30.024
694	0.513		696	27.658
695	0.514		697	25.262
696	0.539		697	22.89
697	0.53		698	21.729
698	0.489		699	19.385
699	0.382		700	17.283
700	0.318		702	14.334
701	0.426		703	13.44
702	0.436		704	11.767
703	0.425		705	10.322
704	0.634		706	9.002
705	0.719		707	7.749
706	1.156		708	6.703
707	1.696		709	5.394
708	3.109		710	4.662
709	3.852		711	4.029
710	6.859		712	3.679
711	9.441		713	2.663
712	12.517		714	2.466
713	17.874		715	1.99
714	21.599		716	1.656
716	23.488		717	1.509
716	25.323		717	1.373
717	30.365		718	1.007
718	34.457		719	0.681
719	36.493		720	0.642
720	37.262		721	0.533
721	39.041		722	0.418
722	39.16		724	0.386
723	38.997		725	0.358
724	38.039		726	0.259
725	36.957		727	0.21
726	35.649		728	0.211
727	34.103		729	0.242
728	31.468		730	0.131
729	29.605		731	0.017
730	27.657		732	-0.026
731	25.729		733	-0.041
732	22.808		734	-0.08
733	21.809		735	-0.042
734	19.971		736	-0.086
736	16.644		737	-0.065
737	15.147		738	-0.044
738	14.464		739	-0.043
739	13.084		739	-0.039
739	12.439		740	-0.047
740	10.749		741	-0.018
741	9.774		743	-0.075
742	8.845		744	-0.119
743	7.586		745	-0.116
744	6.838		746	-0.113
745	6.144		747	-0.125
746	5.568		748	-0.089
747	4.813		749	-0.09
748	4.348		750	-0.036
749	4.005		751	-0.008
750	3.806		752	-0.033
751	3.062		753	-0.065
752	2.939		754	-0.089
753	2.619		755	-0.105
754	2.4		756	-0.081
756	2.198		757	-0.088
757	1.807		758	-0.127
758	1.737		759	-0.109
759	1.589		760	-0.069
759	1.552		761	-0.097
760	1.43		761	-0.114
761	1.31		762	-0.145
762	1.169		763	-0.187
763	1.028		764	-0.188
764	0.984		766	-0.179
765	0.897		767	-0.189
766	0.904		768	-0.17
767	0.817		769	-0.1
768	0.722		770	-0.071
769	0.708		771	-0.087
770	0.733		772	-0.077
771	0.645		773	0.05
772	0.626		774	0.408
773	0.588		775	0.665
774	0.519		776	2.403
775	0.483		777	4.271
776	0.482		778	6.955
777	0.427		779	8.548
778	0.375		780	14.359
779	0.417		781	18.841
781	0.397		782	21.132
782	0.422		783	25.744
783	0.427		784	30.073
784	0.368		785	35.508
784	0.377		785	35.508
785	0.319		786	38.129
786	0.283		787	39.919
787	0.183		789	40.745
788	0.114		790	40.763
789	0.128		791	40.126
790	0.079		792	38.888
791	0.032		793	37.181
792	0.276		794	35.101
793	0.307		795	32.771
794	0.316		796	30.28
795	0.408		797	27.731
796	0.405		798	25.215
797	0.393		799	22.699
798	0.417		800	20.308
799	0.423		801	17.031
801	0.257		802	15.103
802	0.284		803	13.321
803	0.267		803	12.522
804	0.29		804	11.058
804	0.309		805	9.159
805	0.347		806	8.58
806	0.335		808	7.108
807	0.341		809	6.283
808	0.343		810	5.557
809	0.373		811	4.887
810	0.438		812	3.99
811	0.437		813	3.507
812	0.598		814	3.251
813	0.971		815	2.625
814	1.573		816	2.245
815	2.582		817	1.928
816	4.01		818	1.63
817	5.871		819	1.41
818	8.372		820	1.234
819	13.032		821	1.122
820	16.555		822	1.039
822	20.239		823	0.944
823	25.745		823	0.844
824	29.147		824	0.808
825	32.188		825	0.689
826	34.744		826	0.611
827	36.695		827	0.577
828	38.557		829	0.477
829	39.038		830	0.406
830	39.105		831	0.369
831	38.692		832	0.272
831	38.27		833	0.224
832	37.279		834	0.161
833	35.923		835	0.147
834	33.545		836	0.097
835	31.778		837	0.141
836	29.926		838	0.114
837	28.001		839	0.197
838	26.025		840	0.206
839	23.174		841	0.218
840	21.348		842	0.206
841	18.691		842	0.215
843	17.08		843	0.176
844	15.677		844	0.099
845	14.276		845	0.118
846	12.963		847	0.071
847	11.134		848	0.065
848	10.602		849	0.032
849	9.597		850	0.01
850	8.21		851	-0.008
851	7.329		852	0.052
851	6.912		853	-0.013
852	6.189		854	-0.056
853	5.512		855	-0.031
854	4.944		856	0.004
855	4.223		857	0.006
856	3.782		858	0.064
857	3.369		859	0.02
858	3.012		860	0.034
859	2.539		861	0.041
860	2.297		862	0.062
861	2.114		863	0.099
863	1.876		864	0.047
864	1.673		865	0.009
865	1.538		866	-0.018
866	1.275		867	0.012
867	1.269		868	0.042
868	1.078		869	0.042
869	0.954		870	0.002
870	0.849		871	-0.038
871	0.758		872	0.017
872	0.594		873	0.067
873	0.544		874	0.195
874	0.484		875	0.359
874	0.443		876	1.387
875	0.389		877	1.959
876	0.369		878	3.671
877	0.31		879	7.574
878	0.315		880	11.011
879	0.349		881	12.938
880	0.349		882	17.236
881	0.343		883	24.138
882	0.339		884	26.38
883	0.317		885	30.637
884	0.257		886	35.757
886	0.238		887	37.1
887	0.157		888	38.206
888	0.122		889	39.823
889	0.122		890	40.59
890	0.175		891	40.488
891	0.2		892	39.744
892	0.224		893	39.185
893	0.213		894	36.702
894	0.298		895	34.59
894	0.298		896	32.282
895	0.326		897	29.837
896	0.332		898	27.282
897	0.249		899	24.773
898	0.209		900	22.278
899	0.191		901	19.881
900	0.236		902	17.768
901	0.215		903	15.751
902	0.258		904	14.82
903	0.196		905	12.151
904	0.232		906	9.976
905	0.335		907	8.731
907	0.342		908	7.642
908	0.298		909	6.204
909	0.296		910	5.802
910	0.299		911	4.718
911	0.273		912	4.174
912	0.235		913	3.551
913	0.244		914	3.316
914	0.231		915	2.643
915	0.202		916	2.457
915	0.202		917	2.077
916	0.307		918	1.717
917	0.436		919	1.415
918	0.671		920	1.134
919	1.334		921	1.029
920	2.103		922	0.792
921	3.372		923	0.664
922	5.089		924	0.588
923	7.421		925	0.44
924	10.232		926	0.295
925	13.426		927	0.304
927	18.744		928	0.257
928	22.488		929	0.22
929	26.131		930	0.171
930	31.007		931	0.165
931	33.65		932	0.118
932	34.818		933	0.11
933	37.419		934	0.113
934	38.483		935	0.137
935	39.149		936	0.069
936	38.92		937	0.002
937	38.304		938	-0.048
938	37.343		939	-0.018
938	36.713		940	-0.007
939	35.277		941	-0.017
940	33.697		942	-0.019
941	31.006		943	0.003
942	29.037		944	0.021
943	27.097		945	0.024
944	25.153		946	0.016
945	23.243		947	-0.035
946	20.48		948	-0.042
947	18.815		949	-0.032
948	17.181		950	-0.075
950	14.943		951	-0.073
951	13.566		952	-0.103
952	12.326		953	-0.077
953	11.723		954	-0.051
954	10.06		955	-0.061
955	8.991		956	-0.127
956	8.022		957	-0.156
957	7.185		958	-0.163
958	6.406		959	-0.142
959	5.48		960	-0.064
960	4.957		961	-0.107
960	4.704		962	-0.086
961	4.274		963	-0.007
962	3.617		964	-0.003
963	3.219		965	0.037
964	2.944		966	0.061
965	2.649		967	0
966	2.243		968	-0.025
967	2.132		969	-0.076
968	1.832		970	-0.068
969	1.712		971	-0.041
970	1.556		972	-0.059
971	1.476		973	-0.04
973	1.275		974	0.048
974	1.241		975	0.048
975	1.109		976	0.37
976	1.045		977	1.003
977	0.938		978	1.971
978	0.903		979	3.512
979	0.795		980	7.12
980	0.757		981	10.241
981	0.712		982	13.989
981	0.713		983	20.338
982	0.671		984	24.607
983	0.62		985	28.785
984	0.574		986	32.554
985	0.517		987	35.697
986	0.508		988	39.231
987	0.455		989	40.652
988	0.407		990	41.049
989	0.373		991	41.373
990	0.358		992	40.826
991	0.321		993	39.742
992	0.395		994	38.237
993	0.445		995	37.384
995	0.485		996	34.243
996	0.463		997	33.068
997	0.407		998	30.667
998	0.417		999	28.144
999	0.403		1000	26.867
1000	0.376		1001	23.132
1001	0.337		1002	21.915
1002	0.298		1003	19.619
1002	0.321		1004	17.443
1003	0.309		1005	15.459
1004	0.337		1006	13.551
1005	0.294		1007	11.885
1006	0.285		1008	10.429
1007	0.29		1009	9.093
1008	0.301		1010	7.825
1009	0.334		1011	6.757
1010	0.351		1012	5.768
1011	0.442		1013	4.908
1012	0.407		1014	4.254
1013	0.442		1015	3.63
1015	0.359		1016	3.349
1016	0.329		1017	2.813
1017	0.232		1018	2.508
1018	0.083		1019	2.151
1019	-0.015		1020	1.808
1020	0.013		1021	1.485
1021	-0.012		1022	1.426
1022	0.069		1023	1.22
1023	0.103		1024	1.053
1024	0.372		1025	0.875
1025	0.487		1026	0.723
1025	1.187		1027	0.565
1026	1.613		1028	0.516
1027	2.61		1029	0.456
1028	4.258		1030	0.321
1029	7.613		1031	0.226
1030	10.47		1032	0.13
1031	13.775		1033	0.087
1032	19.251		1034	0.07
1033	22.94		1035	0.015
1034	26.542		1036	-0.052
1035	29.739		1037	-0.074
1037	32.54		1038	-0.069
1038	35.837		1039	-0.126
1039	36.657		1040	-0.139
1040	38.266		1041	-0.209
1041	38.741		1042	-0.244
1042	38.759		1043	-0.298
1043	38.277		1044	-0.305
1044	37.413		1045	-0.274
1045	35.599		1046	-0.308
1046	34.037		1047	-0.299
1047	32.324		1048	-0.335
1047	31.434		1049	-0.312
1048	28.557		1050	-0.301
1049	26.675		1051	-0.347
1050	24.774		1052	-0.369
1051	22.931		1053	-0.339
1052	21.101		1054	-0.332
1053	18.54		1055	-0.332
1054	16.932		1056	-0.145
1055	15.419		1057	-0.191
1056	13.351		1058	-0.19
1057	12.699		1059	-0.145
1059	11.493		1060	-0.152
1060	9.792		1061	-0.181
1061	9.268		1062	-0.151
1062	7.919		1063	-0.091
1063	7.11		1064	-0.109
1064	6.038		1065	-0.221
1065	5.684		1066	-0.217
1066	4.829		1067	-0.236
1067	4.361		1068	-0.239
1068	3.652		1069	-0.235
1068	3.46		1070	-0.296
1069	3.068		1071	-0.35
1070	2.711		1072	-0.317
1071	2.491		1073	-0.292
1072	2.236		1074	-0.263
1073	1.837		1075	-0.155
1074	1.669		1076	0.1
1075	1.54		1077	0.708
1076	1.258		1078	1.771
1078	1.093		1079	3.446
1079	0.996		1080	5.701
1080	0.921		1081	8.73
1081	0.884		1082	12.531
1082	0.833		1083	16.874
1083	0.774		1084	23.843
1084	0.799		1085	26.127
1085	0.829		1086	30.504
1086	0.839		1087	36.016
1087	0.753		1088	39.736
1087	0.703		1089	40.584
1088	0.643		1090	41.103
1089	0.594		1091	41.642
1090	0.615		1092	41.189
1091	0.574		1093	40.202
1092	0.579		1094	38.778
1093	0.495		1095	37.048
1094	0.465		1096	34.035
1095	0.449		1097	32.889
1096	0.44		1098	30.629
1098	0.401		1099	28.302
1099	0.298		1100	25.906
1100	0.215		1101	23.596
1101	0.186		1102	20.198
1102	0.133		1103	19.122
1103	0.051		1104	16.997
1104	0.053		1105	15.027
1105	-0.021		1106	12.4
1106	0.022		1107	10.869
1107	0.026		1108	9.499
1107	0.007		1109	8.216
1108	0.078		1110	6.76
1109	0.07		1111	6.348
1110	0.104		1112	5.96
1111	0.132		1113	5.221
1112	0.092		1114	4.252
1113	0.037		1115	3.976
1114	-0.003		1116	3.178
1115	-0.035		1117	2.762
1116	-0.052		1118	2.332
1117	-0.064		1119	1.976
1118	-0.024		1120	1.615
1120	-0.073		1121	1.417
1121	-0.122		1122	1.234
1122	-0.072		1123	0.944
1123	-0.09		1124	0.79
1124	-0.119		1125	0.703
1125	-0.149		1126	0.638
1126	-0.16		1127	0.496
1127	-0.159		1128	0.436
1127	-0.112		1129	0.352
1128	-0.068		1130	0.341
1129	-0.009		1131	0.321
1130	0.072		1132	0.272
1131	0.317		1133	0.22
1132	0.725		1134	0.095
1133	1.412		1135	0.028
1134	3.213		1136	-0.024
1135	5.031		1137	-0.038
1136	7.345		1138	-0.155
1137	11.677		1139	-0.131
1139	15.103		1140	-0.103
1140	18.746		1141	-0.153
1141	22.447		1142	-0.131
1142	27.719		1143	-0.069
1143	29.3		1144	-0.057
1144	33.437		1145	-0.035
1145	35.668		1146	-0.035
1146	37.279		1147	-0.08
1147	38.301		1148	0.042
1148	38.801		1149	0.036
1148	38.901		1150	0.001
1149	38.631		1151	-0.016
1150	37.989		1152	-0.05
1151	36.922		1153	0.044
1152	35.433		1154	0.051
1153	33.733		1155	0.033
1154	31.845		1156	-0.01
1155	29.823		1157	-0.084
1156	27.77		1158	-0.104
1157	25.738		1159	-0.078
1158	22.777		1160	-0.037
1160	20.953		1161	-0.032
1161	19.214		1162	-0.048
1162	16.744		1163	-0.06
1163	15.262		1164	-0.05
1164	13.898		1165	-0.039
1165	12.57		1166	0.041
1166	11.379		1167	-0.001
1167	9.736		1168	-0.022
1168	8.69		1169	-0.08
1168	8.252		1170	-0.077
1169	7.009		1171	-0.055
1170	6.633		1172	-0.049
1171	5.585		1173	-0.063
1172	5.004		1174	-0.005
1173	4.458		1175	0.043
1174	3.742		1176	0.248
1175	3.405		1177	0.48
1176	3.042		1178	1.763
1177	2.73		1179	2.424
1178	2.414		1180	4.255
1180	2.169		1181	6.827
1181	1.794		1182	11.802
1182	1.593		1183	15.793
1183	1.417		1184	20.088
1184	1.213		1185	24.538
1185	1.026		1186	30.76
1186	0.974		1187	32.64
1187	0.844		1188	37.216
1188	0.773		1189	38.43
1189	0.735		1190	40.8
1189	0.7		1191	41.197
1190	0.707		1192	41.548
1191	0.739		1193	40.733
1192	0.665		1194	40.16
1193	0.692		1195	38.716
1194	0.703		1196	36.841
1195	0.682		1197	33.553
1196	0.63		1198	31.155
1197	0.659		1199	29.9
1198	0.627		1200	28.676
1199	0.614		1201	24.942
1200	0.609		1202	22.443
1201	0.528		1203	21.261
1203	0.506		1204	18.948
1204	0.497		1205	15.913
1205	0.52		1206	13.966
1206	0.556		1207	12.283
1207	0.592		1208	10.722
1208	0.558		1209	8.733
1209	0.5		1210	7.679
1210	0.476		1211	6.806
1210	0.446		1212	6.422
1211	0.36		1213	4.952
1212	0.337		1214	4.307
1213	0.279		1215	3.773
1214	0.297		1216	3.325
1215	0.239		1217	2.937
1216	0.198		1218	2.549
1217	0.237		1219	2.181
1218	0.248		1220	1.716
1219	0.237		1221	1.579
1220	0.206		1222	1.448
1222	0.212		1223	1.234
1223	0.175		1224	1.083
1224	0.291		1225	0.961
1225	0.295		1226	0.8
1226	0.277		1227	0.703
1227	0.282		1228	0.622
1228	0.289		1229	0.587
1229	0.267		1230	0.48
1230	0.221		1231	0.475
1231	0.238		1232	0.393
1231	0.237		1233	0.219
1232	0.237		1234	0.232
1233	0.159		1235	0.2
1234	0.214		1236	0.159
1235	0.283		1237	0.1
1236	0.431		1238	0
1237	0.97		1239	0.005
1238	1.748		1240	0.027
1239	2.843		1241	-0.054
1240	4.497		1242	-0.054
1242	7.906		1243	-0.019
1243	10.73		1244	-0.036
1244	14.052		1245	-0.109
1245	17.683		1246	-0.239
1246	23.178		1247	-0.251
1247	24.982		1248	-0.301
1248	30.014		1249	-0.263
1249	34.027		1250	-0.301
1250	36.15		1251	-0.374
1251	37.606		1252	-0.38
1252	38.455		1253	-0.299
1252	38.846		1254	-0.293
1253	38.89		1255	-0.293
1254	38.777		1256	-0.044
1255	38.25		1257	-0.031
1256	36.752		1258	-0.022
1257	35.33		1259	0.085
1258	33.746		1260	0.159
1259	31.009		1261	0.2
1260	29.043		1262	0.24
1261	27.095		1263	0.266
1262	25.139		1264	0.01
1264	22.318		1265	0.033
1265	20.528		1266	0.02
1266	18.806		1267	-0.017
1267	17.211		1268	-0.039
1268	15.021		1269	-0.059
1269	13.682		1270	-0.095
1270	13.036		1271	-0.129
1271	10.673		1272	-0.133
1271	10.673		1273	-0.108
1272	9.14		1274	-0.078
1273	8.248		1275	0.06
1274	7.827		1276	0.346
1275	6.706		1277	1.1
1276	5.774		1278	2.521
1277	5.22		1279	4.478
1278	4.741		1280	7.113
1279	4.274		1281	12.236
1280	3.734		1282	16.328
1281	3.385		1283	20.836
1282	3.223		1284	23.08
1283	2.875		1285	31.404
1285	2.426		1286	34.841
1286	2.204		1287	36.296
1287	1.988		1288	37.558
1288	1.73		1289	40.407
1289	1.574		1290	41.572
1290	1.381		1291	41.636
1291	1.219		1292	40.924
1292	1.129		1293	39.724
1292	1.093		1294	38.925
1293	0.96		1295	37.16
1294	0.869		1296	33.931
1295	0.667		1297	31.537
1296	0.647		1298	30.268
1297	0.635		1299	27.713
1298	0.605		1300	25.168
1299	0.471		1301	22.698
1300	0.448		1302	20.448
1301	0.482		1303	18.248
1302	0.463		1304	15.227
1303	0.473		1305	14.29
1305	0.439		1306	12.579
1306	0.4		1307	11.037
1307	0.395		1308	9
1308	0.413		1309	8.406
1309	0.368		1310	7.346
1310	0.321		1311	6.388
1311	0.272		1312	5.951
1312	0.238		1313	4.783
1313	0.176		1314	4.104
1313	0.138		1315	3.541
1314	0.065		1316	2.859
1315	-0.001		1317	2.462
1316	0.043		1318	2.085
1317	0.061		1319	1.758
1318	0.089		1320	1.609
1319	0.16		1321	1.379
1320	0.167		1322	1.178
1321	0.165		1323	1.078
1322	0.183		1324	0.994
1323	0.152		1325	0.89
1324	0.18		1326	0.755
1326	0.129		1327	0.578
1327	0.135		1328	0.52
1328	0.179		1329	0.42
1329	0.217		1330	0.359
1330	0.263		1331	0.311
1331	0.313		1332	0.238
1332	0.4		1333	0.231
1333	0.428		1334	0.21
1334	0.424		1335	0.19
1334	0.438		1336	0.181
1335	0.387		1337	0.176
1336	0.345		1338	0.166
1337	0.303		1339	0.137
1338	0.217		1340	0.169
1339	0.24		1341	0.128
1340	0.161		1342	0.089
1341	0.168		1343	0.115
1342	0.205		1344	0.064
1343	0.272		1345	0.077
1345	0.422		1346	0.099
1346	1.022		1347	0.073
1347	1.682		1348	0.069
1348	3.556		1349	0.048
1349	5.408		1350	0.057
1350	7.841		1351	0.108
1351	10.63		1352	0.128
1352	13.924		1353	0.084
1353	19.252		1354	0.059
1354	22.945		1355	0.076
1355	26.454		1357	0.026
1356	29.773		1357	0.044
1357	33.813		1358	0.019
1358	35.95		1359	0.005
1358	36.794		1360	-0.009
1359	38.072		1361	-0.007
1360	38.862		1362	0.037
1361	39.118		1363	0.032
1362	38.73		1364	-0.021
1363	37.863		1365	0.028
1365	36.819		1366	0.002
1366	34.668		1367	0.023
1367	33.074		1368	-0.059
1368	31.271		1369	-0.044
1369	29.457		1370	-0.106
1370	26.627		1371	-0.073
1371	24.798		1372	-0.06
1372	22.905		1373	-0.044
1373	21.175		1374	-0.041
1374	19.418		1376	0.107
1375	17.703		1376	0.217
1376	16.911		1377	0.536
1377	14.54		1378	1.764
1378	13.092		1379	3.141
1379	11.785		1380	5.17
1380	10.02		1381	7.873
1380	10.02		1382	11.242
1381	8.57		1383	15.148
1382	7.743		1384	19.422
1383	7.015		1385	23.801
1384	6.055		1386	28.111
1385	5.508		1387	33.819
1387	5		1388	36.901
1388	4.517		1389	39.314
1389	3.789		1390	40.876
1390	3.405		1391	41.892
1391	3.007		1392	41.716
1392	2.669		1393	40.975
1393	2.351		1394	39.726
1394	2.154		1395	38.129
1395	1.904		1397	35.229
1396	1.698		1397	34.176
1397	1.532		1398	33.047
1398	1.481		1399	30.657
1399	1.435		1400	28.283
1400	1.245		1401	25.854
1401	1.141		1402	23.489
1402	1.047		1403	21.18
1402	1.06		1404	17.84
1403	0.931		1405	16.796
1404	0.903		1406	14.791
1405	0.806		1407	13.877
1406	0.848		1408	11.402
1408	0.763		1409	9.963
1409	0.725		1410	8.684
1410	0.682		1411	7.54
1411	0.625		1412	6.986
1412	0.579		1413	6.058
1413	0.532		1414	5.198
1414	0.506		1415	4.139
1415	0.395		1417	3.865
1416	0.362		1417	3.567
1417	0.353		1418	3.029
1418	0.35		1419	2.368
1419	0.351		1420	2.072
1420	0.372		1421	1.96
1421	0.328		1422	1.686
1422	0.352		1423	1.296
1423	0.399		1424	1.223
1424	0.398		1425	1.097
1425	0.412		1426	0.949
1426	0.419		1427	0.934
1427	0.437		1428	0.838
1427	0.396		1429	0.754
1429	0.457		1430	0.684
1430	0.49		1431	0.654
1431	0.524		1432	0.595
1432	0.52		1433	0.524
1433	0.499		1434	0.53
1434	0.522		1436	0.443
1435	0.479		1436	0.455
1436	0.491		1437	0.414
1437	0.443		1438	0.452
1438	0.376		1439	0.396
1439	0.42		1440	0.37
1440	0.444		1441	0.4
1441	0.402		1442	0.367
1442	0.381		1443	0.338
1443	0.469		1444	0.358
1444	0.446		1445	0.203
1445	0.52		1446	0.148
1446	0.458		1447	0.151
1447	0.487		1448	0.13
1447	0.507		1449	0.083
1449	0.6		1450	0.025
1450	0.735		1451	0.015
1451	0.896		1452	0.072
1452	1.268		1453	0.112
1453	1.928		1454	0.1
1454	3.008		1456	0.127
1455	4.525		1457	0.086
1456	7.744		1457	0.036
1457	9.068		1458	0.042
1458	13.745		1459	0.035
1459	17.266		1460	0.021
1460	20.939		1461	0.019
1461	26.361		1462	-0.038
1462	29.7		1463	-0.029
1463	32.647		1464	-0.042
1464	35.117		1465	0.03
1465	37.718		1466	0.096
1466	38.8		1467	0.101
1467	39.33		1468	0.103
1467	39.411		1469	0.09
1469	38.994		1470	0.133
1470	38.192		1471	0.205
1471	37.055		1472	0.19
1472	35.705		1473	0.182
1473	33.362		1474	0.213
1474	31.63		1476	0.34
1475	29.782		1477	0.79
1476	27.895		1477	1.114
1477	25.046		1478	2.092
1478	24.083		1479	2.735
1479	21.3		1480	6.99
1480	18.694		1481	10.029
1481	17.878		1482	13.717
1482	16.345		1483	17.798
1483	14.887		1484	24.403
1484	12.899		1485	28.612
1485	11.724		1486	32.469
1486	10.673		1487	35.761
1487	9.221		1488	38.425
1487	8.772		1489	40.283
1489	7.878		1490	41.455
1490	7.081		1491	41.908
1491	6.064		1492	41.679
1492	5.439		1493	40.368
1493	4.907		1494	38.952
1494	4.429		1495	37.212
1495	3.793		1496	34.162
1496	3.41		1498	31.899
1497	3.09		1498	30.727
1498	2.774		1499	28.448
1499	2.404		1500	24.985
1500	2.167		1501	22.836
1501	1.95		1502	21.734
1502	1.667		1503	19.655
1503	1.505		1504	16.79
1504	1.362		1505	14.958
1505	1.243		1506	13.327
1506	1.113		1507	12.587
1507	1.095		1508	9.842
1508	0.891		1509	8.596
1508	0.839		1510	8.033
1510	0.824		1511	6.607
1511	0.796		1512	5.463
1512	0.741		1513	4.786
1513	0.683		1514	4.269
1514	0.59		1515	3.741
1515	0.578		1516	3.373
1516	0.582		1517	3.024
1517	0.619		1519	2.677
1518	0.642		1520	2.179
1519	0.617		1521	2.057
1520	0.577		1522	1.632
1521	0.587		1523	1.423
1522	0.623		1523	1.335
1523	0.615		1524	1.025
1524	0.591		1525	0.993
1525	0.528		1526	0.795
1526	0.517		1527	0.696
1527	0.492		1528	0.588
1528	0.464		1529	0.523
1529	0.482		1530	0.459
1530	0.462		1531	0.403
1530	0.333		1532	0.355
1532	0.29		1533	0.384
1533	0.294		1534	0.369
1534	0.287		1535	0.363
1535	0.36		1536	0.351
1536	0.316		1537	0.31
1537	0.314		1539	0.291
1538	0.319		1540	0.248
1539	0.357		1541	0.199
1540	0.371		1542	0.146
1541	0.335		1543	0.228
1542	0.243		1544	0.241
1543	0.233		1544	0.273
1544	0.254		1545	0.291
1545	0.249		1546	0.336
1546	0.183		1547	0.363
1547	0.176		1548	0.307
1548	0.17		1549	0.322
1549	0.203		1550	0.315
1549	0.283		1551	0.299
1551	0.307		1552	0.337
1552	0.313		1553	0.367
1553	0.333		1554	0.279
1554	0.387		1555	0.259
1555	0.54		1556	0.27
1556	0.611		1557	0.344
1557	0.857		1558	0.351
1558	1.291		1560	0.336
1559	1.99		1561	0.257
1560	3.942		1562	0.242
1561	5.79		1563	0.306
1562	8.128		1564	0.278
1563	10.933		1565	0.244
1564	14.241		1565	0.244
1565	17.801		1566	0.205
1566	23.358		1567	0.213
1567	26.835		1568	0.211
1568	30.121		1569	0.184
1569	32.99		1570	0.199
1570	35.362		1571	0.204
1571	37.191		1572	0.252
1571	37.872		1573	0.355
1573	38.38		1574	0.363
1574	39.173		1575	0.306
1575	38.981		1576	0.345
1576	38.686		1577	0.462
1577	37.165		1579	0.875
1578	35.742		1580	2.157
1579	34.914		1581	3.578
1580	33.081		1582	4.5
1581	30.053		1583	8.442
1582	27.922		1583	11.882
1583	26.841		1584	13.766
1584	24.742		1585	20.176
1585	21.698		1586	22.347
1586	20.691		1587	28.775
1587	18.782		1588	32.701
1588	16.971		1589	36.098
1589	15.309		1590	39.766
1590	13.735		1591	41.243
1591	12.341		1592	41.851
1591	11.654		1593	41.94
1593	10.436		1594	40.856
1594	9.293		1595	40.248
1595	8.221		1597	37.851
1596	7.333		1598	35.957
1597	6.471		1599	33.83
1598	5.738		1600	31.597
1599	5.089		1601	29.248
1600	4.521		1602	24.654
1601	4.019		1603	24.654
1602	3.418		1603	22.36
1603	3.017		1604	20.308
1604	2.746		1605	17.267
1605	2.427		1606	15.488
1606	2.045		1607	14.671
1607	1.905		1608	12.32
1608	1.735		1609	10.919
1609	1.556		1610	9.617
1610	1.401		1611	7.924
1611	1.347		1612	7.404
1611	1.256		1613	6.098
1613	1.233		1614	5.685
1614	1.173		1615	4.315
1615	1.046		1616	3.976
1616	0.946		1617	3.472
1617	0.895		1618	3.068
1618	0.829		1620	2.509
1619	0.813		1621	2.167
1620	0.766		1622	1.917
1621	0.76		1623	1.698
1622	0.779		1624	1.579
1623	0.786		1625	1.515
1624	0.713		1626	1.377
1625	0.681		1627	1.257
1626	0.569		1628	1.11
1627	0.52		1629	1.001
1628	0.495		1630	0.93
1629	0.411		1630	0.93
1630	0.408		1631	0.796
1630	0.41		1632	0.73
1632	0.374		1633	0.691
1633	0.393		1634	0.602
1634	0.454		1635	0.544
1635	0.508		1636	0.552
1636	0.525		1637	0.439
1637	0.516		1638	0.347
1638	0.506		1640	0.344
1639	0.47		1641	0.315
1640	0.486		1642	0.267
1641	0.519		1643	0.25
1642	0.486		1644	0.149
1643	0.436		1645	0.219
1644	0.397		1646	0.301
1645	0.32		1647	0.28
1646	0.348		1648	0.274
1647	0.354		1649	0.285
1648	0.332		1650	0.266
1649	0.363		1651	0.264
1650	0.378
1651	0.421
1651	0.394
1653	0.489
1654	0.466
1655	0.483
1656	0.507
1657	0.495
1658	0.495
1659	0.5
1660	0.529
1661	0.534
1662	0.545
1663	0.645
1664	1.036
1665	1.671
1666	2.145
1667	3.342
1668	6.38
1669	7.66
1670	10.66
1670	12.356
1672	15.999
1673	19.972
1674	21.965
1675	27.774
1676	31.282
1677	34.139
1678	36.432
1679	38.009
1680	38.951
1681	39.252
1682	38.612
1683	38.138
1684	36.895
1685	35.369
1686	33.63
1687	31.716
1688	29.641
1689	27.439
1690	25.263
1691	23.129
1692	22.081
1693	19.108
1694	18.152
1695	17.199
1696	15.443
1697	13.848
1698	11.734
1699	11.734
1700	9.914
1701	8.862
1702	7.883
1703	6.998
1704	5.877
1705	5.267
1706	5.003
1707	4.031
1708	3.835
1709	3.333
1710	3.186
1711	2.85
1712	2.611
1713	2.382
1714	2.14
1715	1.961
1716	1.809
1717	1.649
1718	1.649
1719	1.41
1720	1.358
1721	1.304
1722	1.282
1723	1.184
1724	1.127
1725	1.129
1726	1.072
1727	1.042
1728	1.015
1729	0.979
1730	0.879
1731	0.861
1732	0.866
1733	0.786
1734	0.759
1735	0.718
1736	0.681
1737	0.675
1738	0.65
1739	0.613
1740	0.58
1741	0.539
1742	0.546
1743	0.528
1744	0.534
1745	0.532
1748	-2.37401
1749	-2.02251
1750	-1.71601
1751	-1.53251
1752	-1.09301
1753	-0.99651
1754	-0.80101
1755	-0.56051
1755	-0.56051
1756	-0.44901
1757	-0.33551
1758	-0.14501
1759	-0.08451
1760	-0.04401
1761	-0.03651
1762	0.00499
1764	0.01
1765	0.0315
1766	0.049
1767	0.0235
1768	-0.043
1769	-0.0015
1770	0.017
1771	-0.0265

## Sheet: Fig. 2b
Pt/TiO2			Pt/TiO2+Y
Wavenumber (cm-1)	K-M Intensity		Wavenumber (cm-1)	K-M Intensity
1950.16	0.03551		1916.9	-0.00104
1950.64	0.03551		1917.38	-0.00086
1951.13	0.03551		1917.86	-0.0006
1951.61	0.03551		1918.34	-0.0003
1952.09	0.03535		1918.83	0
1952.57	0.03535		1919.31	0.00026
1953.06	0.03551		1919.79	0.00045
1953.54	0.03551		1920.27	0.00059
1954.02	0.03566		1920.75	0.00069
1954.5	0.03582		1921.23	0.00078
1954.98	0.03613		1921.72	0.00089
1955.47	0.03628		1922.2	0.00102
1955.95	0.03644		1922.68	0.00117
1956.43	0.03659		1923.16	0.00132
1956.91	0.03659		1923.65	0.00145
1957.39	0.03675		1924.13	0.00155
1957.88	0.03675		1924.61	0.00161
1958.36	0.0369		1925.09	0.00166
1958.84	0.03706		1925.57	0.0017
1959.32	0.03722		1926.06	0.00175
1959.81	0.03737		1926.54	0.00181
1960.29	0.03753		1927.02	0.0019
1960.77	0.03768		1927.5	0.00199
1961.25	0.03784		1927.98	0.00209
1961.73	0.03784		1928.47	0.00218
1962.21	0.03799		1928.95	0.00226
1962.7	0.03784		1929.43	0.0023
1963.18	0.03784		1929.91	0.00231
1963.66	0.03768		1930.4	0.00229
1964.14	0.03753		1930.88	0.00225
1964.63	0.03722		1931.36	0.00221
1965.11	0.03706		1931.84	0.0022
1965.59	0.03706		1932.32	0.00222
1966.07	0.03706		1932.81	0.00229
1966.55	0.03722		1933.29	0.00239
1967.04	0.03768		1933.77	0.00251
1967.52	0.03815		1934.25	0.00261
1968	0.03861		1934.73	0.00267
1968.48	0.03908		1935.22	0.0027
1968.96	0.03954		1935.7	0.00268
1969.45	0.04001		1936.18	0.00265
1969.93	0.04032		1936.66	0.00262
1970.41	0.04063		1937.14	0.00261
1970.89	0.04094		1937.63	0.00261
1971.38	0.04109		1938.11	0.00261
1971.86	0.04125		1938.59	0.00259
1972.34	0.0414		1939.07	0.00253
1972.82	0.04156		1939.56	0.00242
1973.3	0.04171		1940.04	0.00229
1973.79	0.04187		1940.52	0.00216
1974.27	0.04187		1941	0.00206
1974.75	0.04202		1941.48	0.00204
1975.23	0.04218		1941.97	0.00209
1975.71	0.04233		1942.45	0.00221
1976.2	0.04249		1942.93	0.00236
1976.68	0.0428		1943.41	0.0025
1977.16	0.04295		1943.89	0.00261
1977.64	0.04326		1944.38	0.00269
1978.12	0.04342		1944.86	0.00273
1978.61	0.04357		1945.34	0.00276
1979.09	0.04388		1945.82	0.0028
1979.57	0.04404		1946.31	0.00284
1980.05	0.04435		1946.79	0.00288
1980.54	0.04466		1947.27	0.00291
1981.02	0.04497		1947.75	0.0029
1981.5	0.04528		1948.23	0.00285
1981.98	0.04559		1948.72	0.00275
1982.46	0.0459		1949.2	0.00262
1982.95	0.04605		1949.68	0.00247
1983.43	0.04621		1950.16	0.00233
1983.91	0.04636		1950.64	0.00221
1984.39	0.04636		1951.13	0.00213
1984.88	0.04652		1951.61	0.00209
1985.36	0.04652		1952.09	0.00207
1985.84	0.04667		1952.57	0.00207
1986.32	0.04683		1953.06	0.00207
1986.8	0.04698		1953.54	0.00207
1987.29	0.04729		1954.02	0.00203
1987.77	0.0476		1954.5	0.00197
1988.25	0.04791		1954.98	0.00188
1988.73	0.04822		1955.47	0.00178
1989.21	0.04838		1955.95	0.00167
1989.7	0.04853		1956.43	0.00155
1990.18	0.04853		1956.91	0.00145
1990.66	0.04853		1957.39	0.00135
1991.14	0.04853		1957.88	0.00127
1991.62	0.04869		1958.36	0.00119
1992.11	0.049		1958.84	0.0011
1992.59	0.04962		1959.32	0.00102
1993.07	0.0504		1959.81	0.00093
1993.55	0.05117		1960.29	0.00084
1994.04	0.05195		1960.77	0.00075
1994.52	0.05257		1961.25	0.00066
1995	0.05303		1961.73	0.00058
1995.48	0.05334		1962.21	0.00049
1995.96	0.0535		1962.7	0.00041
1996.45	0.05365		1963.18	0.00034
1996.93	0.05381		1963.66	0.00028
1997.41	0.05381		1964.14	0.00024
1997.89	0.05412		1964.63	0.00021
1998.37	0.05427		1965.11	0.0002
1998.86	0.05474		1965.59	0.00021
1999.34	0.0552		1966.07	0.00023
1999.82	0.05567		1966.55	0.00026
2000.3	0.05629		1967.04	0.00028
2000.79	0.05691		1967.52	0.00029
2001.27	0.05753		1968	0.00029
2001.75	0.05815		1968.48	0.00029
2002.23	0.05861		1968.96	0.00029
2002.71	0.05908		1969.45	0.0003
2003.19	0.05954		1969.93	0.00032
2003.68	0.06016		1970.41	0.00034
2004.16	0.06063		1970.89	0.00035
2004.64	0.06109		1971.38	0.00033
2005.12	0.06171		1971.86	0.00028
2005.61	0.06234		1972.34	0.00017
2006.09	0.0628		1972.82	2e-05
2006.57	0.06342		1973.3	-0.00016
2007.05	0.06404		1973.79	-0.00035
2007.53	0.06466		1974.27	-0.00053
2008.02	0.06513		1974.75	-0.00068
2008.5	0.06575		1975.23	-0.0008
2008.98	0.06621		1975.71	-0.00088
2009.46	0.06668		1976.2	-0.00093
2009.94	0.0673		1976.68	-0.00096
2010.43	0.06776		1977.16	-0.00098
2010.91	0.06854		1977.64	-0.00099
2011.39	0.06931		1978.12	-0.00102
2011.87	0.07009		1978.61	-0.00105
2012.36	0.07086		1979.09	-0.00109
2012.84	0.07179		1979.57	-0.00113
2013.32	0.07257		1980.05	-0.00117
2013.8	0.07334		1980.54	-0.0012
2014.28	0.07412		1981.02	-0.00121
2014.77	0.0749		1981.5	-0.00121
2015.25	0.07567		1981.98	-0.0012
2015.73	0.07645		1982.46	-0.00119
2016.21	0.07738		1982.95	-0.00119
2016.69	0.07846		1983.43	-0.00121
2017.18	0.07955		1983.91	-0.00127
2017.66	0.08063		1984.39	-0.00135
2018.14	0.08187		1984.88	-0.00145
2018.62	0.08311		1985.36	-0.00157
2019.11	0.08451		1985.84	-0.00168
2019.59	0.08575		1986.32	-0.00177
2020.07	0.08699		1986.8	-0.00184
2020.55	0.08823		1987.29	-0.0019
2021.03	0.08963		1987.77	-0.00194
2021.52	0.09087		1988.25	-0.00197
2022	0.09211		1988.73	-0.002
2022.48	0.09335		1989.21	-0.00205
2022.96	0.09459		1989.7	-0.00209
2023.44	0.09567		1990.18	-0.00213
2023.93	0.09691		1990.66	-0.00216
2024.41	0.09784		1991.14	-0.00217
2024.89	0.09893		1991.62	-0.00216
2025.37	0.10017		1992.11	-0.00212
2025.86	0.10141		1992.59	-0.00207
2026.34	0.10265		1993.07	-0.00203
2026.82	0.10405		1993.55	-0.00199
2027.3	0.10544		1994.04	-0.00198
2027.78	0.10684		1994.52	-0.00197
2028.27	0.10839		1995	-0.00198
2028.75	0.10978		1995.48	-0.00199
2029.23	0.11118		1995.96	-0.00199
2029.71	0.11258		1996.45	-0.00198
2030.19	0.11397		1996.93	-0.00196
2030.68	0.11552		1997.41	-0.00192
2031.16	0.11707		1997.89	-0.00188
2031.64	0.11862		1998.37	-0.00181
2032.12	0.12017		1998.86	-0.00174
2032.6	0.12157		1999.34	-0.00165
2033.09	0.12312		1999.82	-0.00155
2033.57	0.12452		2000.3	-0.00146
2034.05	0.12607		2000.79	-0.00139
2034.53	0.12762		2001.27	-0.00134
2035.02	0.12932		2001.75	-0.00132
2035.5	0.13103		2002.23	-0.00133
2035.98	0.13289		2002.71	-0.00135
2036.46	0.13475		2003.19	-0.00136
2036.94	0.13661		2003.68	-0.00136
2037.43	0.13863		2004.16	-0.00134
2037.91	0.14064		2004.64	-0.0013
2038.39	0.14266		2005.12	-0.00126
2038.87	0.14467		2005.61	-0.00122
2039.35	0.14669		2006.09	-0.00119
2039.84	0.14886		2006.57	-0.00117
2040.32	0.15088		2007.05	-0.00115
2040.8	0.1532		2007.53	-0.00112
2041.28	0.15553		2008.02	-0.00105
2041.77	0.15801		2008.5	-0.00096
2042.25	0.16065		2008.98	-0.00083
2042.73	0.16344		2009.46	-0.00068
2043.21	0.16623		2009.94	-0.00051
2043.69	0.16917		2010.43	-0.00035
2044.17	0.17212		2010.91	-0.00019
2044.66	0.17507		2011.39	-4e-05
2045.14	0.17817		2011.87	0.00012
2045.62	0.18142		2012.36	0.00029
2046.1	0.18452		2012.84	0.00048
2046.59	0.18778		2013.32	0.00069
2047.07	0.19088		2013.8	0.00091
2047.55	0.19414		2014.28	0.00115
2048.03	0.19724		2014.77	0.0014
2048.51	0.20065		2015.25	0.00167
2049	0.20406		2015.73	0.00197
2049.48	0.20763		2016.21	0.0023
2049.96	0.21135		2016.69	0.00266
2050.44	0.21538		2017.18	0.00306
2050.93	0.21941		2017.66	0.00348
2051.41	0.22345		2018.14	0.00391
2051.89	0.22779		2018.62	0.00434
2052.37	0.23213		2019.11	0.00476
2052.85	0.23663		2019.59	0.00517
2053.34	0.24143		2020.07	0.00557
2053.82	0.24624		2020.55	0.00597
2054.3	0.25136		2021.03	0.00638
2054.78	0.25647		2021.52	0.0068
2055.26	0.26159		2022	0.00723
2055.75	0.26686		2022.48	0.00768
2056.23	0.27214		2022.96	0.00815
2056.71	0.27756		2023.44	0.00863
2057.19	0.28314		2023.93	0.00914
2057.68	0.28904		2024.41	0.00966
2058.16	0.29508		2024.89	0.01021
2058.64	0.30129		2025.37	0.01079
2059.12	0.3078		2025.86	0.01139
2059.6	0.31431		2026.34	0.01203
2060.09	0.32114		2026.82	0.01271
2060.57	0.32796		2027.3	0.01345
2061.05	0.33494		2027.78	0.01426
2061.53	0.34191		2028.27	0.01516
2062.01	0.34889		2028.75	0.01615
2062.5	0.35602		2029.23	0.0172
2062.98	0.363		2029.71	0.01832
2063.46	0.36998		2030.19	0.01948
2063.94	0.37711		2030.68	0.02065
2064.42	0.38456		2031.16	0.02183
2064.91	0.39215		2031.64	0.02303
2065.39	0.39991		2032.12	0.02423
2065.87	0.40797		2032.6	0.02547
2066.35	0.41603		2033.09	0.02673
2066.84	0.42394		2033.57	0.02804
2067.32	0.43185		2034.05	0.0294
2067.8	0.4396		2034.53	0.03082
2068.28	0.44736		2035.02	0.03234
2068.76	0.4548		2035.5	0.03396
2069.24	0.46224		2035.98	0.0357
2069.73	0.46938		2036.46	0.03755
2070.21	0.47635		2036.94	0.03947
2070.69	0.48287		2037.42	0.04141
2071.17	0.48922		2037.91	0.04333
2071.66	0.49543		2038.39	0.0452
2072.14	0.50163		2038.87	0.04701
2072.62	0.50783		2039.35	0.0488
2073.1	0.51403		2039.84	0.05064
2073.58	0.52024		2040.32	0.05264
2074.07	0.52644		2040.8	0.05487
2074.55	0.53264		2041.28	0.05736
2075.03	0.53869		2041.77	0.06011
2075.51	0.54474		2042.25	0.06306
2075.99	0.55094		2042.73	0.06614
2076.48	0.5573		2043.21	0.06892
2076.96	0.56365		2043.69	0.0724
2077.44	0.57032		2044.17	0.07518
2077.92	0.57714		2044.66	0.07796
2078.41	0.58428		2045.14	0.08074
2078.89	0.59172		2045.62	0.08352
2079.37	0.59947		2046.1	0.08699
2079.85	0.60769		2046.59	0.08977
2080.33	0.61653		2047.07	0.09324
2080.82	0.62599		2047.55	0.09672
2081.3	0.63576		2048.03	0.10089
2081.78	0.64615		2048.51	0.10436
2082.26	0.657		2049	0.10853
2082.74	0.66832		2049.48	0.11201
2083.23	0.68042		2049.96	0.11618
2083.71	0.69313		2050.44	0.12035
2084.19	0.70678		2050.93	0.12452
2084.67	0.7212		2051.41	0.12869
2085.16	0.73655		2051.89	0.13355
2085.64	0.75252		2052.37	0.13841
2086.12	0.76896		2052.85	0.14397
2086.6	0.78601		2053.34	0.14953
2087.08	0.80354		2053.82	0.15509
2087.57	0.82152		2054.3	0.16065
2088.05	0.83982		2054.78	0.16621
2088.53	0.85827		2055.26	0.17177
2089.01	0.87688		2055.75	0.17803
2089.49	0.89502		2056.23	0.18359
2089.98	0.91254		2056.71	0.18984
2090.46	0.92914		2057.19	0.19679
2090.94	0.9448		2057.67	0.20374
2091.42	0.95937		2058.16	0.21069
2091.91	0.9724		2058.64	0.21833
2092.39	0.98356		2059.12	0.22598
2092.87	0.9924		2059.6	0.23362
2093.35	0.99814		2060.09	0.24126
2093.83	1		2060.57	0.2496
2094.32	0.99736		2061.05	0.25725
2094.8	0.98977		2061.53	0.26628
2095.28	0.9769		2062.01	0.27462
2095.76	0.95829		2062.5	0.28365
2096.24	0.93394		2062.98	0.29199
2096.73	0.90371		2063.46	0.30172
2097.21	0.86789		2063.94	0.31076
2097.69	0.82695		2064.42	0.32049
2098.17	0.78167		2064.91	0.33021
2098.65	0.73329		2065.39	0.34064
2099.14	0.6829		2065.87	0.35106
2099.62	0.63188		2066.35	0.36149
2100.1	0.58149		2066.83	0.37261
2100.58	0.53264		2067.32	0.38303
2101.07	0.48643		2067.8	0.39415
2101.55	0.44317		2068.28	0.40596
2102.03	0.40347		2068.76	0.41778
2102.51	0.36719		2069.24	0.42959
2102.99	0.33447		2069.73	0.4414
2103.48	0.30516		2070.21	0.45252
2103.96	0.2788		2070.69	0.46434
2104.44	0.25523		2071.17	0.47545
2104.92	0.23414		2071.66	0.48657
2105.4	0.21554		2072.14	0.497
2105.89	0.19895		2072.62	0.50742
2106.37	0.18421		2073.1	0.51785
2106.85	0.17119		2073.58	0.52757
2107.33	0.15956		2074.07	0.53661
2107.82	0.14933		2074.55	0.54564
2108.3	0.14018		2075.03	0.55468
2108.78	0.13211		2075.51	0.56302
2109.26	0.12483		2075.99	0.57135
2109.74	0.11847		2076.48	0.57969
2110.22	0.11273		2076.96	0.58734
2110.71	0.10761		2077.44	0.59498
2111.19	0.10312		2077.92	0.60263
2111.67	0.09893		2078.41	0.60958
2112.15	0.09521		2078.89	0.61652
2112.64	0.0918		2079.37	0.62347
2113.12	0.08885		2079.85	0.63112
2113.6	0.08606		2080.33	0.63876
2114.08	0.08373		2080.82	0.6471
2114.56	0.08172		2081.3	0.65614
2115.05	0.07986		2081.78	0.66586
2115.53	0.07815		2082.26	0.67559
2116.01	0.0766		2082.74	0.68602
2116.49	0.07521		2083.23	0.69644
2116.97	0.07381		2083.71	0.70826
2117.46	0.07257		2084.19	0.72076
2117.94	0.07148		2084.67	0.73397
2118.42	0.0704		2085.16	0.74856
2118.9	0.06947		2085.64	0.76315
2119.39	0.06869		2086.12	0.77844
2119.87	0.06792		2086.6	0.79443
2120.35	0.06714		2087.08	0.8111
2120.83	0.06637		2087.57	0.82848
2121.31	0.06575		2088.05	0.84655
2121.8	0.06528		2088.53	0.86531
2122.28	0.06482		2089.01	0.88407
2122.76	0.0642		2089.49	0.90214
2123.24	0.06373		2089.98	0.9209
2123.72	0.06327		2090.46	0.93828
2124.21	0.06265		2090.94	0.95495
2124.69	0.06203		2091.42	0.96955
2125.17	0.0614		2091.91	0.98206
2125.65	0.06078		2092.39	0.99179
2126.14	0.06032		2092.87	0.99665
2126.62	0.0597		2093.35	0.99595
2127.1	0.05923		2093.83	0.98831
2127.58	0.05877		2094.32	0.97233
2128.06	0.05815		2094.8	0.94731
2128.55	0.05753		2095.28	0.91326
2129.03	0.05675		2095.76	0.87017
2129.51	0.05582		2096.24	0.81875
2129.99	0.05505		2096.73	0.76037
2130.47	0.05412		2097.21	0.69644
2130.96	0.05334		2097.69	0.63042
2131.44	0.05257		2098.17	0.56371
2131.92	0.05164		2098.65	0.49978
2132.4	0.05071		2099.14	0.44001
2132.89	0.04993		2099.62	0.38581
2133.37	0.04884		2100.1	0.33855
2133.85	0.04791		2100.58	0.29686
2134.33	0.04698		2101.07	0.26211
2134.81	0.04605		2101.55	0.23362
2135.3	0.04497		2102.03	0.2093
2135.78	0.04404		2102.51	0.18984
2136.26	0.04295		2102.99	0.17386
2136.74	0.04202		2103.48	0.15996
2137.22	0.04094		2103.96	0.14884
2137.71	0.04001		2104.44	0.1398
2138.19	0.03908		2104.92	0.13216
2138.67	0.03815		2105.4	0.12521
2139.15	0.03737		2105.89	0.11965
2139.63	0.03644		2106.37	0.11479
2140.12	0.03551		2106.85	0.11062
2140.6	0.03458		2107.33	0.10645
2141.08	0.0338		2107.81	0.10367
2141.56	0.03287		2108.3	0.10089
2142.05	0.03194		2108.78	0.0988
2142.53	0.03117		2109.26	0.09672
2143.01	0.03039		2109.74	0.09463
2143.49	0.02946		2110.22	0.09324
2143.97	0.02869		2110.71	0.09116
2144.46	0.02791		2111.19	0.08977
2144.94	0.02729		2111.67	0.08838
2145.42	0.02667		2112.15	0.08699
2145.9	0.02605		2112.64	0.0863
2146.38	0.02559		2113.12	0.0856
2146.87	0.02512		2113.6	0.0856
2147.35	0.02465		2114.08	0.0856
2147.83	0.02434		2114.56	0.0856
2148.31	0.02388		2115.05	0.0863
2148.79	0.02341		2115.53	0.08769
2149.28	0.02295		2116.01	0.08838
2149.76	0.02233		2116.49	0.08977
2150.24	0.02186		2116.97	0.09116
2150.72	0.02109		2117.46	0.09324
2151.2	0.02047		2117.94	0.09533
2151.69	0.01985		2118.42	0.09811
2152.17	0.01923		2118.9	0.10158
2152.65	0.01861		2119.39	0.10506
2153.13	0.01814		2119.87	0.10853
2153.62	0.01783		2120.35	0.11201
2154.1	0.01752		2120.83	0.11548
2154.58	0.01737		2121.31	0.11896
2155.06	0.01721		2121.8	0.12174
2155.54	0.01706		2122.28	0.12382
2156.03	0.01706		2122.76	0.12521
2156.51	0.0169		2123.24	0.1266
2156.99	0.0169		2123.72	0.1266
2157.47	0.01675		2124.21	0.1266
2157.95	0.01659		2124.69	0.12521
2158.44	0.01659		2125.17	0.12382
2158.92	0.01644		2125.65	0.12174
2159.4	0.01628		2126.14	0.11965
2159.88	0.01613		2126.62	0.11757
2160.36	0.01613		2127.1	0.11548
2160.85	0.01613		2127.58	0.1127
2161.33	0.01613		2128.06	0.11062
2161.81	0.01613		2128.55	0.10853
2162.29	0.01597		2129.03	0.10645
2162.78	0.01597		2129.51	0.10506
2163.26	0.01597		2129.99	0.10297
2163.74	0.01582		2130.47	0.10089
2164.22	0.01566		2130.96	0.0988
2164.7	0.01551		2131.44	0.09741
2165.19	0.01551		2131.92	0.09533
2165.67	0.01551		2132.4	0.09324
2166.15	0.01566		2132.89	0.09116
2166.63	0.01582		2133.37	0.08977
2167.11	0.01597		2133.85	0.08769
2167.6	0.01613		2134.33	0.0863
2168.08	0.01628		2134.81	0.08491
2168.56	0.01628		2135.3	0.08421
2169.04	0.01628		2135.78	0.08282
2169.53	0.01644		2136.26	0.08213
2170.01	0.01628		2136.74	0.08074
2170.49	0.01628		2137.22	0.08004
2170.97	0.01628		2137.71	0.07935
2171.45	0.01628		2138.19	0.07796
2171.94	0.01628		2138.67	0.07726
2172.42	0.01628		2139.15	0.07587
2172.9	0.01644		2139.63	0.07518
2173.38	0.01659		2140.12	0.07448
2173.86	0.0169		2140.6	0.07379
2174.35	0.01721		2141.08	0.07309
2174.83	0.01768		2141.56	0.0724
2175.31	0.01799		2142.05	0.0717
2175.79	0.01814		2142.53	0.0717
2176.28	0.01845		2143.01	0.07101
2176.76	0.01861		2143.49	0.07031
2177.24	0.01876		2143.97	0.06962
2177.72	0.01876		2144.45	0.06892
2178.2	0.01892		2144.94	0.06823
2178.69	0.01892		2145.42	0.06684
2179.17	0.01892		2145.9	0.06684
2179.65	0.01892		2146.38	0.06614
2180.13	0.01892		2146.87	0.06532
2180.61	0.01907		2147.35	0.06476
2181.1	0.01907		2147.83	0.06419
2181.58	0.01907		2148.31	0.06359
2182.06	0.01923		2148.79	0.06297
2182.54	0.01923		2149.28	0.06235
2183.03	0.01923		2149.76	0.06177
2183.51	0.01923		2150.24	0.06123
2183.99	0.01907		2150.72	0.06074
2184.47	0.01907		2151.2	0.06031
2184.95	0.01892		2151.69	0.05992
2185.44	0.01876		2152.17	0.05955
2185.92	0.01861		2152.65	0.05922
2186.4	0.01845		2153.13	0.0589
2186.88	0.0183		2153.62	0.05862
2187.36	0.01814		2154.1	0.05838
2187.85	0.01799		2154.58	0.05816
2188.33	0.01799		2155.06	0.05796
2188.81	0.01799		2155.54	0.05778
2189.29	0.01783		2156.03	0.05759
2189.77	0.01783		2156.51	0.05738
2190.26	0.01768		2156.99	0.05715
2190.74	0.01768		2157.47	0.05687
2191.22	0.01752		2157.95	0.05656
2191.7	0.01752		2158.44	0.05621
2192.18	0.01752		2158.92	0.05586
2192.67	0.01768		2159.4	0.05551
2193.15	0.01783		2159.88	0.05521
2193.63	0.01799		2160.36	0.05497
2194.11	0.0183		2160.85	0.05481
2194.6	0.01845		2161.33	0.05472
2195.08	0.01861		2161.81	0.0547
2195.56	0.01876		2162.29	0.05472
2196.04	0.01861		2162.78	0.05477
2196.52	0.01861		2163.26	0.05481
2197.01	0.0183		2163.74	0.05485
2197.49	0.01799		2164.22	0.05484
2197.97	0.01768		2164.7	0.05478
2198.45	0.01721		2165.19	0.05464
2198.93	0.01706		2165.67	0.05442
2199.42	0.01675		2166.15	0.05413
2199.9	0.01659		2166.63	0.05379
2200.38	0.01659		2167.11	0.05346
2200.86	0.01644		2167.6	0.0532

## Sheet: Fig. 3a
100 oC			125 oC			150 oC			175 oC			200 oC			225 oC			250 oC			275 oC			300 oC
Wavenumber (cm-1)	K-M Intensity		Wavenumber (cm-1)	K-M Intensity		Wavenumber (cm-1)	K-M Intensity		Wavenumber (cm-1)	K-M Intensity		Wavenumber (cm-1)	K-M Intensity		Wavenumber (cm-1)	K-M Intensity		Wavenumber (cm-1)	K-M Intensity		Wavenumber (cm-1)	K-M Intensity		Wavenumber (cm-1)	K-M Intensity
1400.07	-4.63303e-06		1400.07	-3.29484e-05		1400.07	-0.000423058		1400.07	-0.000222234		1400.07	-0.000468701		1400.07	-0.000468145		1400.07	-0.000316258		1400.07	-0.000143957		1400.07	1.85718e-06
1400.55	-9.0928e-07		1400.55	-1.62473e-05		1400.55	-0.000344802		1400.55	-0.000175117		1400.55	-0.00038983		1400.55	-0.000402907		1400.55	-0.000267484		1400.55	-0.000128451		1400.55	-3.18664e-08
1401.03	-9.6744e-10		1401.03	-7.30176e-06		1401.03	-0.000292931		1401.03	-0.000141999		1401.03	-0.000339232		1401.03	-0.000350986		1401.03	-0.000228119		1401.03	-0.000118285		1401.03	-2.63243e-06
1401.51	6.05933e-07		1401.51	-2.71051e-06		1401.51	-0.000257193		1401.51	-0.000117418		1401.51	-0.000308698		1401.51	-0.000308103		1401.51	-0.000195107		1401.51	-0.000112276		1401.51	-8.07779e-06
1402	2.51471e-06		1402	-5.43815e-07		1402	-0.000229449		1402	-9.76096e-05		1402	-0.000290634		1402	-0.000271019		1402	-0.00016649		1402	-0.000108581		1402	-1.42971e-05
1402.48	5.88158e-06		1402.48	1.46036e-08		1402.48	-0.000204603		1402.48	-8.06824e-05		1402.48	-0.000279019		1402.48	-0.000238389		1402.48	-0.000141829		1402.48	-0.000105427		1402.48	-1.97869e-05
1402.96	1.06288e-05		1402.96	9.48531e-07		1402.96	-0.000180443		1402.96	-6.61883e-05		1402.96	-0.000269365		1402.96	-0.000210546		1402.96	-0.000121849		1402.96	-0.00010146		1402.96	-2.39708e-05
1403.44	1.60848e-05		1403.44	3.28695e-06		1403.44	-0.000156862		1403.44	-5.43351e-05		1403.44	-0.000258341		1403.44	-0.000188804		1403.44	-0.000107515		1403.44	-9.60439e-05		1403.44	-2.69745e-05
1403.92	2.11433e-05		1403.92	6.71876e-06		1403.92	-0.000134626		1403.92	-4.52404e-05		1403.92	-0.000243661		1403.92	-0.000174472		1403.92	-9.92937e-05		1403.92	-8.92575e-05		1403.92	-2.91502e-05
1404.41	2.49211e-05		1404.41	1.06504e-05		1404.41	-0.000114468		1404.41	-3.84498e-05		1404.41	-0.00022436		1404.41	-0.000168072		1404.41	-9.65432e-05		1404.41	-8.18935e-05		1404.41	-3.0718e-05
1404.89	2.74165e-05		1404.89	1.45423e-05		1404.89	-9.65611e-05		1404.89	-3.29167e-05		1404.89	-0.000201179		1404.89	-0.000168987		1404.89	-9.75275e-05		1404.89	-7.51326e-05		1404.89	-3.1814e-05
1405.37	2.94925e-05		1405.37	1.8305e-05		1405.37	-8.07019e-05		1405.37	-2.73933e-05		1405.37	-0.000176394		1405.37	-0.000175468		1405.37	-9.97348e-05		1405.37	-7.02312e-05		1405.37	-3.27739e-05
1405.85	3.22645e-05		1405.85	2.23356e-05		1405.85	-6.67522e-05		1405.85	-2.11439e-05		1405.85	-0.00015282		1405.85	-0.000185042		1405.85	-0.000100755		1405.85	-6.79832e-05		1405.85	-3.42696e-05
1406.34	3.64669e-05		1406.34	2.72447e-05		1406.34	-5.48713e-05		1406.34	-1.43956e-05		1406.34	-0.0001326		1406.34	-0.000195149		1406.34	-9.92208e-05		1406.34	-6.8498e-05		1406.34	-3.715e-05
1406.82	4.22586e-05		1406.82	3.35096e-05		1406.82	-4.53719e-05		1406.82	-8.14953e-06		1406.82	-0.000116578		1406.82	-0.000203518		1406.82	-9.50687e-05		1406.82	-7.11346e-05		1406.82	-4.20834e-05
1407.3	4.93194e-05		1407.3	4.12412e-05		1407.3	-3.84301e-05		1407.3	-3.46969e-06		1407.3	-0.000104496		1407.3	-0.000208557		1407.3	-8.91349e-05		1407.3	-7.47232e-05		1407.3	-4.92796e-05
1407.78	5.71494e-05		1407.78	5.01257e-05		1407.78	-3.38442e-05		1407.78	-8.39857e-07		1407.78	-9.54777e-05		1407.78	-0.000209342		1407.78	-8.2547e-05		1407.78	-7.79029e-05		1407.78	-5.82926e-05
1408.26	6.53971e-05		1408.26	5.9509e-05		1408.26	-3.10358e-05		1408.26	-9.69205e-09		1408.26	-8.85954e-05		1408.26	-0.000205647		1408.26	-7.62758e-05		1408.26	-7.96525e-05		1408.26	-6.80079e-05
1408.74	7.40059e-05		1408.74	6.85788e-05		1408.74	-2.91259e-05		1408.74	2.89442e-07		1408.74	-8.31393e-05		1408.74	-0.000197932		1408.74	-7.10433e-05		1408.74	-7.95604e-05		1408.74	-7.69126e-05
1409.23	8.30192e-05		1409.23	7.65977e-05		1409.23	-2.71094e-05		1409.23	9.48038e-07		1409.23	-7.883e-05		1409.23	-0.000187217		1409.23	-6.72597e-05		1409.23	-7.79588e-05		1409.23	-8.36363e-05
1409.71	9.22165e-05		1409.71	8.3055e-05		1409.71	-2.41926e-05		1409.71	1.48372e-06		1409.71	-7.58038e-05		1409.71	-0.000174875		1409.71	-6.51336e-05		1409.71	-7.5672e-05		1409.71	-8.75478e-05
1410.19	0.000100731		1410.19	8.76794e-05		1410.19	-2.01996e-05		1410.19	1.68614e-06		1410.19	-7.44197e-05		1410.19	-0.000162217		1410.19	-6.47038e-05		1410.19	-7.36716e-05		1410.19	-8.89999e-05
1410.67	0.000107144		1410.67	9.04593e-05		1410.67	-1.56741e-05		1410.67	1.5717e-06		1410.67	-7.50431e-05		1410.67	-0.00015021		1410.67	-6.58579e-05		1410.67	-7.27339e-05		1410.67	-8.91271e-05
1411.16	0.0001101		1411.16	9.1612e-05		1411.16	-1.15393e-05		1411.16	1.27446e-06		1411.16	-7.77428e-05		1411.16	-0.000139256		1411.16	-6.83051e-05		1411.16	-7.33289e-05		1411.16	-8.93062e-05
1411.64	0.000109238		1411.64	9.16447e-05		1411.64	-8.49242e-06		1411.64	9.496e-07		1411.64	-8.20457e-05		1411.64	-0.000129267		1411.64	-7.15539e-05		1411.64	-7.56633e-05		1411.64	-9.06173e-05
1412.12	0.000105659		1412.12	9.13684e-05		1412.12	-6.73631e-06		1412.12	7.11818e-07		1412.12	-8.69355e-05		1412.12	-0.000119936		1412.12	-7.49796e-05		1412.12	-7.98413e-05		1412.12	-9.36665e-05
1412.6	0.000101644		1412.6	9.17691e-05		1412.6	-6.10857e-06		1412.6	6.17085e-07		1412.6	-9.09723e-05		1412.6	-0.000111068		1412.6	-7.79764e-05		1412.6	-8.5947e-05		1412.6	-9.86372e-05
1413.08	9.96789e-05		1413.08	9.38096e-05		1413.08	-6.32131e-06		1413.08	6.92442e-07		1413.08	-9.27657e-05		1413.08	-0.000102737		1413.08	-8.01033e-05		1413.08	-9.4058e-05		1413.08	-0.000105483
1413.57	0.000101662		1413.57	9.81697e-05		1413.57	-7.05652e-06		1413.57	9.79944e-07		1413.57	-9.15093e-05		1413.57	-9.52844e-05		1413.57	-8.12306e-05		1413.57	-0.000104083		1413.57	-0.000114161
1414.05	0.000108429		1414.05	0.000105011		1414.05	-7.97883e-06		1414.05	1.52713e-06		1414.05	-8.72383e-05		1414.05	-8.91381e-05		1414.05	-8.15204e-05		1414.05	-0.000115573		1414.05	-0.000124708
1414.53	0.000119709		1414.53	0.000113877		1414.53	-8.77806e-06		1414.53	2.32575e-06		1414.53	-8.07393e-05		1414.53	-8.46162e-05		1414.53	-8.12816e-05		1414.53	-0.000127429		1414.53	-0.000137182
1415.01	0.000134136		1415.01	0.000123759		1415.01	-9.25284e-06		1415.01	3.28143e-06		1415.01	-7.31521e-05		1415.01	-8.18077e-05		1415.01	-8.07692e-05		1415.01	-0.000137884		1415.01	-0.000151433
1415.49	0.000149685		1415.49	0.000133441		1415.49	-9.30858e-06		1415.49	4.26844e-06		1415.49	-6.55161e-05		1415.49	-8.05434e-05		1415.49	-8.00169e-05		1415.49	-0.00014464		1415.49	-0.000166866
1415.98	0.000164364		1415.98	0.000141983		1415.98	-8.87832e-06		1415.98	5.26175e-06		1415.98	-5.85514e-05		1415.98	-8.05165e-05		1415.98	-7.89098e-05		1415.98	-0.000145413		1415.98	-0.000182256
1416.46	0.000176977		1416.46	0.000149206		1416.46	-7.84798e-06		1416.46	6.42856e-06		1416.46	-5.25772e-05		1416.46	-8.14843e-05		1416.46	-7.72386e-05		1416.46	-0.000138535		1416.46	-0.00019578
1416.94	0.000187383		1416.94	0.000155787		1416.94	-6.09695e-06		1416.94	8.13346e-06		1416.94	-4.75973e-05		1416.94	-8.34416e-05		1416.94	-7.49508e-05		1416.94	-0.000123721		1416.94	-0.000205218
1417.42	0.00019604		1417.42	0.000162894		1417.42	-3.72931e-06		1417.42	1.07835e-05		1417.42	-4.33157e-05		1417.42	-8.67867e-05		1417.42	-7.23919e-05		1417.42	-0.000102466		1417.42	-0.000208438
1417.9	0.000203054		1417.9	0.000171376		1417.9	-1.35348e-06		1417.9	1.44674e-05		1417.9	-3.92498e-05		1417.9	-9.2158e-05		1417.9	-7.02479e-05		1417.9	-7.80838e-05		1417.9	-0.000203857
1418.39	0.000207595		1418.39	0.00018101		1418.39	-4.67339e-08		1418.39	1.84166e-05		1418.39	-3.48989e-05		1418.39	-9.97879e-05		1418.39	-6.93127e-05		1418.39	-5.49851e-05		1418.39	-0.000191359
1418.87	0.000208342		1418.87	0.000190321		1418.87	5.81937e-07		1418.87	2.09506e-05		1418.87	-3.01918e-05		1418.87	-0.000108875		1418.87	-7.01544e-05		1418.87	-3.71674e-05		1418.87	-0.000173342
1419.35	0.000205379		1419.35	0.00019769		1419.35	2.49692e-06		1419.35	2.07446e-05		1419.35	-2.57704e-05		1419.35	-0.000117471		1419.35	-7.29614e-05		1419.35	-2.66616e-05		1419.35	-0.000154976
1419.83	0.000200986		1419.83	0.000202925		1419.83	4.41642e-06		1419.83	1.82347e-05		1419.83	-2.26404e-05		1419.83	-0.000123651		1419.83	-7.75976e-05		1419.83	-2.33979e-05		1419.83	-0.000142046
1420.32	0.000198453		1420.32	0.000207622		1420.32	5.41258e-06		1420.32	1.51437e-05		1420.32	-2.14562e-05		1420.32	-0.000126695		1420.32	-8.3475e-05		1420.32	-2.67074e-05		1420.32	-0.000138054
1420.8	0.000200066		1420.8	0.000214098		1420.8	5.59691e-06		1420.8	1.29059e-05		1420.8	-2.222e-05		1420.8	-0.000127211		1420.8	-8.94635e-05		1420.8	-3.63203e-05		1420.8	-0.000143234
1421.28	0.000206158		1421.28	0.000223929		1421.28	5.57592e-06		1421.28	1.20302e-05		1421.28	-2.44386e-05		1421.28	-0.000126511		1421.28	-9.41725e-05		1421.28	-5.16136e-05		1421.28	-0.000155626
1421.76	0.000215478		1421.76	0.000237346		1421.76	5.87727e-06		1421.76	1.24663e-05		1421.76	-2.73259e-05		1421.76	-0.000126188		1421.76	-9.64582e-05		1421.76	-7.07137e-05		1421.76	-0.000172271
1422.24	0.000226108		1422.24	0.000253371		1422.24	6.83151e-06		1422.24	1.40384e-05		1422.24	-3.00027e-05		1422.24	-0.000127595		1422.24	-9.5868e-05		1422.24	-9.04195e-05		1422.24	-0.000189921
1422.73	0.000236211		1422.73	0.000270077		1422.73	8.64155e-06		1422.73	1.66258e-05		1422.73	-3.17575e-05		1422.73	-0.000131529		1422.73	-9.26248e-05		1422.73	-0.000106908		1422.73	-0.000205278
1423.21	0.000244735		1423.21	0.000284976		1423.21	1.13948e-05		1423.21	2.02075e-05		1423.21	-3.21991e-05		1423.21	-0.000137752		1423.21	-8.75058e-05		1423.21	-0.000116718		1423.21	-0.00021502
1423.69	0.000251698		1423.69	0.000295787		1423.69	1.50065e-05		1423.69	2.48161e-05		1423.69	-3.13844e-05		1423.69	-0.00014468		1423.69	-8.157e-05		1423.69	-0.000118096		1423.69	-0.000216461
1424.17	0.000258177		1424.17	0.000301442		1424.17	1.91851e-05		1424.17	3.03863e-05		1424.17	-2.98033e-05		1424.17	-0.000149642		1424.17	-7.59852e-05		1424.17	-0.000112068		1424.17	-0.000209008
1424.65	0.000265659		1424.65	0.000302739		1424.65	2.35291e-05		1424.65	3.65892e-05		1424.65	-2.82343e-05		1424.65	-0.000150129		1424.65	-7.17711e-05		1424.65	-0.000102344		1424.65	-0.000195112
1425.14	0.000275176		1425.14	0.000301835		1425.14	2.76638e-05		1425.14	4.26805e-05		1425.14	-2.74354e-05		1425.14	-0.000145269		1425.14	-6.96321e-05		1425.14	-9.32694e-05		1425.14	-0.000179269
1425.62	0.000286804		1425.62	0.000300867		1425.62	3.12784e-05		1425.62	4.76191e-05		1425.62	-2.78595e-05		1425.62	-0.000136079		1425.62	-6.97211e-05		1425.62	-8.76864e-05		1425.62	-0.000165502
1426.1	0.000299875		1426.1	0.000301079		1426.1	3.41115e-05		1426.1	5.03864e-05		1426.1	-2.95627e-05		1426.1	-0.000124534		1426.1	-7.16667e-05		1426.1	-8.62682e-05		1426.1	-0.000155651
1426.58	0.000313648		1426.58	0.000302638		1426.58	3.58595e-05		1426.58	5.03701e-05		1426.58	-3.22504e-05		1426.58	-0.000112418		1426.58	-7.47131e-05		1426.58	-8.81435e-05		1426.58	-0.000149546
1427.07	0.000328037		1427.07	0.000305268		1427.07	3.62336e-05		1427.07	4.76961e-05		1427.07	-3.53536e-05		1427.07	-0.00010101		1427.07	-7.80308e-05		1427.07	-9.18501e-05		1427.07	-0.000146139
1427.55	0.000343798		1427.55	0.000308813		1427.55	3.51333e-05		1427.55	4.32857e-05		1427.55	-3.80746e-05		1427.55	-9.11199e-05		1427.55	-8.09129e-05		1427.55	-9.60716e-05		1427.55	-0.000144527
1428.03	0.000362202		1428.03	0.000313686		1428.03	3.28541e-05		1428.03	3.86072e-05		1428.03	-3.95004e-05		1428.03	-8.3282e-05		1428.03	-8.28467e-05		1428.03	-0.000100049		1428.03	-0.000144499
1428.51	0.000384143		1428.51	0.000320919		1428.51	3.01979e-05		1428.51	3.52094e-05		1428.51	-3.88456e-05		1428.51	-7.77883e-05		1428.51	-8.34887e-05		1428.51	-0.000103735		1428.51	-0.00014651
1428.99	0.000409284		1428.99	0.000331755		1428.99	2.82711e-05		1428.99	3.43542e-05		1428.99	-3.58864e-05		1428.99	-7.45994e-05		1428.99	-8.26499e-05		1428.99	-0.000107577		1428.99	-0.000151439
1429.48	0.000435407		1429.48	0.000346822		1429.48	2.80781e-05		1429.48	3.67962e-05		1429.48	-3.12272e-05		1429.48	-7.33774e-05		1429.48	-8.03225e-05		1429.48	-0.000112146		1429.48	-0.000160151
1429.96	0.00045921		1429.96	0.000365379		1429.96	3.02395e-05		1429.96	4.273e-05		1429.96	-2.61011e-05		1429.96	-7.35501e-05		1429.96	-7.68586e-05		1429.96	-0.000117643		1429.96	-0.000173165
1430.44	0.00047775		1430.44	0.000385049		1430.44	3.48105e-05		1430.44	5.16362e-05		1430.44	-2.1752e-05		1430.44	-7.45059e-05		1430.44	-7.29158e-05		1430.44	-0.000123702		1430.44	-0.000190302
1430.92	0.00049051		1430.92	0.000402766		1430.92	4.11768e-05		1430.92	6.22198e-05		1430.92	-1.89274e-05		1430.92	-7.57401e-05		1430.92	-6.92738e-05		1430.92	-0.000129474		1430.92	-0.000210328
1431.4	0.000499745		1431.4	0.000416075		1431.4	4.81179e-05		1431.4	7.28085e-05		1431.4	-1.78079e-05		1431.4	-7.68995e-05		1431.4	-6.65386e-05		1431.4	-0.000134042		1431.4	-0.000230868
1431.89	0.0005093		1431.89	0.000424286		1431.89	5.42737e-05		1431.89	8.19584e-05		1431.89	-1.8189e-05		1431.89	-7.78309e-05		1431.89	-6.50018e-05		1431.89	-0.000136872		1431.89	-0.000248779
1432.37	0.000522465		1432.37	0.000428518		1432.37	5.87972e-05		1432.37	8.89083e-05		1432.37	-1.96032e-05		1432.37	-7.85125e-05		1432.37	-6.45189e-05		1432.37	-0.000138104		1432.37	-0.000260771
1432.85	0.00054019		1432.85	0.000430722		1432.85	6.17688e-05		1432.85	9.34821e-05		1432.85	-2.13446e-05		1432.85	-7.89291e-05		1432.85	-6.45002e-05		1432.85	-0.000138297		1432.85	-0.000264191
1433.33	0.000560486		1433.33	0.000432592		1433.33	6.40827e-05		1433.33	9.58745e-05		1433.33	-2.25027e-05		1433.33	-7.8932e-05		1433.33	-6.39338e-05		1433.33	-0.000138013		1433.33	-0.000257497
1433.82	0.000579304		1433.82	0.000434957		1433.82	6.71205e-05		1433.82	9.65486e-05		1433.82	-2.21971e-05		1433.82	-7.80573e-05		1433.82	-6.1519e-05		1433.82	-0.000137378		1433.82	-0.000240308
1434.3	0.000592014		1434.3	0.000437671		1434.3	7.24421e-05		1434.3	9.63186e-05		1434.3	-1.98107e-05		1434.3	-7.55445e-05		1434.3	-5.60229e-05		1434.3	-0.000135988		1434.3	-0.00021378
1434.78	0.000595479		1434.78	0.000439779		1434.78	8.17344e-05		1434.78	9.63857e-05		1434.78	-1.52489e-05		1434.78	-7.05387e-05		1434.78	-4.68984e-05		1434.78	-0.000132938		1434.78	-0.000180896
1435.26	0.000589473		1435.26	0.000439788		1435.26	9.6599e-05		1435.26	9.80892e-05		1435.26	-9.17539e-06		1435.26	-6.27702e-05		1435.26	-3.49967e-05		1435.26	-0.000127122		1435.26	-0.000146751
1435.74	0.000578003		1435.74	0.0004365		1435.74	0.000117959		1435.74	0.000102434		1435.74	-3.26636e-06		1435.74	-5.31e-05		1435.74	-2.27361e-05		1435.74	-0.000117469		1435.74	-0.000117454
1436.23	0.000569239		1436.23	0.00043057		1436.23	0.000144664		1436.23	0.00010959		1436.23	-9.70204e-08		1436.23	-4.35469e-05		1436.23	-1.30086e-05		1436.23	-0.000103782		1436.23	-9.79416e-05
1436.71	0.000573241		1436.71	0.0004258		1436.71	0.000172293		1436.71	0.000118803		1436.71	1.52036e-06		1436.71	-3.641e-05		1436.71	-7.37866e-06		1436.71	-8.7847e-05		1436.71	-9.04369e-05
1437.19	0.000596455		1437.19	0.000427367		1437.19	0.000194418		1437.19	0.000128605		1437.19	6.2049e-06		1437.19	-3.32804e-05		1437.19	-5.5059e-06		1437.19	-7.34887e-05		1437.19	-9.47431e-05
1437.67	0.00063781		1437.67	0.000438498		1437.67	0.000206532		1437.67	0.000137368		1437.67	1.0195e-05		1437.67	-3.46425e-05		1437.67	-6.65156e-06		1437.67	-6.41285e-05		1437.67	-0.000109083
1438.15	0.000689285		1438.15	0.000458657		1438.15	0.000208587		1438.15	0.000143701		1438.15	1.07437e-05		1438.15	-4.01785e-05		1438.15	-1.08777e-05		1438.15	-6.08954e-05		1438.15	-0.000130189
1438.64	0.000740432		1438.64	0.000484738		1438.64	0.000203917		1438.64	0.000146746		1438.64	8.28185e-06		1438.64	-4.88808e-05		1438.64	-1.83172e-05		1438.64	-6.29327e-05		1438.64	-0.000153612
1439.12	0.000782692		1439.12	0.0005131		1439.12	0.000196609		1439.12	0.000146455		1439.12	4.86584e-06		1439.12	-5.90565e-05		1439.12	-2.81286e-05		1439.12	-6.86622e-05		1439.12	-0.000175034
1439.6	0.000811995		1439.6	0.000541197		1439.6	0.000190006		1439.6	0.000143754		1439.6	2.14259e-06		1439.6	-6.85725e-05		1439.6	-3.86179e-05		1439.6	-7.64329e-05		1439.6	-0.000191842
1440.08	0.000828914		1440.08	0.000568126		1440.08	0.000186238		1440.08	0.000140438		1440.08	6.41586e-07		1440.08	-7.53146e-05		1440.08	-4.8058e-05		1440.08	-8.48828e-05		1440.08	-0.000203787
1440.57	0.000837447		1440.57	0.000594328		1440.57	0.000186326		1440.57	0.000138581		1440.57	9.5223e-08		1440.57	-7.78133e-05		1440.57	-5.53779e-05		1440.57	-9.29693e-05		1440.57	-0.000212627
1441.05	0.000842773		1441.05	0.000620671		1441.05	0.000190241		1441.05	0.000139878		1441.05	7.45928e-10		1441.05	-7.5785e-05		1441.05	-6.03605e-05		1441.05	-9.98427e-05		1441.05	-0.000221049
1441.53	0.00084935		1441.53	0.000647482		1441.53	0.000196995		1441.53	0.000145141		1441.53	-2.18063e-09		1441.53	-7.01474e-05		1441.53	-6.34602e-05		1441.53	-0.00010472		1441.53	-0.000231553
1442.01	0.000859766		1442.01	0.000674015		1442.01	0.000204814		1442.01	0.00015406		1442.01	2.62681e-09		1442.01	-6.25893e-05		1442.01	-6.53153e-05		1442.01	-0.000106832		1442.01	-0.000245474
1442.49	0.000874847		1442.49	0.000698649		1442.49	0.000211713		1442.49	0.000165388		1442.49	6.90819e-08		1442.49	-5.47849e-05		1442.49	-6.64231e-05		1442.49	-0.000105709		1442.49	-0.000262714
1442.97	0.000894329		1442.97	0.000719569		1442.97	0.0002162		1442.97	0.000177332		1442.97	2.72453e-07		1442.97	-4.7858e-05		1442.97	-6.70098e-05		1442.97	-0.000101537		1442.97	-0.000281989
1443.46	0.000917693		1443.46	0.000735741		1443.46	0.000217817		1443.46	0.000188192		1443.46	5.89039e-07		1443.46	-4.22765e-05		1443.46	-6.70917e-05		1443.46	-9.53899e-05		1443.46	-0.000301578
1443.94	0.000944579		1443.94	0.000747358		1443.94	0.000217263		1443.94	0.00019684		1443.94	9.07631e-07		1443.94	-3.80127e-05		1443.94	-6.66692e-05		1443.94	-8.90172e-05		1443.94	-0.000320255
1444.42	0.000974553		1444.42	0.000755551		1444.42	0.000215964		1444.42	0.000202869		1444.42	1.10592e-06		1444.42	-3.48209e-05		1444.42	-6.58809e-05		1444.42	-8.43012e-05		1444.42	-0.000337654
1444.9	0.00101		1444.9	0.000761582		1444.9	0.000215279		1444.9	0.000206346		1444.9	1.12214e-06		1444.9	-3.24997e-05		1444.9	-6.49709e-05		1444.9	-8.28255e-05		1444.9	-0.000354233
1445.39	0.00104		1445.39	0.000766013		1445.39	0.000216		1445.39	0.000207522		1445.39	9.8262e-07		1445.39	-3.10172e-05		1445.39	-6.42674e-05		1445.39	-8.5571e-05		1445.39	-0.000370632
1445.87	0.00107		1445.87	0.000768281		1445.87	0.000218		1445.87	0.000206665		1445.87	7.77866e-07		1445.87	-3.05791e-05		1445.87	-6.40471e-05		1445.87	-9.28555e-05		1445.87	-0.000387032
1446.35	0.00109		1446.35	0.000766989		1446.35	0.000220354		1446.35	0.000204159		1446.35	6.12057e-07		1446.35	-3.15354e-05		1446.35	-6.44694e-05		1446.35	-0.000104092		1446.35	-0.000402667
1446.83	0.00111		1446.83	0.000760832		1446.83	0.000221717		1446.83	0.000200666		1446.83	5.69579e-07		1446.83	-3.4297e-05		1446.83	-6.55688e-05		1446.83	-0.000117418		1446.83	-0.000415742
1447.32	0.00112		1447.32	0.000749934		1447.32	0.000220971		1447.32	0.000197296		1447.32	7.35292e-07		1447.32	-3.90939e-05		1447.32	-6.73157e-05		1447.32	-0.000129578		1447.32	-0.000424045
1447.8	0.00113		1447.8	0.000736568		1447.8	0.000217855		1447.8	0.000195364		1447.8	1.24386e-06		1447.8	-4.56942e-05		1447.8	-6.9742e-05		1447.8	-0.000136903		1447.8	-0.000426521
1448.28	0.00115		1448.28	0.000724508		1448.28	0.0002131		1448.28	0.0001959		1448.28	2.23089e-06		1448.28	-5.32716e-05		1448.28	-7.3118e-05		1448.28	-0.000137241		1448.28	-0.000424548
1448.76	0.00117		1448.76	0.000717137		1448.76	0.000207957		1448.76	0.000199002		1448.76	3.61129e-06		1448.76	-6.06524e-05		1448.76	-7.78824e-05		1448.76	-0.000131268		1448.76	-0.000421896
1449.24	0.00119		1449.24	0.000715841		1449.24	0.000203505		1449.24	0.000203752		1449.24	4.95672e-06		1449.24	-6.67985e-05		1449.24	-8.4347e-05		1449.24	-0.000121632		1449.24	-0.000422788
1449.72	0.00122		1449.72	0.000719731		1449.72	0.000200188		1449.72	0.000208595		1449.72	5.70407e-06		1449.72	-7.11683e-05		1449.72	-9.22634e-05		1449.72	-0.000111198		1449.72	-0.000429984
1450.21	0.00124		1450.21	0.000726615		1450.21	0.000197949		1450.21	0.000212018		1450.21	5.52253e-06		1450.21	-7.37073e-05		1450.21	-0.000100673		1450.21	-0.00010198		1450.21	-0.0004444
1450.69	0.00127		1450.69	0.000734489		1450.69	0.000196393		1450.69	0.000213164		1450.69	4.47578e-06		1450.69	-7.47059e-05		1450.69	-0.000108126		1450.69	-9.53266e-05		1450.69	-0.000466042
1451.17	0.00129		1451.17	0.000742117		1451.17	0.000194984		1451.17	0.000211897		1451.17	2.95214e-06		1451.17	-7.46253e-05		1451.17	-0.000113182		1451.17	-9.23977e-05		1451.17	-0.000495235
1451.65	0.0013		1451.65	0.000749281		1451.65	0.000193188		1451.65	0.000208577		1451.65	1.46404e-06		1451.65	-7.40151e-05		1451.65	-0.000115018		1451.65	-9.45182e-05		1451.65	-0.000533065
1452.14	0.00131		1452.14	0.000756163		1452.14	0.000190485		1452.14	0.000203498		1452.14	4.29539e-07		1452.14	-7.33902e-05		1452.14	-0.000113846		1452.14	-0.000103048		1452.14	-0.000581007
1452.62	0.00132		1452.62	0.000762441		1452.62	0.000186362		1452.62	0.000196409		1452.62	1.45832e-08		1452.62	-7.31521e-05		1452.62	-0.000110811		1452.62	-0.000119134		1452.62	-0.000639948
1453.1	0.00132		1453.1	0.000766741		1453.1	0.000180338		1453.1	0.000186641		1453.1	-1.16951e-07		1453.1	-7.34802e-05		1453.1	-0.000107484		1453.1	-0.000143088		1453.1	-0.000709014
1453.58	0.00131		1453.58	0.000766982		1453.58	0.000171973		1453.58	0.000173631		1453.58	-4.97763e-07		1453.58	-7.42589e-05		1453.58	-0.000105226		1453.58	-0.000173856		1453.58	-0.000784764
1454.06	0.00129		1454.06	0.000761221		1454.06	0.000161032		1454.06	0.000157816		1454.06	-9.54293e-07		1454.06	-7.5007e-05		1454.06	-0.000104866		1454.06	-0.000208817		1454.06	-0.000860927
1454.55	0.00126		1454.55	0.000748919		1454.55	0.000147602		1454.55	0.000141257		1454.55	-1.43757e-06		1454.55	-7.49176e-05		1454.55	-0.000106856		1454.55	-0.000244316		1454.55	-0.000929158
1455.03	0.00123		1455.03	0.000731285		1455.03	0.000132161		1455.03	0.000127322		1455.03	-2.05197e-06		1455.03	-7.33118e-05		1455.03	-0.00011191		1455.03	-0.000276864		1455.03	-0.000980862
1455.51	0.00121		1455.51	0.000710314		1455.51	0.000115837		1455.51	0.000119426		1455.51	-2.93569e-06		1455.51	-7.0287e-05		1455.51	-0.000121616		1455.51	-0.000304427		1455.51	-0.00101
1455.99	0.0012		1455.99	0.000687359		1455.99	0.000100656		1455.99	0.000119513		1455.99	-3.88811e-06		1455.99	-6.7104e-05		1455.99	-0.000138241		1455.99	-0.000325744		1455.99	-0.00101
1456.47	0.0012		1456.47	0.000663513		1456.47	8.96445e-05		1456.47	0.000126752		1456.47	-3.93399e-06		1456.47	-6.50851e-05		1456.47	-0.000161579		1456.47	-0.0003369		1456.47	-0.000988242
1456.96	0.00121		1456.96	0.000642207		1456.96	8.60095e-05		1456.96	0.000137432		1456.96	-2.2081e-06		1456.96	-6.34495e-05		1456.96	-0.000183759		1456.96	-0.000328714		1456.96	-0.00092323
1457.44	0.00121		1457.44	0.000629598		1457.44	9.10388e-05		1457.44	0.000147083		1457.44	-2.29971e-07		1457.44	-5.94378e-05		1457.44	-0.00019106		1457.44	-0.000295556		1457.44	-0.000817808
1457.92	0.00122		1457.92	0.000629259		1457.92	0.000102576		1457.92	0.000153657		1457.92	4.41566e-07		1457.92	-5.20919e-05		1457.92	-0.000178084		1457.92	-0.000247004		1457.92	-0.000694746
1458.4	0.00123		1458.4	0.000638757		1458.4	0.000116073		1458.4	0.00015815		1458.4	2.27846e-06		1458.4	-4.38361e-05		1458.4	-0.000153448		1458.4	-0.000200535		1458.4	-0.000585667
1458.88	0.00125		1458.88	0.000652788		1458.88	0.000127774		1458.88	0.000162509		1458.88	3.51287e-06		1458.88	-3.74972e-05		1458.88	-0.000128487		1458.88	-0.000166372		1458.88	-0.000507068
1459.37	0.00127		1459.37	0.000666925		1459.37	0.000136394		1459.37	0.000167847		1459.37	3.34064e-06		1459.37	-3.42432e-05		1459.37	-0.000108846		1459.37	-0.000145617		1459.37	-0.000459088
1459.85	0.0013		1459.85	0.00067876		1459.85	0.000142401		1459.85	0.000174073		1459.85	2.34758e-06		1459.85	-3.40244e-05		1459.85	-9.54029e-05		1459.85	-0.00013566		1459.85	-0.000435713
1460.33	0.00133		1460.33	0.000687366		1460.33	0.000146624		1460.33	0.000180278		1460.33	1.27818e-06		1460.33	-3.63526e-05		1460.33	-8.70721e-05		1460.33	-0.000133676		1460.33	-0.000430656
1460.81	0.00136		1460.81	0.000692542		1460.81	0.000149644		1460.81	0.000185197		1460.81	5.08759e-07		1460.81	-4.05319e-05		1460.81	-8.23853e-05		1460.81	-0.000137279		1460.81	-0.000438529
1461.3	0.0014		1461.3	0.000694478		1461.3	0.000151667		1461.3	0.000187685		1461.3	1.06549e-07		1461.3	-4.56998e-05		1461.3	-7.99603e-05		1461.3	-0.000144425		1461.3	-0.000454574
1461.78	0.00143		1461.78	0.000693751		1461.78	0.000152749		1461.78	0.000187017		1461.78	-1.3336e-10		1461.78	-5.09456e-05		1461.78	-7.87236e-05		1461.78	-0.000153271		1461.78	-0.0004744
1462.26	0.00147		1462.26	0.000691623		1462.26	0.000153028		1462.26	0.000183212		1462.26	-8.61128e-08		1462.26	-5.5532e-05		1462.26	-7.81132e-05		1462.26	-0.00016238		1462.26	-0.000494392
1462.74	0.00151		1462.74	0.00069023		1462.74	0.0001529		1462.74	0.000177078		1462.74	-2.58345e-07		1462.74	-5.92168e-05		1462.74	-7.81868e-05		1462.74	-0.00017096		1462.74	-0.000512411
1463.22	0.00157		1463.22	0.000692572		1463.22	0.000153141		1463.22	0.000170048		1463.22	-4.01562e-07		1463.22	-6.23903e-05		1463.22	-7.96213e-05		1463.22	-0.000179023		1463.22	-0.000528166
1463.71	0.00164		1463.71	0.000701901		1463.71	0.000154765		1463.71	0.000163722		1463.71	-3.9826e-07		1463.71	-6.59134e-05		1463.71	-8.33823e-05		1463.71	-0.000187002		1463.71	-0.000542768
1464.19	0.00171		1464.19	0.000720558		1464.19	0.000158656		1464.19	0.000159314		1464.19	-2.14876e-07		1464.19	-7.06311e-05		1464.19	-9.01145e-05		1464.19	-0.000195091		1464.19	-0.000557566
1464.67	0.0018		1464.67	0.000748482		1464.67	0.000164969		1464.67	0.000157283		1464.67	-1.85061e-08		1464.67	-7.6755e-05		1464.67	-9.94445e-05		1464.67	-0.000202762		1464.67	-0.000573032
1465.15	0.00187		1465.15	0.000782697		1465.15	0.000172581		1465.15	0.000157186		1465.15	7.76199e-08		1465.15	-8.36059e-05		1465.15	-0.000109836		1465.15	-0.00020924		1465.15	-0.000588909
1465.63	0.00194		1465.63	0.00081832		1465.63	0.000179535		1465.63	0.00015794		1465.63	4.28765e-07		1465.63	-8.99645e-05		1465.63	-0.000119164		1465.63	-0.000214231		1465.63	-0.000604846
1466.12	0.00199		1466.12	0.00085131		1466.12	0.000184073		1466.12	0.000158558		1466.12	7.81667e-07		1466.12	-9.47155e-05		1466.12	-0.0001257		1466.12	-0.00021823		1466.12	-0.000620498
1466.6	0.00204		1466.6	0.000880121		1466.6	0.000185541		1466.6	0.000158615		1466.6	8.47235e-07		1466.6	-9.73174e-05		1466.6	-0.00012857		1466.6	-0.000221914		1466.6	-0.000634932
1467.08	0.00209		1467.08	0.000905512		1467.08	0.000184495		1467.08	0.000158234		1467.08	6.08893e-07		1467.08	-9.78347e-05		1467.08	-0.000127818		1467.08	-0.000225943		1467.08	-0.00064664
1467.56	0.00215		1467.56	0.000929027		1467.56	0.000182037		1467.56	0.000157758		1467.56	2.62507e-07		1467.56	-9.67573e-05		1467.56	-0.000124148		1467.56	-0.000230876		1467.56	-0.00065426
1468.05	0.00222		1468.05	0.000951433		1468.05	0.000179129		1468.05	0.000157369		1468.05	2.65692e-08		1468.05	-9.47916e-05		1468.05	-0.000118681		1468.05	-0.000237354		1468.05	-0.000657187
1468.53	0.00228		1468.53	0.000972037		1468.53	0.000176341		1468.53	0.000156934		1468.53	-5.65664e-08		1468.53	-9.25672e-05		1468.53	-0.000112596		1468.53	-0.000245893		1468.53	-0.000655792
1469.01	0.00236		1469.01	0.000988915		1469.01	0.000173822		1469.01	0.000156087		1469.01	-4.639e-07		1469.01	-9.05445e-05		1469.01	-0.000106911		1469.01	-0.000256868		1469.01	-0.000651073
1469.49	0.00243		1469.49	0.000999782		1469.49	0.000171583		1469.49	0.000154587		1469.49	-1.37195e-06		1469.49	-8.89183e-05		1469.49	-0.000102402		1469.49	-0.000270502		1469.49	-0.000644731
1469.97	0.00251		1469.97	0.001		1469.97	0.000169796		1469.97	0.000152701		1469.97	-2.94001e-06		1469.97	-8.77441e-05		1469.97	-9.97414e-05		1469.97	-0.000287185		1469.97	-0.000639355
1470.46	0.0026		1470.46	0.001		1470.46	0.000169076		1470.46	0.000151409		1470.46	-5.2962e-06		1470.46	-8.71342e-05		1470.46	-9.97663e-05		1470.46	-0.00030769		1470.46	-0.000639121
1470.94	0.00269		1470.94	0.0009932		1470.94	0.000170648		1470.94	0.000152166		1470.94	-8.28429e-06		1470.94	-8.7456e-05		1470.94	-0.000103542		1470.94	-0.000333192		1470.94	-0.000649729
1471.42	0.00281		1471.42	0.000987737		1471.42	0.000176318		1471.42	0.000156323		1471.42	-1.10382e-05		1471.42	-8.92213e-05		1471.42	-0.000111991		1471.42	-0.000363709		1471.42	-0.000676451
1471.9	0.00293		1471.9	0.000989694		1471.9	0.000187909		1471.9	0.000164323		1471.9	-1.19556e-05		1471.9	-9.25304e-05		1471.9	-0.000124742		1471.9	-0.00039529		1471.9	-0.000719058
1472.38	0.00305		1472.38	0.001		1472.38	0.000206135		1472.38	0.000175092		1472.38	-9.97667e-06		1472.38	-9.64093e-05		1472.38	-0.000138961		1472.38	-0.000418649		1472.38	-0.000766969
1472.87	0.00314		1472.87	0.00103		1472.87	0.000229152		1472.87	0.00018612		1472.87	-6.1852e-06		1472.87	-9.92374e-05		1472.87	-0.000150271		1472.87	-0.000423968		1472.87	-0.000802695
1473.35	0.00321		1473.35	0.00106		1473.35	0.000253032		1473.35	0.000194662		1473.35	-2.89205e-06		1473.35	-0.000100169		1473.35	-0.000156191		1473.35	-0.000409363		1473.35	-0.00081475
1473.83	0.00326		1473.83	0.0011		1473.83	0.000274334		1473.83	0.000199401		1473.83	-1.15586e-06		1473.83	-9.96651e-05		1473.83	-0.000157537		1473.83	-0.000381528		1473.83	-0.000805116
1474.31	0.00331		1474.31	0.00113		1474.31	0.000292367		1474.31	0.000201012		1474.31	-5.28279e-07		1474.31	-9.85216e-05		1474.31	-0.000156417		1474.31	-0.000348698		1474.31	-0.000783403
1474.8	0.00337		1474.8	0.00117		1474.8	0.000308781		1474.8	0.000201325		1474.8	-3.53662e-07		1474.8	-9.71125e-05		1474.8	-0.00015399		1474.8	-0.000316027		1474.8	-0.000758607
1475.28	0.00346		1475.28	0.00121		1475.28	0.000325406		1475.28	0.000202285		1475.28	-2.8082e-07		1475.28	-9.54419e-05		1475.28	-0.000150409		1475.28	-0.000286123		1475.28	-0.000737035
1475.76	0.00358		1475.76	0.00126		1475.76	0.000342417		1475.76	0.000205175		1475.76	-1.58343e-07		1475.76	-9.35088e-05		1475.76	-0.000145437		1475.76	-0.000260912		1475.76	-0.000723064
1476.24	0.00372		1476.24	0.00133		1476.24	0.000357814		1476.24	0.000210377		1476.24	-1.92939e-08		1476.24	-9.15937e-05		1476.24	-0.000139151		1476.24	-0.000242317		1476.24	-0.000719824
1476.72	0.00388		1476.72	0.0014		1476.72	0.000368239		1476.72	0.000217336		1476.72	4.68537e-08		1476.72	-9.01381e-05		1476.72	-0.000132075		1476.72	-0.000231965		1476.72	-0.000728639
1477.21	0.00405		1477.21	0.00148		1477.21	0.000371119		1477.21	0.000224902		1477.21	3.35531e-07		1477.21	-8.9624e-05		1477.21	-0.000125003		1477.21	-0.000230392		1477.21	-0.000748434
1477.69	0.00422		1477.69	0.00155		1477.69	0.000366454		1477.69	0.000231936		1477.69	7.32039e-07		1477.69	-9.02487e-05		1477.69	-0.000118602		1477.69	-0.000236919		1477.69	-0.000775623
1478.17	0.00438		1478.17	0.00161		1478.17	0.000357153		1478.17	0.000237786		1478.17	9.8857e-07		1478.17	-9.18597e-05		1478.17	-0.000113217		1478.17	-0.000249784		1478.17	-0.000805033
1478.65	0.00454		1478.65	0.00165		1478.65	0.000347851		1478.65	0.000242343		1478.65	1.00128e-06		1478.65	-9.4029e-05		1478.65	-0.000108951		1478.65	-0.000266827		1478.65	-0.000831604
1479.13	0.00471		1479.13	0.0017		1479.13	0.000343227		1479.13	0.000245814		1479.13	8.48868e-07		1479.13	-9.62999e-05		1479.13	-0.000105965		1479.13	-0.000286176		1479.13	-0.000852096
1479.62	0.00488		1479.62	0.00174		1479.62	0.000346799		1479.62	0.000248317		1479.62	6.67944e-07		1479.62	-9.836e-05		1479.62	-0.000104683		1479.62	-0.000306831		1479.62	-0.000866003
1480.1	0.00505		1480.1	0.00178		1480.1	0.000360313		1480.1	0.000249687		1480.1	5.45699e-07		1480.1	-0.000100134		1480.1	-0.000105789		1480.1	-0.000328339		1480.1	-0.000875271
1480.58	0.00522		1480.58	0.00183		1480.58	0.000383297		1480.58	0.000249548		1480.58	5.05095e-07		1480.58	-0.000101775		1480.58	-0.000110008		1480.58	-0.000350113		1480.58	-0.000883033
1481.06	0.00538		1481.06	0.00187		1481.06	0.000412928		1481.06	0.000247684		1481.06	5.32072e-07		1481.06	-0.000103466		1481.06	-0.000117685		1481.06	-0.000370554		1481.06	-0.000891716
1481.55	0.00553		1481.55	0.00191		1481.55	0.000444604		1481.55	0.000244588		1481.55	5.85999e-07		1481.55	-0.00010534		1481.55	-0.000128493		1481.55	-0.00038698		1481.55	-0.000901876
1482.03	0.00567		1482.03	0.00195		1482.03	0.00047355		1482.03	0.000241534		1482.03	6.083e-07		1482.03	-0.000107365		1482.03	-0.000141385		1482.03	-0.00039652		1482.03	-0.000912164
1482.51	0.00581		1482.51	0.00198		1482.51	0.000496722		1482.51	0.000240275		1482.51	5.52891e-07		1482.51	-0.000109373		1482.51	-0.000154805		1482.51	-0.000397667		1482.51	-0.000920145
1482.99	0.00596		1482.99	0.00201		1482.99	0.0005137		1482.99	0.000242292		1482.99	4.19698e-07		1482.99	-0.000111059		1482.99	-0.000167253		1482.99	-0.000390958		1482.99	-0.000923347
1483.47	0.00612		1483.47	0.00206		1483.47	0.000525846		1483.47	0.000248315		1483.47	2.54232e-07		1483.47	-0.000112073		1483.47	-0.000177552		1483.47	-0.000378682		1483.47	-0.000920101
1483.95	0.00631		1483.95	0.00211		1483.95	0.00053491		1483.95	0.000258202		1483.95	1.11843e-07		1483.95	-0.000112089		1483.95	-0.000185127		1483.95	-0.000363915		1483.95	-0.00090995
1484.44	0.0065		1484.44	0.00217		1484.44	0.000541722		1484.44	0.000271029		1484.44	2.49057e-08		1484.44	-0.000111005		1484.44	-0.000189937		1484.44	-0.000349803		1484.44	-0.000894063
1484.92	0.00671		1484.92	0.00224		1484.92	0.000546036		1484.92	0.00028539		1484.92	-1.11021e-10		1484.92	-0.000109064		1484.92	-0.000192461		1484.92	-0.000339074		1484.92	-0.000875314
1485.4	0.00692		1485.4	0.00231		1485.4	0.000546875		1485.4	0.000299695		1485.4	-2.53487e-08		1485.4	-0.00010688		1485.4	-0.000193572		1485.4	-0.000333756		1485.4	-0.000857797
1485.88	0.00711		1485.88	0.00238		1485.88	0.000543487		1485.88	0.000312677		1485.88	-7.69264e-08		1485.88	-0.000105316		1485.88	-0.000194406		1485.88	-0.000334955		1485.88	-0.000846169
1486.37	0.0073		1486.37	0.00246		1486.37	0.000536204		1486.37	0.00032365		1486.37	-1.24087e-07		1486.37	-0.000105274		1486.37	-0.000196166		1486.37	-0.00034282		1486.37	-0.000844588
1486.85	0.00748		1486.85	0.00252		1486.85	0.000526805		1486.85	0.000332516		1486.85	-1.4101e-07		1486.85	-0.000107476		1486.85	-0.000200053		1486.85	-0.0003567		1486.85	-0.000855907
1487.33	0.00765		1487.33	0.00259		1487.33	0.000517995		1487.33	0.000339304		1487.33	-1.2143e-07		1487.33	-0.000112322		1487.33	-0.000207121		1487.33	-0.000375528		1487.33	-0.000881208
1487.81	0.00783		1487.81	0.00264		1487.81	0.000512745		1487.81	0.000343506		1487.81	-7.86656e-08		1487.81	-0.000119707		1487.81	-0.000218089		1487.81	-0.000397876		1487.81	-0.000919278
1488.29	0.00802		1488.29	0.00269		1488.29	0.000513548		1488.29	0.000343798		1488.29	-3.13868e-08		1488.29	-0.000128845		1488.29	-0.000232685		1488.29	-0.000421362		1488.29	-0.000965666
1488.78	0.00822		1488.78	0.00273		1488.78	0.000522477		1488.78	0.000338908		1488.78	-4.44076e-10		1488.78	-0.00013791		1488.78	-0.000248883		1488.78	-0.00044151		1488.78	-0.00101
1489.26	0.00841		1489.26	0.00276		1489.26	0.000541081		1489.26	0.00032904		1489.26	5.4616e-08		1489.26	-0.000144093		1489.26	-0.000262418		1489.26	-0.000451451		1489.26	-0.00104
1489.74	0.0086		1489.74	0.00277		1489.74	0.00056993		1489.74	0.000317128		1489.74	4.06521e-07		1489.74	-0.000144748		1489.74	-0.000268358		1489.74	-0.0004448		1489.74	-0.00105
1490.22	0.00877		1490.22	0.00278		1490.22	0.000607467		1490.22	0.000307827		1490.22	1.41481e-06		1490.22	-0.000139487		1490.22	-0.000264726		1490.22	-0.000421627		1490.22	-0.00104
1490.7	0.00894		1490.7	0.00281		1490.7	0.000649353		1490.7	0.000304859		1490.7	3.26553e-06		1490.7	-0.000130928		1490.7	-0.000254746		1490.7	-0.000390471		1490.7	-0.00101
1491.19	0.0091		1491.19	0.00285		1491.19	0.000689763		1491.19	0.000308956		1491.19	5.57013e-06		1491.19	-0.000122768		1491.19	-0.000244313		1491.19	-0.000363099		1491.19	-0.000995251
1491.67	0.00926		1491.67	0.0029		1491.67	0.000723799		1491.67	0.000317982		1491.67	7.5336e-06		1491.67	-0.000117284		1491.67	-0.000237537		1491.67	-0.000347066		1491.67	-0.000996004
1492.15	0.0094		1492.15	0.00296		1492.15	0.000749067		1492.15	0.000328341		1492.15	8.57574e-06		1492.15	-0.000114753		1492.15	-0.000234998		1492.15	-0.000343806		1492.15	-0.00102
1492.63	0.00953		1492.63	0.00302		1492.63	0.000765795		1492.63	0.000336466		1492.63	8.66894e-06		1492.63	-0.000114209		1492.63	-0.000234662		1492.63	-0.000350605		1492.63	-0.00105
1493.12	0.00965		1493.12	0.00307		1493.12	0.000776054		1493.12	0.000340124		1493.12	8.1639e-06		1493.12	-0.000114346		1493.12	-0.000233579		1493.12	-0.00036318		1493.12	-0.00109
1493.6	0.00975		1493.6	0.00312		1493.6	0.000783122		1493.6	0.000339225		1493.6	7.47287e-06		1493.6	-0.000114039		1493.6	-0.000229187		1493.6	-0.000377215		1493.6	-0.00112
1494.08	0.00984		1494.08	0.00316		1494.08	0.000790948		1494.08	0.000335977		1494.08	6.86605e-06		1494.08	-0.000112559		1494.08	-0.000220063		1494.08	-0.000389322		1494.08	-0.00114
1494.56	0.00993		1494.56	0.00321		1494.56	0.00080361		1494.56	0.000334181		1494.56	6.45776e-06		1494.56	-0.000109737		1494.56	-0.00020652		1494.56	-0.000397474		1494.56	-0.00115
1495.04	0.01004		1495.04	0.00326		1495.04	0.000824337		1495.04	0.000337832		1495.04	6.23591e-06		1495.04	-0.000106116		1495.04	-0.000190621		1495.04	-0.000401372		1495.04	-0.00115
1495.53	0.01017		1495.53	0.00332		1495.53	0.000854264		1495.53	0.000349613		1495.53	6.11776e-06		1495.53	-0.000102753		1495.53	-0.000175661		1495.53	-0.000402065		1495.53	-0.00114
1496.01	0.01032		1496.01	0.00338		1496.01	0.000891007		1496.01	0.000369595		1496.01	5.98666e-06		1496.01	-0.000100728		1496.01	-0.000164938		1496.01	-0.000401218		1496.01	-0.00113
1496.49	0.01048		1496.49	0.00343		1496.49	0.000928633		1496.49	0.000394944		1496.49	5.74495e-06		1496.49	-0.000100477		1496.49	-0.000160467		1496.49	-0.000399981		1496.49	-0.00112
1496.97	0.01064		1496.97	0.00347		1496.97	0.000959831		1496.97	0.000421309		1496.97	5.38487e-06		1496.97	-0.000101522		1496.97	-0.000162318		1496.97	-0.00039874		1496.97	-0.00112
1497.45	0.01079		1497.45	0.0035		1497.45	0.000979952		1497.45	0.000445183		1497.45	5.04902e-06		1497.45	-0.000102882		1497.45	-0.00016883		1497.45	-0.000397294		1497.45	-0.00113
1497.94	0.01095		1497.94	0.00353		1497.94	0.00098963		1497.94	0.000465552		1497.94	5.00238e-06		1497.94	-0.000103848		1497.94	-0.000177565		1497.94	-0.00039562		1497.94	-0.00114
1498.42	0.01111		1498.42	0.00356		1498.42	0.000993789		1498.42	0.000483515		1498.42	5.55557e-06		1498.42	-0.000104357		1498.42	-0.000186229		1498.42	-0.00039389		1498.42	-0.00117
1498.9	0.01129		1498.9	0.00361		1498.9	0.000998152		1498.9	0.000500678		1498.9	6.98674e-06		1498.9	-0.000104889		1498.9	-0.000193269		1498.9	-0.000392616		1498.9	-0.00121
1499.38	0.01147		1499.38	0.00367		1499.38	0.00101		1499.38	0.000517775		1499.38	9.44138e-06		1499.38	-0.000106046		1499.38	-0.000197976		1499.38	-0.000392466		1499.38	-0.00125
1499.87	0.01166		1499.87	0.00375		1499.87	0.00102		1499.87	0.000534451		1499.87	1.27321e-05		1499.87	-0.000108271		1499.87	-0.000200229		1499.87	-0.000394274		1499.87	-0.00128
1500.35	0.01185		1500.35	0.00383		1500.35	0.00104		1500.35	0.000549724		1500.35	1.62221e-05		1500.35	-0.000111733		1500.35	-0.000200289		1500.35	-0.000398776		1500.35	-0.00131
1500.83	0.01203		1500.83	0.00391		1500.83	0.00105		1500.83	0.000562726		1500.83	1.90746e-05		1500.83	-0.000116383		1500.83	-0.000198604		1500.83	-0.000406328		1500.83	-0.00131
1501.31	0.01219		1501.31	0.00397		1501.31	0.00107		1501.31	0.00057312		1501.31	2.07654e-05		1501.31	-0.000122026		1501.31	-0.00019578		1501.31	-0.000416541		1501.31	-0.00131
1501.79	0.01234		1501.79	0.00402		1501.79	0.00109		1501.79	0.000581002		1501.79	2.14275e-05		1501.79	-0.000128403		1501.79	-0.000192337		1501.79	-0.000428284		1501.79	-0.0013
1502.28	0.01247		1502.28	0.00406		1502.28	0.00111		1502.28	0.000586706		1502.28	2.17583e-05		1502.28	-0.000135118		1502.28	-0.000188574		1502.28	-0.000439713		1502.28	-0.00129
1502.76	0.01257		1502.76	0.0041		1502.76	0.00113		1502.76	0.000590851		1502.76	2.2635e-05		1502.76	-0.000141462		1502.76	-0.000184278		1502.76	-0.000448462		1502.76	-0.00128
1503.24	0.01266		1503.24	0.00414		1503.24	0.00115		1503.24	0.000594973		1503.24	2.47877e-05		1503.24	-0.000146097		1503.24	-0.000178612		1503.24	-0.000451997		1503.24	-0.00127
1503.72	0.01273		1503.72	0.00418		1503.72	0.00118		1503.72	0.000602346		1503.72	2.85608e-05		1503.72	-0.00014696		1503.72	-0.00017008		1503.72	-0.000448192		1503.72	-0.00127
1504.2	0.01282		1504.2	0.00425		1504.2	0.00121		1504.2	0.000618658		1504.2	3.36682e-05		1504.2	-0.000141825		1504.2	-0.000157221		1504.2	-0.000436673		1504.2	-0.00127
1504.69	0.01294		1504.69	0.00435		1504.69	0.00124		1504.69	0.000651079		1504.69	3.89217e-05		1504.69	-0.000129928		1504.69	-0.00014007		1504.69	-0.000421025		1504.69	-0.00127
1505.17	0.01314		1505.17	0.00449		1505.17	0.00129		1505.17	0.000704524		1505.17	4.25755e-05		1505.17	-0.000114435		1505.17	-0.000121775		1505.17	-0.000410916		1505.17	-0.00129
1505.65	0.01343		1505.65	0.00468		1505.65	0.00134		1505.65	0.000773433		1505.65	4.38417e-05		1505.65	-0.000103205		1505.65	-0.000108693		1505.65	-0.000421641		1505.65	-0.00135
1506.13	0.01381		1506.13	0.0049		1506.13	0.0014		1506.13	0.000833476		1506.13	4.50129e-05		1506.13	-0.000105693		1506.13	-0.000107159		1506.13	-0.000464878		1506.13	-0.00148
1506.62	0.01426		1506.62	0.00513		1506.62	0.00148		1506.62	0.000850818		1506.62	5.12484e-05		1506.62	-0.00012559		1506.62	-0.000117224		1506.62	-0.000526896		1506.62	-0.00164
1507.1	0.01473		1507.1	0.00535		1507.1	0.00158		1507.1	0.00081756		1507.1	6.59249e-05		1507.1	-0.000151731		1507.1	-0.000129227		1507.1	-0.000560794		1507.1	-0.0017
1507.58	0.01519		1507.58	0.00554		1507.58	0.00166		1507.58	0.000763312		1507.58	8.43425e-05		1507.58	-0.000164904		1507.58	-0.000134361		1507.58	-0.000540717		1507.58	-0.00162
1508.06	0.0156		1508.06	0.00569		1508.06	0.0017		1508.06	0.000718902		1508.06	9.60956e-05		1508.06	-0.000160635		1508.06	-0.000135747		1508.06	-0.00049633		1508.06	-0.00147
1508.54	0.01593		1508.54	0.00579		1508.54	0.00172		1508.54	0.000694203		1508.54	9.66939e-05		1508.54	-0.000147738		1508.54	-0.000139576		1508.54	-0.000462729		1508.54	-0.00134
1509.03	0.01621		1509.03	0.00586		1509.03	0.00172		1509.03	0.000686683		1509.03	9.01856e-05		1509.03	-0.000133467		1509.03	-0.00014695		1509.03	-0.000448902		1509.03	-0.00126
1509.51	0.01646		1509.51	0.00593		1509.51	0.00172		1509.51	0.000691966		1509.51	8.28435e-05		1509.51	-0.000120373		1509.51	-0.000155504		1509.51	-0.000448691		1509.51	-0.00121
1509.99	0.01671		1509.99	0.006		1509.99	0.00174		1509.99	0.000707331		1509.99	7.88475e-05		1509.99	-0.00010888		1509.99	-0.000162544		1509.99	-0.000453173		1509.99	-0.00118
1510.47	0.01698		1510.47	0.0061		1510.47	0.00179		1510.47	0.000731397		1510.47	7.9836e-05		1510.47	-9.89561e-05		1510.47	-0.000166477		1510.47	-0.000455771		1510.47	-0.00116
1510.95	0.0173		1510.95	0.00622		1510.95	0.00185		1510.95	0.000763015		1510.95	8.55357e-05		1510.95	-9.06205e-05		1510.95	-0.000167195		1510.95	-0.000453243		1510.95	-0.00114
1511.44	0.01766		1511.44	0.00638		1511.44	0.00192		1511.44	0.00079993		1511.44	9.417e-05		1511.44	-8.40264e-05		1511.44	-0.000165728		1511.44	-0.000445677		1511.44	-0.00112
1511.92	0.01805		1511.92	0.00655		1511.92	0.00198		1511.92	0.000838553		1511.92	0.00010275		1511.92	-7.92592e-05		1511.92	-0.000163574		1511.92	-0.000435494		1511.92	-0.00112
1512.4	0.01847		1512.4	0.00673		1512.4	0.00203		1512.4	0.000875152		1512.4	0.000107918		1512.4	-7.62147e-05		1512.4	-0.000162122		1512.4	-0.000426081		1512.4	-0.00112
1512.88	0.01888		1512.88	0.0069		1512.88	0.00206		1512.88	0.000907475		1512.88	0.000107476		1512.88	-7.45333e-05		1512.88	-0.000162167		1512.88	-0.000420176		1512.88	-0.00113
1513.37	0.01926		1513.37	0.00706		1513.37	0.00207		1513.37	0.000935939		1513.37	0.000101339		1513.37	-7.36459e-05		1513.37	-0.000163832		1513.37	-0.000419149		1513.37	-0.00115
1513.85	0.01963		1513.85	0.00721		1513.85	0.00207		1513.85	0.000963278		1513.85	9.12411e-05		1513.85	-7.28945e-05		1513.85	-0.000166823		1513.85	-0.000422839		1513.85	-0.00118
1514.33	0.01998		1514.33	0.00737		1514.33	0.00208		1514.33	0.000993192		1514.33	7.95441e-05		1514.33	-7.17626e-05		1514.33	-0.000170756		1514.33	-0.000430249		1514.33	-0.00122
1514.81	0.02033		1514.81	0.00754		1514.81	0.00212		1514.81	0.00103		1514.81	6.82437e-05		1514.81	-7.00289e-05		1514.81	-0.000175486		1514.81	-0.000440059		1514.81	-0.00127
1515.29	0.02068		1515.29	0.00773		1515.29	0.00218		1515.29	0.00107		1515.29	5.86575e-05		1515.29	-6.78472e-05		1515.29	-0.000181012		1515.29	-0.000450808		1515.29	-0.00133
1515.78	0.02102		1515.78	0.00793		1515.78	0.00227		1515.78	0.00111		1515.78	5.16362e-05		1515.78	-6.55715e-05		1515.78	-0.000186887		1515.78	-0.000460101		1515.78	-0.00139
1516.26	0.02133		1516.26	0.00813		1516.26	0.00238		1516.26	0.00115		1516.26	4.77478e-05		1516.26	-6.34031e-05		1516.26	-0.000191538		1516.26	-0.000464155		1516.26	-0.00145
1516.74	0.02156		1516.74	0.00829		1516.74	0.0025		1516.74	0.00118		1516.74	4.72293e-05		1516.74	-6.13164e-05		1516.74	-0.000192761		1516.74	-0.000459319		1516.74	-0.00149
1517.22	0.02172		1517.22	0.00842		1517.22	0.00261		1517.22	0.00119		1517.22	4.97358e-05		1517.22	-5.94429e-05		1517.22	-0.000189725		1517.22	-0.00044605		1517.22	-0.0015
1517.7	0.02182		1517.7	0.00852		1517.7	0.00269		1517.7	0.0012		1517.7	5.4398e-05		1517.7	-5.84098e-05		1517.7	-0.000184451		1517.7	-0.000429977		1517.7	-0.00148
1518.19	0.0219		1518.19	0.00861		1518.19	0.00275		1518.19	0.0012		1518.19	6.03045e-05		1518.19	-5.89208e-05		1518.19	-0.000180032		1518.19	-0.000417989		1518.19	-0.00146
1518.67	0.02197		1518.67	0.00869		1518.67	0.00279		1518.67	0.00121		1518.67	6.70604e-05		1518.67	-6.10908e-05		1518.67	-0.000178159		1518.67	-0.000413694		1518.67	-0.00144
1519.15	0.02206		1519.15	0.0088		1519.15	0.00282		1519.15	0.00122		1519.15	7.49574e-05		1519.15	-6.42501e-05		1519.15	-0.000178371		1519.15	-0.000417273		1519.15	-0.00142
1519.63	0.02218		1519.63	0.00891		1519.63	0.00285		1519.63	0.00125		1519.63	8.50278e-05		1519.63	-6.73157e-05		1519.63	-0.000178881		1519.63	-0.000427654		1519.63	-0.0014
1520.11	0.02229		1520.11	0.00905		1520.11	0.00289		1520.11	0.00128		1520.11	9.93489e-05		1520.11	-6.9296e-05		1520.11	-0.000177682		1520.11	-0.000444203		1520.11	-0.00138
1520.6	0.02236		1520.6	0.00918		1520.6	0.00294		1520.6	0.00132		1520.6	0.000121632		1520.6	-6.93876e-05		1520.6	-0.000172797		1520.6	-0.000465213		1520.6	-0.00136
1521.08	0.02232		1521.08	0.0093		1521.08	0.00304		1521.08	0.00136		1521.08	0.000156279		1521.08	-6.65033e-05		1521.08	-0.000162323		1521.08	-0.000484598		1521.08	-0.00135
1521.56	0.02217		1521.56	0.0094		1521.56	0.00319		1521.56	0.00139		1521.56	0.000203597		1521.56	-5.95986e-05		1521.56	-0.000146376		1521.56	-0.000492831		1521.56	-0.00134
1522.04	0.02195		1522.04	0.00951		1522.04	0.00338		1522.04	0.00142		1522.04	0.000253743		1522.04	-4.96824e-05		1522.04	-0.000129508		1522.04	-0.000487296		1522.04	-0.00134
1522.53	0.02175		1522.53	0.00963		1522.53	0.00358		1522.53	0.00145		1522.53	0.000290128		1522.53	-3.9873e-05		1522.53	-0.000118437		1522.53	-0.000476978		1522.53	-0.00134
1523.01	0.0216		1523.01	0.00976		1523.01	0.00377		1523.01	0.00148		1523.01	0.000302341		1523.01	-3.26056e-05		1523.01	-0.000116847		1523.01	-0.000473033		1523.01	-0.00137
1523.49	0.02146		1523.49	0.00987		1523.49	0.00392		1523.49	0.00151		1523.49	0.000292171		1523.49	-2.83571e-05		1523.49	-0.000124314		1523.49	-0.000479827		1523.49	-0.0014
1523.97	0.02132		1523.97	0.00995		1523.97	0.00403		1523.97	0.00153		1523.97	0.000268682		1523.97	-2.65347e-05		1523.97	-0.000138038		1523.97	-0.000495777		1523.97	-0.00143
1524.45	0.02113		1524.45	0.01		1524.45	0.00412		1524.45	0.00154		1524.45	0.000241732		1524.45	-2.64701e-05		1524.45	-0.000154173		1524.45	-0.000517138		1524.45	-0.00145
1524.93	0.0209		1524.93	0.01003		1524.93	0.00419		1524.93	0.00155		1524.93	0.000219024		1524.93	-2.76541e-05		1524.93	-0.000168471		1524.93	-0.000540422		1524.93	-0.00144
1525.42	0.02064		1525.42	0.01007		1525.42	0.00426		1525.42	0.00156		1525.42	0.000205667		1525.42	-2.96747e-05		1525.42	-0.00017708		1525.42	-0.000562629		1525.42	-0.00142
1525.9	0.02037		1525.9	0.01013		1525.9	0.00433		1525.9	0.00158		1525.9	0.000204204		1525.9	-3.20257e-05		1525.9	-0.000177559		1525.9	-0.000580846		1525.9	-0.00138
1526.38	0.02011		1526.38	0.01023		1526.38	0.00441		1526.38	0.00161		1526.38	0.00021431		1526.38	-3.40234e-05		1526.38	-0.000169955		1526.38	-0.000592024		1526.38	-0.00134
1526.86	0.01988		1526.86	0.01036		1526.86	0.0045		1526.86	0.00166		1526.86	0.000232705		1526.86	-3.50313e-05		1526.86	-0.000156773		1526.86	-0.000593861		1526.86	-0.00131
1527.35	0.01965		1527.35	0.01048		1527.35	0.00458		1527.35	0.00172		1527.35	0.000253881		1527.35	-3.47794e-05		1527.35	-0.000141861		1527.35	-0.000585651		1527.35	-0.00129
1527.83	0.0194		1527.83	0.01057		1527.83	0.00466		1527.83	0.00179		1527.83	0.000272278		1527.83	-3.3551e-05		1527.83	-0.000128711		1527.83	-0.000568896		1527.83	-0.00127
1528.31	0.01914		1528.31	0.01061		1528.31	0.00471		1528.31	0.00186		1528.31	0.000284642		1528.31	-3.19935e-05		1528.31	-0.000119642		1528.31	-0.000546858		1528.31	-0.00126
1528.79	0.01888		1528.79	0.01059		1528.79	0.00476		1528.79	0.00192		1528.79	0.00029091		1528.79	-3.07746e-05		1528.79	-0.000115753		1528.79	-0.000523745		1528.79	-0.00126
1529.27	0.01864		1529.27	0.01055		1529.27	0.0048		1529.27	0.00198		1529.27	0.000293306		1529.27	-3.03169e-05		1529.27	-0.000117275		1529.27	-0.000503415		1529.27	-0.00126
1529.76	0.01845		1529.76	0.01051		1529.76	0.00484		1529.76	0.00205		1529.76	0.000294692		1529.76	-3.07124e-05		1529.76	-0.000123828		1529.76	-0.000488606		1529.76	-0.00127
1530.24	0.01832		1530.24	0.01048		1530.24	0.00488		1530.24	0.00212		1530.24	0.000297329		1530.24	-3.1765e-05		1530.24	-0.000134523		1530.24	-0.000480382		1530.24	-0.00128
1530.72	0.01826		1530.72	0.01048		1530.72	0.00493		1530.72	0.0022		1530.72	0.000302426		1530.72	-3.31339e-05		1530.72	-0.000148008		1530.72	-0.000478607		1530.72	-0.00131
1531.2	0.01824		1531.2	0.01051		1531.2	0.00499		1531.2	0.00228		1531.2	0.00031027		1531.2	-3.45324e-05		1531.2	-0.000162597		1531.2	-0.000482542		1531.2	-0.00133
1531.68	0.01823		1531.68	0.01054		1531.68	0.00505		1531.68	0.00237		1531.68	0.000320879		1531.68	-3.59505e-05		1531.68	-0.000176368		1531.68	-0.000491395		1531.68	-0.00136
1532.17	0.01818		1532.17	0.01057		1532.17	0.00514		1532.17	0.00246		1532.17	0.000335047		1532.17	-3.77936e-05		1532.17	-0.000187187		1532.17	-0.000503771		1532.17	-0.00139
1532.65	0.01807		1532.65	0.01058		1532.65	0.00525		1532.65	0.00256		1532.65	0.000355144		1532.65	-4.06714e-05		1532.65	-0.000192509		1532.65	-0.000516092		1532.65	-0.00142
1533.13	0.01788		1533.13	0.01056		1533.13	0.00541		1533.13	0.00266		1533.13	0.000384243		1533.13	-4.48727e-05		1533.13	-0.00019016		1533.13	-0.000521778		1533.13	-0.00144
1533.61	0.01764		1533.61	0.01055		1533.61	0.00561		1533.61	0.00277		1533.61	0.000422166		1533.61	-5.00171e-05		1533.61	-0.000180956		1533.61	-0.000515788		1533.61	-0.00145
1534.1	0.01741		1534.1	0.01057		1534.1	0.00582		1534.1	0.00287		1534.1	0.000462043		1534.1	-5.55258e-05		1534.1	-0.000170341		1534.1	-0.000501409		1534.1	-0.00144
1534.58	0.01724		1534.58	0.01061		1534.58	0.00601		1534.58	0.00296		1534.58	0.000493375		1534.58	-6.12394e-05		1534.58	-0.000164947		1534.58	-0.000488614		1534.58	-0.00144
1535.06	0.01712		1535.06	0.01067		1535.06	0.00615		1535.06	0.00302		1535.06	0.000510025		1535.06	-6.71326e-05		1535.06	-0.000167905		1535.06	-0.000484522		1535.06	-0.00144
1535.54	0.01704		1535.54	0.01072		1535.54	0.00624		1535.54	0.00306		1535.54	0.000513921		1535.54	-7.28305e-05		1535.54	-0.000178044		1535.54	-0.000488758		1535.54	-0.00147
1536.02	0.01696		1536.02	0.01075		1536.02	0.0063		1536.02	0.00307		1536.02	0.000512003		1536.02	-7.75169e-05		1536.02	-0.000191796		1536.02	-0.000495842		1536.02	-0.00149
1536.51	0.01687		1536.51	0.01076		1536.51	0.00636		1536.51	0.00307		1536.51	0.000511508		1536.51	-8.00601e-05		1536.51	-0.000204904		1536.51	-0.00049918		1536.51	-0.00151
1536.99	0.01678		1536.99	0.01078		1536.99	0.00644		1536.99	0.00306		1536.99	0.000517277		1536.99	-7.91733e-05		1536.99	-0.000213676		1536.99	-0.00049368		1536.99	-0.0015
1537.47	0.01674		1537.47	0.01085		1537.47	0.00657		1537.47	0.00309		1537.47	0.000530921		1537.47	-7.39019e-05		1537.47	-0.000216133		1537.47	-0.000477899		1537.47	-0.00149
1537.95	0.01679		1537.95	0.01102		1537.95	0.00678		1537.95	0.00317		1537.95	0.000551114		1537.95	-6.46154e-05		1537.95	-0.000213273		1537.95	-0.000455628		1537.95	-0.00146
1538.43	0.01696		1538.43	0.01132		1538.43	0.00708		1538.43	0.00335		1538.43	0.000574599		1538.43	-5.38467e-05		1538.43	-0.000209778		1538.43	-0.000436824		1538.43	-0.00145
1538.92	0.01722		1538.92	0.01175		1538.92	0.00745		1538.92	0.00361		1538.92	0.000598661		1538.92	-4.5587e-05		1538.92	-0.000212321		1538.92	-0.000435354		1538.92	-0.00148
1539.4	0.01749		1539.4	0.01225		1539.4	0.00783		1539.4	0.00391		1539.4	0.000624528		1539.4	-4.3015e-05		1539.4	-0.000224063		1539.4	-0.00046204		1539.4	-0.00156
1539.88	0.01766		1539.88	0.01269		1539.88	0.00815		1539.88	0.00419		1539.88	0.0006592		1539.88	-4.62228e-05		1539.88	-0.000237511		1539.88	-0.00051358		1539.88	-0.00167
1540.36	0.01767		1540.36	0.01295		1540.36	0.00835		1540.36	0.00436		1540.36	0.000710982		1540.36	-5.1477e-05		1540.36	-0.000237112		1540.36	-0.000569421		1540.36	-0.00173
1540.85	0.01764		1540.85	0.01304		1540.85	0.00846		1540.85	0.00445		1540.85	0.000781302		1540.85	-5.43646e-05		1540.85	-0.000217977		1540.85	-0.000610289		1540.85	-0.00172
1541.33	0.01766		1541.33	0.01307		1541.33	0.00854		1541.33	0.00452		1541.33	0.000863102		1541.33	-5.41422e-05		1541.33	-0.000192456		1541.33	-0.000636421		1541.33	-0.00167
1541.81	0.01781		1541.81	0.01312		1541.81	0.00866		1541.81	0.0046		1541.81	0.000947572		1541.81	-5.25276e-05		1541.81	-0.00017407		1541.81	-0.000656479		1541.81	-0.00165
1542.29	0.01803		1542.29	0.01323		1542.29	0.00884		1542.29	0.00474		1542.29	0.00103		1542.29	-5.03872e-05		1542.29	-0.000167326		1542.29	-0.000672134		1542.29	-0.00166
1542.77	0.01827		1542.77	0.01338		1542.77	0.00907		1542.77	0.00491		1542.77	0.00111		1542.77	-4.70609e-05		1542.77	-0.00017043		1542.77	-0.000676118		1542.77	-0.00168
1543.26	0.01847		1543.26	0.01356		1543.26	0.00934		1543.26	0.00511		1543.26	0.0012		1543.26	-4.14497e-05		1543.26	-0.000179076		1543.26	-0.000658643		1543.26	-0.00169
1543.74	0.01863		1543.74	0.01377		1543.74	0.00966		1543.74	0.00533		1543.74	0.00129		1543.74	-3.31098e-05		1543.74	-0.00018822		1543.74	-0.000613995		1543.74	-0.00167
1544.22	0.01875		1544.22	0.014		1544.22	0.01002		1544.22	0.00558		1544.22	0.0014		1544.22	-2.30735e-05		1544.22	-0.000193469		1544.22	-0.000546091		1544.22	-0.00159
1544.7	0.01888		1544.7	0.01429		1544.7	0.01042		1544.7	0.00585		1544.7	0.00151		1544.7	-1.35927e-05		1544.7	-0.000192924		1544.7	-0.000468761		1544.7	-0.00147
1545.18	0.01906		1545.18	0.01463		1545.18	0.01083		1545.18	0.00613		1545.18	0.00163		1545.18	-6.68583e-06		1545.18	-0.000188059		1545.18	-0.00039926		1545.18	-0.00135
1545.67	0.01929		1545.67	0.01502		1545.67	0.01123		1545.67	0.00641		1545.67	0.00174		1545.67	-2.81308e-06		1545.67	-0.000182231		1545.67	-0.000349459		1545.67	-0.00125
1546.15	0.01959		1546.15	0.01541		1546.15	0.01158		1546.15	0.00668		1546.15	0.00183		1546.15	-1.10875e-06		1546.15	-0.000178108		1546.15	-0.000322362		1546.15	-0.00119
1546.63	0.01991		1546.63	0.0158		1546.63	0.01188		1546.63	0.00692		1546.63	0.0019		1546.63	-4.89127e-07		1546.63	-0.000176243		1546.63	-0.000314436		1546.63	-0.00117
1547.11	0.02024		1547.11	0.01618		1547.11	0.01213		1547.11	0.00714		1547.11	0.00194		1547.11	-2.92727e-07		1547.11	-0.000175488		1547.11	-0.000319614		1547.11	-0.00118
1547.6	0.02058		1547.6	0.01653		1547.6	0.01237		1547.6	0.00735		1547.6	0.00198		1547.6	-2.46664e-07		1547.6	-0.000174151		1547.6	-0.000331829		1547.6	-0.00119
1548.08	0.02094		1548.08	0.0169		1548.08	0.01262		1548.08	0.00759		1548.08	0.00203		1548.08	-2.64374e-07		1548.08	-0.000171066		1548.08	-0.000346518		1548.08	-0.00121
1548.56	0.02132		1548.56	0.0173		1548.56	0.01293		1548.56	0.00787		1548.56	0.00211		1548.56	-3.34787e-07		1548.56	-0.000166223		1548.56	-0.000360891		1548.56	-0.00121
1549.04	0.02176		1549.04	0.01775		1549.04	0.01333		1549.04	0.00822		1549.04	0.00222		1549.04	-4.89009e-07		1549.04	-0.000160751		1549.04	-0.000373588		1549.04	-0.00122
1549.52	0.02224		1549.52	0.01825		1549.52	0.01383		1549.52	0.00863		1549.52	0.00238		1549.52	-7.76596e-07		1549.52	-0.00015646		1549.52	-0.000383957		1549.52	-0.00121
1550.01	0.02272		1550.01	0.01876		1550.01	0.01438		1550.01	0.00908		1550.01	0.00257		1550.01	-1.2333e-06		1550.01	-0.00015512		1550.01	-0.000391853		1550.01	-0.00121
1550.49	0.02316		1550.49	0.01924		1550.49	0.01492		1550.49	0.00952		1550.49	0.00276		1550.49	-1.84512e-06		1550.49	-0.000157843		1550.49	-0.000397856		1550.49	-0.00122
1550.97	0.0235		1550.97	0.01963		1550.97	0.01538		1550.97	0.0099		1550.97	0.00293		1550.97	-2.55684e-06		1550.97	-0.000164651		1550.97	-0.00040293		1550.97	-0.00123
1551.45	0.02373		1551.45	0.01992		1551.45	0.01576		1551.45	0.01022		1551.45	0.00308		1551.45	-3.28401e-06		1551.45	-0.00017433		1551.45	-0.000407545		1551.45	-0.00126
1551.93	0.02388		1551.93	0.02014		1551.93	0.01607		1551.93	0.01048		1551.93	0.0032		1551.93	-3.921e-06		1551.93	-0.000184709		1551.93	-0.000411411		1551.93	-0.00129
1552.42	0.02399		1552.42	0.02034		1552.42	0.01637		1552.42	0.01074		1552.42	0.00332		1552.42	-4.36707e-06		1552.42	-0.000193531		1552.42	-0.00041415		1552.42	-0.00132
1552.9	0.02414		1552.9	0.02059		1552.9	0.01673		1552.9	0.01104		1552.9	0.00346		1552.9	-4.58396e-06		1552.9	-0.000199385		1552.9	-0.000416467		1552.9	-0.00135
1553.38	0.02436		1553.38	0.02093		1553.38	0.01718		1553.38	0.01143		1553.38	0.00364		1553.38	-4.62942e-06		1553.38	-0.000202442		1553.38	-0.000420152		1553.38	-0.00138
1553.86	0.02467		1553.86	0.02136		1553.86	0.01773		1553.86	0.01191		1553.86	0.00386		1553.86	-4.58468e-06		1553.86	-0.000204136		1553.86	-0.000427265		1553.86	-0.00142
1554.34	0.02505		1554.34	0.02182		1554.34	0.01832		1554.34	0.01243		1554.34	0.00412		1554.34	-4.44611e-06		1554.34	-0.000206185		1554.34	-0.000438368		1554.34	-0.00146
1554.83	0.02545		1554.83	0.02224		1554.83	0.01889		1554.83	0.01294		1554.83	0.00438		1554.83	-4.08071e-06		1554.83	-0.000209512		1554.83	-0.000451694		1554.83	-0.00149
1555.31	0.02582		1555.31	0.02256		1555.31	0.01936		1555.31	0.01338		1555.31	0.00462		1555.31	-3.31577e-06		1555.31	-0.000213603		1555.31	-0.000463321		1555.31	-0.0015
1555.79	0.02613		1555.79	0.02277		1555.79	0.01971		1555.79	0.0137		1555.79	0.00481		1555.79	-2.0985e-06		1555.79	-0.000216492		1555.79	-0.000468549		1555.79	-0.00148
1556.27	0.02643		1556.27	0.02288		1556.27	0.01995		1556.27	0.01394		1556.27	0.00495		1556.27	-6.9502e-07		1556.27	-0.000215262		1556.27	-0.000463303		1556.27	-0.00143
1556.76	0.02678		1556.76	0.023		1556.76	0.02013		1556.76	0.01415		1556.76	0.00507		1556.76	7.22044e-09		1556.76	-0.000207252		1556.76	-0.000446143		1556.76	-0.00134
1557.24	0.02729		1557.24	0.02323		1557.24	0.02034		1557.24	0.01441		1557.24	0.00516		1557.24	1.70318e-06		1557.24	-0.000191934		1557.24	-0.000420441		1557.24	-0.00122
1557.72	0.02803		1557.72	0.02365		1557.72	0.02062		1557.72	0.01479		1557.72	0.00527		1557.72	7.02347e-06		1557.72	-0.000172004		1557.72	-0.000394437		1557.72	-0.00109
1558.2	0.02895		1558.2	0.02428		1558.2	0.02104		1558.2	0.01529		1558.2	0.00546		1558.2	1.41593e-05		1558.2	-0.000149621		1558.2	-0.000372321		1558.2	-0.00098848
1558.68	0.02977		1558.68	0.02499		1558.68	0.02167		1558.68	0.01579		1558.68	0.00588		1558.68	1.99237e-05		1558.68	-0.000118971		1558.68	-0.000336592		1558.68	-0.00090658
1559.17	0.03017		1559.17	0.02553		1559.17	0.02244		1559.17	0.0162		1559.17	0.00656		1559.17	2.5679e-05		1559.17	-7.7069e-05		1559.17	-0.000266413		1559.17	-0.0008134
1559.65	0.03019		1559.65	0.02581		1559.65	0.02316		1559.65	0.01649		1559.65	0.00727		1559.65	3.21049e-05		1559.65	-4.36781e-05		1559.65	-0.000195133		1559.65	-0.000732609
1560.13	0.03018		1560.13	0.02595		1560.13	0.0237		1560.13	0.01677		1560.13	0.00776		1560.13	3.44569e-05		1560.13	-3.15044e-05		1560.13	-0.000165064		1560.13	-0.00072392
1560.61	0.03038		1560.61	0.02614		1560.61	0.0241		1560.61	0.01713		1560.61	0.00799		1560.61	3.15966e-05		1560.61	-3.47252e-05		1560.61	-0.000176251		1560.61	-0.000791972
1561.09	0.03082		1561.09	0.02646		1561.09	0.02444		1561.09	0.01758		1561.09	0.00804		1561.09	2.7153e-05		1561.09	-4.62932e-05		1561.09	-0.000212612		1561.09	-0.000901905
1561.58	0.03143		1561.58	0.02691		1561.58	0.02479		1561.58	0.01812		1561.58	0.00804		1561.58	2.37863e-05		1561.58	-6.03709e-05		1561.58	-0.000258654		1561.58	-0.00102
1562.06	0.03211		1562.06	0.02744		1562.06	0.02519		1562.06	0.0187		1562.06	0.00805		1562.06	2.21032e-05		1562.06	-7.21738e-05		1562.06	-0.00030275		1562.06	-0.00112
1562.54	0.03283		1562.54	0.02805		1562.54	0.02565		1562.54	0.01931		1562.54	0.0081		1562.54	2.18907e-05		1562.54	-7.88684e-05		1562.54	-0.000338022		1562.54	-0.0012
1563.02	0.03358		1563.02	0.02872		1563.02	0.02622		1563.02	0.01995		1563.02	0.00822		1563.02	2.28609e-05		1563.02	-7.96882e-05		1563.02	-0.000361633		1563.02	-0.00125
1563.51	0.0344		1563.51	0.02948		1563.51	0.02692		1563.51	0.02068		1563.51	0.00844		1563.51	2.48152e-05		1563.51	-7.55315e-05		1563.51	-0.00037368		1563.51	-0.00128
1563.99	0.03534		1563.99	0.03038		1563.99	0.02781		1563.99	0.02151		1563.99	0.00877		1563.99	2.75853e-05		1563.99	-6.84608e-05		1563.99	-0.000376171		1563.99	-0.0013
1564.47	0.03644		1564.47	0.03142		1564.47	0.02889		1564.47	0.02249		1564.47	0.0092		1564.47	3.09372e-05		1564.47	-6.09879e-05		1564.47	-0.000372081		1564.47	-0.0013
1564.95	0.0377		1564.95	0.03259		1564.95	0.03012		1564.95	0.02358		1564.95	0.00973		1564.95	3.45617e-05		1564.95	-5.53246e-05		1564.95	-0.000364604		1564.95	-0.00131
1565.43	0.03905		1565.43	0.03382		1565.43	0.03141		1565.43	0.02472		1565.43	0.0103		1565.43	3.81279e-05		1565.43	-5.28474e-05		1565.43	-0.000356312		1565.43	-0.00132
1565.91	0.04041		1565.91	0.03503		1565.91	0.03266		1565.91	0.02584		1565.91	0.01086		1565.91	4.14381e-05		1565.91	-5.40354e-05		1565.91	-0.000348462		1565.91	-0.00133
1566.4	0.04172		1566.4	0.03617		1566.4	0.0338		1566.4	0.02687		1566.4	0.01138		1566.4	4.45005e-05		1566.4	-5.87123e-05		1566.4	-0.000340849		1566.4	-0.00135
1566.88	0.04297		1566.88	0.03724		1566.88	0.03484		1566.88	0.02783		1566.88	0.01185		1566.88	4.74911e-05		1566.88	-6.63172e-05		1566.88	-0.000332194		1566.88	-0.00135
1567.36	0.04422		1567.36	0.0383		1567.36	0.03587		1567.36	0.02876		1567.36	0.0123		1567.36	5.05728e-05		1567.36	-7.61144e-05		1567.36	-0.000321183		1567.36	-0.00136
1567.84	0.04561		1567.84	0.03949		1567.84	0.03704		1567.84	0.02978		1567.84	0.0128		1567.84	5.36792e-05		1567.84	-8.73316e-05		1567.84	-0.000307272		1567.84	-0.00136
1568.33	0.04728		1568.33	0.04097		1568.33	0.03856		1568.33	0.03102		1568.33	0.01343		1568.33	5.64726e-05		1568.33	-9.88734e-05		1568.33	-0.00029096		1568.33	-0.00136
1568.81	0.04935		1568.81	0.04292		1568.81	0.0406		1568.81	0.03259		1568.81	0.0143		1568.81	5.8758e-05		1568.81	-0.000108629		1568.81	-0.000273261		1568.81	-0.00136
1569.29	0.05182		1569.29	0.04536		1569.29	0.04324		1569.29	0.03451		1569.29	0.01545		1569.29	6.1072e-05		1569.29	-0.000113269		1569.29	-0.000255338		1569.29	-0.00137
1569.77	0.05452		1569.77	0.04815		1569.77	0.04629		1569.77	0.03667		1569.77	0.01682		1569.77	6.46497e-05		1569.77	-0.000110264		1569.77	-0.000239327		1569.77	-0.00137
1570.25	0.05717		1570.25	0.05098		1570.25	0.04939		1570.25	0.03886		1570.25	0.01824		1570.25	7.03417e-05		1570.25	-0.000101057		1570.25	-0.000229067		1570.25	-0.00136
1570.74	0.05957		1570.74	0.05358		1570.74	0.05218		1570.74	0.04091		1570.74	0.01952		1570.74	7.77869e-05		1570.74	-9.04131e-05		1570.74	-0.000228453		1570.74	-0.00134
1571.22	0.06169		1571.22	0.05583		1571.22	0.05452		1571.22	0.04274		1571.22	0.02056		1571.22	8.58369e-05		1571.22	-8.24185e-05		1571.22	-0.000238855		1571.22	-0.00134
1571.7	0.06363		1571.7	0.0578		1571.7	0.0565		1571.7	0.0444		1571.7	0.02141		1571.7	9.34193e-05		1571.7	-7.85479e-05		1571.7	-0.000258368		1571.7	-0.00134
1572.18	0.06551		1572.18	0.05963		1572.18	0.05829		1572.18	0.04596		1572.18	0.02215		1572.18	9.98403e-05		1572.18	-7.83975e-05		1572.18	-0.000283013		1572.18	-0.00135
1572.66	0.06742		1572.66	0.06143		1572.66	0.06006		1572.66	0.04748		1572.66	0.02288		1572.66	0.00010472		1572.66	-8.09503e-05		1572.66	-0.000308183		1572.66	-0.00136
1573.15	0.0694		1573.15	0.06329		1573.15	0.06194		1573.15	0.04898		1573.15	0.02369		1573.15	0.000107993		1573.15	-8.51175e-05		1573.15	-0.000329743		1573.15	-0.00138
1573.63	0.07149		1573.63	0.06527		1573.63	0.064		1573.63	0.05051		1573.63	0.02459		1573.63	0.000110083		1573.63	-8.9832e-05		1573.63	-0.000344668		1573.63	-0.0014
1574.11	0.07375		1574.11	0.06743		1574.11	0.0663		1574.11	0.05212		1574.11	0.02562		1574.11	0.000111959		1574.11	-9.40177e-05		1574.11	-0.000351574		1574.11	-0.00141
1574.59	0.07625		1574.59	0.06986		1574.59	0.06892		1574.59	0.0539		1574.59	0.02677		1574.59	0.000114921		1574.59	-9.67557e-05		1574.59	-0.000351082		1574.59	-0.00143
1575.08	0.07915		1575.08	0.07269		1575.08	0.07196		1575.08	0.05599		1575.08	0.02807		1575.08	0.000120391		1575.08	-9.72912e-05		1575.08	-0.00034552		1575.08	-0.00145
1575.56	0.08256		1575.56	0.07603		1575.56	0.07551		1575.56	0.05849		1575.56	0.02955		1575.56	0.000129855		1575.56	-9.49957e-05		1575.56	-0.00033731		1575.56	-0.00147
1576.04	0.08651		1576.04	0.07987		1576.04	0.07951		1576.04	0.06139		1576.04	0.0312		1576.04	0.000144752		1576.04	-8.9465e-05		1576.04	-0.000327357		1576.04	-0.00149
1576.52	0.09078		1576.52	0.08402		1576.52	0.08365		1576.52	0.06451		1576.52	0.0329		1576.52	0.000165552		1576.52	-8.14378e-05		1576.52	-0.000315562		1576.52	-0.00149
1577	0.09498		1577	0.08808		1577	0.08749		1577	0.06753		1577	0.03446		1577	0.000190256		1577	-7.32163e-05		1577	-0.000303268		1577	-0.00148
1577.49	0.09877		1577.49	0.09172		1577.49	0.09065		1577.49	0.07014		1577.49	0.03571		1577.49	0.000214819		1577.49	-6.71613e-05		1577.49	-0.000292976		1577.49	-0.00147
1577.97	0.102		1577.97	0.09478		1577.97	0.09304		1577.97	0.07224		1577.97	0.03659		1577.97	0.000235618		1577.97	-6.40712e-05		1577.97	-0.00028607		1577.97	-0.00145
1578.45	0.10472		1578.45	0.09732		1578.45	0.09482		1578.45	0.07386		1578.45	0.03717		1578.45	0.000251191		1578.45	-6.32651e-05		1578.45	-0.000281903		1578.45	-0.00143
1578.93	0.10712		1578.93	0.09952		1578.93	0.09623		1578.93	0.07513		1578.93	0.03757		1578.93	0.000262079		1578.93	-6.33925e-05		1578.93	-0.000278969		1578.93	-0.00142
1579.41	0.10941		1579.41	0.10156		1579.41	0.09752		1579.41	0.0762		1579.41	0.0379		1579.41	0.000269853		1579.41	-6.31684e-05		1579.41	-0.000275999		1579.41	-0.0014
1579.9	0.11175		1579.9	0.10359		1579.9	0.09886		1579.9	0.07721		1579.9	0.03824		1579.9	0.000276215		1579.9	-6.17493e-05		1579.9	-0.000272491		1579.9	-0.00138
1580.38	0.11424		1580.38	0.10569		1580.38	0.10035		1580.38	0.07823		1580.38	0.03862		1580.38	0.000282388		1580.38	-5.89208e-05		1580.38	-0.000268582		1580.38	-0.00135
1580.86	0.11683		1580.86	0.10782		1580.86	0.10195		1580.86	0.07925		1580.86	0.03901		1580.86	0.000288832		1580.86	-5.50519e-05		1580.86	-0.000264633		1580.86	-0.00133
1581.34	0.11938		1581.34	0.10983		1581.34	0.10353		1581.34	0.08018		1581.34	0.03936		1581.34	0.000295154		1581.34	-5.08277e-05		1581.34	-0.000260824		1581.34	-0.00131
1581.83	0.12167		1581.83	0.11157		1581.83	0.10489		1581.83	0.08091		1581.83	0.03961		1581.83	0.000300472		1581.83	-4.69121e-05		1581.83	-0.000256931		1581.83	-0.0013
1582.31	0.12352		1582.31	0.11288		1582.31	0.1059		1582.31	0.08133		1582.31	0.03969		1582.31	0.00030384		1582.31	-4.37212e-05		1582.31	-0.000252465		1582.31	-0.00129
1582.79	0.12489		1582.79	0.11376		1582.79	0.1065		1582.79	0.08145		1582.79	0.03959		1582.79	0.00030463		1582.79	-4.13605e-05		1582.79	-0.000247027		1582.79	-0.00129
1583.27	0.12582		1583.27	0.11428		1583.27	0.10675		1583.27	0.08133		1583.27	0.03934		1583.27	0.000302751		1583.27	-3.97528e-05		1583.27	-0.000240643		1583.27	-0.00129
1583.75	0.12646		1583.75	0.11458		1583.75	0.10679		1583.75	0.08109		1583.75	0.03902		1583.75	0.000298578		1583.75	-3.87644e-05		1583.75	-0.000233814		1583.75	-0.00129
1584.24	0.1269		1584.24	0.11477		1584.24	0.10672		1584.24	0.08081		1584.24	0.03867		1584.24	0.000292773		1584.24	-3.83183e-05		1584.24	-0.000227264		1584.24	-0.00129
1584.72	0.12716		1584.72	0.11487		1584.72	0.1066		1584.72	0.08054		1584.72	0.03833		1584.72	0.000286143		1584.72	-3.84167e-05		1584.72	-0.000221675		1584.72	-0.0013
1585.2	0.12716		1585.2	0.11481		1585.2	0.10639		1585.2	0.08025		1585.2	0.03799		1585.2	0.000279475		1585.2	-3.90835e-05		1585.2	-0.000217434		1585.2	-0.0013
1585.68	0.12678		1585.68	0.11448		1585.68	0.106		1585.68	0.07986		1585.68	0.03763		1585.68	0.000273485		1585.68	-4.02813e-05		1585.68	-0.000214536		1585.68	-0.0013
1586.16	0.12596		1586.16	0.11378		1586.16	0.10538		1586.16	0.07931		1586.16	0.03722		1586.16	0.000268742		1586.16	-4.18561e-05		1586.16	-0.000212714		1586.16	-0.00131
1586.65	0.1247		1586.65	0.11272		1586.65	0.1045		1586.65	0.07858		1586.65	0.03676		1586.65	0.000265603		1586.65	-4.35303e-05		1586.65	-0.000211667		1586.65	-0.00131
1587.13	0.12312		1587.13	0.1114		1587.13	0.10345		1587.13	0.07773		1587.13	0.03627		1587.13	0.000264241		1587.13	-4.49376e-05		1587.13	-0.00021117		1587.13	-0.00132
1587.61	0.12139		1587.61	0.10994		1587.61	0.10233		1587.61	0.07686		1587.61	0.0358		1587.61	0.000264692		1587.61	-4.57517e-05		1587.61	-0.000211083		1587.61	-0.00134
1588.09	0.11965		1588.09	0.10849		1588.09	0.10127		1588.09	0.07605		1588.09	0.0354		1588.09	0.000266975		1588.09	-4.57224e-05		1588.09	-0.000211206		1588.09	-0.00136
1588.58	0.11796		1588.58	0.10709		1588.58	0.10031		1588.58	0.07535		1588.58	0.03511		1588.58	0.000271151		1588.58	-4.47453e-05		1588.58	-0.000211107		1588.58	-0.00138
1589.06	0.1163		1589.06	0.10572		1589.06	0.09945		1589.06	0.07476		1589.06	0.03493		1589.06	0.000277456		1589.06	-4.28246e-05		1589.06	-0.000210108		1589.06	-0.0014
1589.54	0.11459		1589.54	0.10431		1589.54	0.09862		1589.54	0.07421		1589.54	0.03484		1589.54	0.000286298		1589.54	-4.00356e-05		1589.54	-0.000207523		1589.54	-0.00142
1590.02	0.11277		1590.02	0.10282		1590.02	0.09778		1590.02	0.07367		1590.02	0.03482		1590.02	0.00029819		1590.02	-3.65029e-05		1590.02	-0.000203037		1590.02	-0.00143
1590.5	0.11083		1590.5	0.10123		1590.5	0.09691		1590.5	0.07312		1590.5	0.03485		1590.5	0.000313566		1590.5	-3.24073e-05		1590.5	-0.000197119		1590.5	-0.00144
1590.98	0.10884		1590.98	0.09964		1590.98	0.09608		1590.98	0.0726		1590.98	0.03494		1590.98	0.000332613		1590.98	-2.79735e-05		1590.98	-0.000190966		1590.98	-0.00144
1591.47	0.10692		1591.47	0.09816		1591.47	0.09536		1591.47	0.0722		1591.47	0.03512		1591.47	0.00035504		1591.47	-2.34847e-05		1591.47	-0.000186177		1591.47	-0.00144
1591.95	0.10517		1591.95	0.09691		1591.95	0.09485		1591.95	0.072		1591.95	0.03543		1591.95	0.000379997		1591.95	-1.92194e-05		1591.95	-0.000184199		1591.95	-0.00145
1592.43	0.10364		1592.43	0.09593		1592.43	0.09457		1592.43	0.07208		1592.43	0.03587		1592.43	0.000406103		1592.43	-1.54104e-05		1592.43	-0.000185805		1592.43	-0.00146
1592.91	0.1023		1592.91	0.0952		1592.91	0.09449		1592.91	0.07242		1592.91	0.03647		1592.91	0.00043165		1592.91	-1.21882e-05		1592.91	-0.000190742		1592.91	-0.00148
1593.4	0.10107		1593.4	0.09464		1593.4	0.09453		1593.4	0.073		1593.4	0.0372		1593.4	0.000455076		1593.4	-9.56692e-06		1593.4	-0.000197681		1593.4	-0.0015
1593.88	0.09988		1593.88	0.09417		1593.88	0.09463		1593.88	0.07374		1593.88	0.03803		1593.88	0.000475537		1593.88	-7.46834e-06		1593.88	-0.0002044		1593.88	-0.00152
1594.36	0.09872		1594.36	0.09376		1594.36	0.09476		1594.36	0.0746		1594.36	0.03896		1594.36	0.000493388		1594.36	-5.77241e-06		1594.36	-0.00020854		1594.36	-0.00152
1594.84	0.09762		1594.84	0.09344		1594.84	0.095		1594.84	0.07558		1594.84	0.03999		1594.84	0.000510306		1594.84	-4.36742e-06		1594.84	-0.000208376		1594.84	-0.00151
1595.32	0.09668		1595.32	0.09329		1595.32	0.09547		1595.32	0.07673		1595.32	0.04116		1595.32	0.000529028		1595.32	-3.17552e-06		1595.32	-0.000203515		1595.32	-0.00149
1595.81	0.09601		1595.81	0.09341		1595.81	0.09627		1595.81	0.07811		1595.81	0.04252		1595.81	0.000552733		1595.81	-2.16432e-06		1595.81	-0.000194812		1595.81	-0.00145
1596.29	0.09562		1596.29	0.09379		1596.29	0.09744		1596.29	0.07975		1596.29	0.04407		1596.29	0.00058435		1596.29	-1.32814e-06		1596.29	-0.000183762		1596.29	-0.00141
1596.77	0.09548		1596.77	0.09439		1596.77	0.09893		1596.77	0.0816		1596.77	0.04578		1596.77	0.000626088		1596.77	-6.76613e-07		1596.77	-0.000171796		1596.77	-0.00138
1597.25	0.09548		1597.25	0.09508		1597.25	0.10061		1597.25	0.0836		1597.25	0.04759		1597.25	0.00067894		1597.25	-2.2868e-07		1597.25	-0.000159841		1597.25	-0.00136
1597.73	0.09552		1597.73	0.09577		1597.73	0.10235		1597.73	0.08566		1597.73	0.04945		1597.73	0.000742577		1597.73	-1.37459e-08		1597.73	-0.000148234		1597.73	-0.00135
1598.22	0.09555		1598.22	0.09642		1598.22	0.10408		1598.22	0.08773		1598.22	0.05133		1598.22	0.000815322		1598.22	6.62742e-08		1598.22	-0.000137091		1598.22	-0.00135
1598.7	0.09561		1598.7	0.09707		1598.7	0.1058		1598.7	0.08983		1598.7	0.05323		1598.7	0.000894479		1598.7	4.00892e-07		1598.7	-0.000126498		1598.7	-0.00136
1599.18	0.09578		1599.18	0.09786		1599.18	0.10763		1599.18	0.09204		1599.18	0.05522		1599.18	0.000976736		1599.18	9.76772e-07		1599.18	-0.000116777		1599.18	-0.00137
1599.66	0.09617		1599.66	0.0989		1599.66	0.10968		1599.66	0.09445		1599.66	0.05739		1599.66	0.00106		1599.66	1.67946e-06		1599.66	-0.000108319		1599.66	-0.00139
1600.15	0.09683		1600.15	0.10028		1600.15	0.11202		1600.15	0.09712		1600.15	0.05979		1600.15	0.00114		1600.15	2.35561e-06		1600.15	-0.000101417		1600.15	-0.00142
1600.63	0.09775		1600.63	0.10194		1600.63	0.11463		1600.63	0.10004		1600.63	0.06242		1600.63	0.00121		1600.63	2.90385e-06		1600.63	-9.60178e-05		1600.63	-0.00144
1601.11	0.09884		1601.11	0.10378		1601.11	0.11741		1601.11	0.10311		1601.11	0.06524		1601.11	0.00129		1601.11	3.34821e-06		1601.11	-9.16207e-05		1601.11	-0.00147
1601.59	0.10002		1601.59	0.10563		1601.59	0.12021		1601.59	0.10623		1601.59	0.06816		1601.59	0.00136		1601.59	3.86173e-06		1601.59	-8.73596e-05		1601.59	-0.00149
1602.07	0.10122		1602.07	0.10741		1602.07	0.12293		1602.07	0.1093		1602.07	0.07111		1602.07	0.00143		1602.07	4.72787e-06		1602.07	-8.23445e-05		1602.07	-0.00151
1602.56	0.10248		1602.56	0.10913		1602.56	0.12558		1602.56	0.11231		1602.56	0.07405		1602.56	0.0015		1602.56	6.2969e-06		1602.56	-7.60099e-05		1602.56	-0.00151
1603.04	0.10389		1603.04	0.11092		1603.04	0.12826		1603.04	0.11533		1603.04	0.07701		1603.04	0.00157		1603.04	8.93463e-06		1603.04	-6.84208e-05		1603.04	-0.00152
1603.52	0.10557		1603.52	0.11292		1603.52	0.13111		1603.52	0.11844		1603.52	0.08		1603.52	0.00165		1603.52	1.28862e-05		1603.52	-6.01728e-05		1603.52	-0.00152
1604	0.10755		1604	0.11523		1604	0.1342		1604	0.12169		1604	0.08305		1604	0.00171		1604	1.80685e-05		1604	-5.21437e-05		1604	-0.00152
1604.48	0.10978		1604.48	0.11783		1604.48	0.13749		1604.48	0.12503		1604.48	0.0861		1604.48	0.00178		1604.48	2.39776e-05		1604.48	-4.50765e-05		1604.48	-0.00152
1604.97	0.1121		1604.97	0.12057		1604.97	0.14083		1604.97	0.12837		1604.97	0.08908		1604.97	0.00184		1604.97	2.98177e-05		1604.97	-3.9408e-05		1604.97	-0.00152
1605.45	0.11437		1605.45	0.12329		1605.45	0.14408		1605.45	0.13158		1605.45	0.0919		1605.45	0.00189		1605.45	3.48366e-05		1605.45	-3.52583e-05		1605.45	-0.00152
1605.93	0.11652		1605.93	0.1259		1605.93	0.14716		1605.93	0.13462		1605.93	0.09451		1605.93	0.00196		1605.93	3.86183e-05		1605.93	-3.25751e-05		1605.93	-0.00152
1606.41	0.11858		1606.41	0.12841		1606.41	0.15011		1606.41	0.13755		1606.41	0.09695		1606.41	0.00203		1606.41	4.11882e-05		1606.41	-3.12561e-05		1606.41	-0.00151
1606.89	0.12068		1606.89	0.13095		1606.89	0.1531		1606.89	0.14051		1606.89	0.09932		1606.89	0.00212		1606.89	4.28847e-05		1606.89	-3.11991e-05		1606.89	-0.0015
1607.38	0.12298		1607.38	0.13369		1607.38	0.1563		1607.38	0.14367		1607.38	0.10175		1607.38	0.00223		1607.38	4.41996e-05		1607.38	-3.22352e-05		1607.38	-0.00149
1607.86	0.12555		1607.86	0.1367		1607.86	0.15978		1607.86	0.14713		1607.86	0.10431		1607.86	0.00234		1607.86	4.56213e-05		1607.86	-3.39746e-05		1607.86	-0.00149
1608.34	0.12831		1608.34	0.13993		1608.34	0.16347		1608.34	0.15083		1608.34	0.107		1608.34	0.00244		1608.34	4.75839e-05		1608.34	-3.56924e-05		1608.34	-0.00149
1608.82	0.13108		1608.82	0.14314		1608.82	0.16715		1608.82	0.15461		1608.82	0.10971		1608.82	0.00253		1608.82	5.04275e-05		1608.82	-3.63959e-05		1608.82	-0.00149
1609.31	0.13361		1609.31	0.1461		1609.31	0.17057		1609.31	0.15827		1609.31	0.11229		1609.31	0.00261		1609.31	5.44156e-05		1609.31	-3.51571e-05		1609.31	-0.0015
1609.79	0.13576		1609.79	0.14867		1609.79	0.17362		1609.79	0.16169		1609.79	0.11464		1609.79	0.00266		1609.79	5.97248e-05		1609.79	-3.16548e-05		1609.79	-0.0015
1610.27	0.13757		1610.27	0.1509		1610.27	0.17638		1610.27	0.16489		1610.27	0.11674		1610.27	0.0027		1610.27	6.64035e-05		1610.27	-2.64409e-05		1610.27	-0.00151
1610.75	0.1392		1610.75	0.15298		1610.75	0.17908		1610.75	0.16803		1610.75	0.11864		1610.75	0.00272		1610.75	7.42697e-05		1610.75	-2.07255e-05		1610.75	-0.00151
1611.23	0.14083		1611.23	0.15514		1611.23	0.18193		1611.23	0.17122		1611.23	0.12042		1611.23	0.00275		1611.23	8.28295e-05		1611.23	-1.57512e-05		1611.23	-0.00152
1611.72	0.14257		1611.72	0.15748		1611.72	0.18502		1611.72	0.17449		1611.72	0.12212		1611.72	0.00276		1611.72	9.12892e-05		1611.72	-1.22662e-05		1611.72	-0.00153
1612.2	0.14436		1612.2	0.15994		1612.2	0.18821		1612.2	0.17772		1612.2	0.12371		1612.2	0.00278		1612.2	9.87184e-05		1612.2	-1.04275e-05		1612.2	-0.00154
1612.68	0.14602		1612.68	0.16233		1612.68	0.19124		1612.68	0.18067		1612.68	0.12514		1612.68	0.00279		1612.68	0.000104341		1612.68	-1.0033e-05		1612.68	-0.00156
1613.16	0.14739		1613.16	0.1644		1613.16	0.19384		1613.16	0.18312		1613.16	0.12632		1613.16	0.00279		1613.16	0.00010782		1613.16	-1.07375e-05		1613.16	-0.00159
1613.64	0.14835		1613.64	0.16602		1613.64	0.19585		1613.64	0.185		1613.64	0.12724		1613.64	0.00279		1613.64	0.000109345		1613.64	-1.20999e-05		1613.64	-0.00163
1614.13	0.14893		1614.13	0.16723		1614.13	0.19735		1614.13	0.18643		1614.13	0.12798		1614.13	0.00277		1614.13	0.000109516		1614.13	-1.35581e-05		1614.13	-0.00166
1614.61	0.14933		1614.61	0.16822		1614.61	0.1986		1614.61	0.18771		1614.61	0.12865		1614.61	0.00275		1614.61	0.000109117		1614.61	-1.455e-05		1614.61	-0.00169
1615.09	0.1498		1615.09	0.1693		1615.09	0.20001		1615.09	0.18926		1615.09	0.12944		1615.09	0.00272		1615.09	0.000108846		1615.09	-1.47052e-05		1615.09	-0.00171
1615.57	0.15054		1615.57	0.17067		1615.57	0.20193		1615.57	0.19142		1615.57	0.13049		1615.57	0.00269		1615.57	0.000109386		1615.57	-1.39223e-05		1615.57	-0.00172
1616.06	0.15154		1616.06	0.17232		1616.06	0.20444		1616.06	0.1942		1616.06	0.13182		1616.06	0.00267		1616.06	0.000111801		1616.06	-1.22152e-05		1616.06	-0.00171
1616.54	0.15255		1616.54	0.1739		1616.54	0.20717		1616.54	0.19713		1616.54	0.13323		1616.54	0.00265		1616.54	0.00011762		1616.54	-9.65121e-06		1616.54	-0.00168
1617.02	0.15323		1617.02	0.17492		1617.02	0.20943		1617.02	0.19949		1617.02	0.13428		1617.02	0.00264		1617.02	0.000127672		1617.02	-6.66847e-06		1617.02	-0.00163
1617.5	0.15344		1617.5	0.17521		1617.5	0.21067		1617.5	0.20079		1617.5	0.13457		1617.5	0.00263		1617.5	0.000140467		1617.5	-4.1161e-06		1617.5	-0.00156
1617.98	0.15338		1617.98	0.17498		1617.98	0.21092		1617.98	0.20111		1617.98	0.13402		1617.98	0.00263		1617.98	0.000152553		1617.98	-2.5351e-06		1617.98	-0.00151
1618.47	0.15334		1618.47	0.17466		1618.47	0.21059		1618.47	0.20087		1618.47	0.13281		1618.47	0.00262		1618.47	0.000160951		1618.47	-1.84649e-06		1618.47	-0.00147
1618.95	0.15351		1618.95	0.17456		1618.95	0.21015		1618.95	0.20046		1618.95	0.13125		1618.95	0.0026		1618.95	0.000164791		1618.95	-1.7437e-06		1618.95	-0.00146
1619.43	0.1539		1619.43	0.17479		1619.43	0.20986		1619.43	0.20007		1619.43	0.12954		1619.43	0.00256		1619.43	0.00016502		1619.43	-2.01311e-06		1619.43	-0.00147
1619.91	0.15437		1619.91	0.17525		1619.91	0.20972		1619.91	0.19968		1619.91	0.12778		1619.91	0.00252		1619.91	0.000163366		1619.91	-2.52493e-06		1619.91	-0.00149
1620.39	0.15472		1620.39	0.17571		1620.39	0.20959		1620.39	0.19914		1620.39	0.12594		1620.39	0.00247		1620.39	0.000161578		1620.39	-3.17851e-06		1620.39	-0.00151
1620.88	0.1547		1620.88	0.17591		1620.88	0.2092		1620.88	0.19825		1620.88	0.12391		1620.88	0.00242		1620.88	0.00016118		1620.88	-3.87685e-06		1620.88	-0.00153
1621.36	0.15417		1621.36	0.17561		1621.36	0.20833		1621.36	0.19682		1621.36	0.12157		1621.36	0.00237		1621.36	0.000163354		1621.36	-4.50977e-06		1621.36	-0.00154
1621.84	0.15308		1621.84	0.17466		1621.84	0.20685		1621.84	0.19477		1621.84	0.1188		1621.84	0.00233		1621.84	0.000168999		1621.84	-4.88712e-06		1621.84	-0.00154
1622.32	0.15157		1622.32	0.1731		1622.32	0.20478		1622.32	0.19214		1622.32	0.11562		1622.32	0.00228		1622.32	0.000178831		1622.32	-4.68455e-06		1622.32	-0.00153
1622.81	0.14991		1622.81	0.17109		1622.81	0.20233		1622.81	0.18914		1622.81	0.11212		1622.81	0.00223		1622.81	0.000193112		1622.81	-3.60344e-06		1622.81	-0.0015
1623.29	0.14841		1623.29	0.1689		1623.29	0.19974		1623.29	0.18604		1623.29	0.10847		1623.29	0.00218		1623.29	0.000210856		1623.29	-1.86897e-06		1623.29	-0.00145
1623.77	0.1472		1623.77	0.16668		1623.77	0.19713		1623.77	0.18301		1623.77	0.10483		1623.77	0.00213		1623.77	0.000228937		1623.77	-4.04556e-07		1623.77	-0.00139
1624.25	0.14622		1624.25	0.16444		1624.25	0.19443		1624.25	0.18006		1624.25	0.10125		1624.25	0.00208		1624.25	0.000242832		1624.25	1.52005e-08		1624.25	-0.00133
1624.73	0.14526		1624.73	0.16211		1624.73	0.19148		1624.73	0.17704		1624.73	0.09769		1624.73	0.00202		1624.73	0.000249039		1624.73	5.42835e-07		1624.73	-0.00128
1625.22	0.14417		1625.22	0.15959		1625.22	0.1882		1625.22	0.17377		1625.22	0.09409		1625.22	0.00196		1625.22	0.000247004		1625.22	1.24414e-06		1625.22	-0.00126
1625.7	0.14285		1625.7	0.15688		1625.7	0.18459		1625.7	0.17013		1625.7	0.09036		1625.7	0.0019		1625.7	0.000238755		1625.7	1.60469e-06		1625.7	-0.00125
1626.18	0.14133		1626.18	0.15402		1626.18	0.18073		1626.18	0.16605		1626.18	0.08645		1626.18	0.00183		1626.18	0.000227267		1626.18	1.5717e-06		1626.18	-0.00124
1626.66	0.13963		1626.66	0.15108		1626.66	0.17673		1626.66	0.16154		1626.66	0.08233		1626.66	0.00175		1626.66	0.000215149		1626.66	1.32509e-06		1626.66	-0.00125
1627.14	0.13772		1627.14	0.14807		1627.14	0.17266		1627.14	0.15661		1627.14	0.07801		1627.14	0.00166		1627.14	0.000204216		1627.14	1.05972e-06		1627.14	-0.00125
1627.63	0.13552		1627.63	0.14491		1627.63	0.16849		1627.63	0.15131		1627.63	0.07355		1627.63	0.00156		1627.63	0.000195413		1627.63	8.92018e-07		1627.63	-0.00124
1628.11	0.13291		1628.11	0.14154		1628.11	0.16416		1628.11	0.14575		1628.11	0.06906		1628.11	0.00147		1628.11	0.000188745		1628.11	8.57131e-07		1628.11	-0.00123
1628.59	0.12984		1628.59	0.13789		1628.59	0.1596		1628.59	0.14009		1628.59	0.06469		1628.59	0.00138		1628.59	0.000183155		1628.59	9.25246e-07		1628.59	-0.00121
1629.07	0.1264		1629.07	0.13404		1629.07	0.15486		1629.07	0.1345		1629.07	0.06056		1629.07	0.00131		1629.07	0.000176936		1629.07	9.98245e-07		1629.07	-0.00119
1629.56	0.12278		1629.56	0.13014		1629.56	0.15003		1629.56	0.12912		1629.56	0.05675		1629.56	0.00125		1629.56	0.000168592		1629.56	9.48449e-07		1629.56	-0.00117
1630.04	0.11921		1630.04	0.12635		1630.04	0.1453		1630.04	0.12403		1630.04	0.05328		1630.04	0.0012		1630.04	0.000157706		1630.04	7.1474e-07		1630.04	-0.00117
1630.52	0.11586		1630.52	0.12283		1630.52	0.14081		1630.52	0.11923		1630.52	0.05013		1630.52	0.00116		1630.52	0.000145005		1630.52	3.72359e-07		1630.52	-0.00118
1631	0.1128		1631	0.11959		1631	0.13661		1631	0.1147		1631	0.04729		1631	0.00113		1631	0.000131897		1631	8.65808e-08		1631	-0.0012
1631.48	0.10999		1631.48	0.11661		1631.48	0.13272		1631.48	0.11038		1631.48	0.04474		1631.48	0.00109		1631.48	0.000119932		1631.48	-3.46151e-09		1631.48	-0.00121
1631.96	0.10735		1631.96	0.11377		1631.96	0.12905		1631.96	0.10621		1631.96	0.04246		1631.96	0.00105		1631.96	0.000110413		1631.96	-1.58611e-07		1631.96	-0.00122
1632.45	0.10476		1632.45	0.11095		1632.45	0.12548		1632.45	0.10212		1632.45	0.04042		1632.45	0.001		1632.45	0.000104294		1632.45	-4.50915e-07		1632.45	-0.00122
1632.93	0.10212		1632.93	0.10803		1632.93	0.12188		1632.93	0.09807		1632.93	0.03854		1632.93	0.000959064		1632.93	0.000102089		1632.93	-7.04316e-07		1632.93	-0.00121
1633.41	0.0993		1633.41	0.10487		1633.41	0.11807		1633.41	0.09396		1633.41	0.03675		1633.41	0.000913675		1633.41	0.000103583		1633.41	-8.04591e-07		1633.41	-0.00117
1633.89	0.0962		1633.89	0.10135		1633.89	0.11382		1633.89	0.08967		1633.89	0.03492		1633.89	0.000865523		1633.89	0.00010725		1633.89	-8.27252e-07		1633.89	-0.00113
1634.38	0.09267		1634.38	0.09729		1634.38	0.10889		1634.38	0.08496		1634.38	0.03293		1634.38	0.00080945		1634.38	0.000109558		1634.38	-1.06089e-06		1634.38	-0.00109
1634.86	0.08849		1634.86	0.09251		1634.86	0.10307		1634.86	0.07962		1634.86	0.0307		1634.86	0.000740263		1634.86	0.00010576		1634.86	-2.10045e-06		1634.86	-0.00108
1635.34	0.08361		1635.34	0.08696		1635.34	0.09638		1635.34	0.0736		1635.34	0.02828		1635.34	0.000661429		1635.34	9.36573e-05		1635.34	-5.0463e-06		1635.34	-0.00109
1635.82	0.07829		1635.82	0.08099		1635.82	0.08934		1635.82	0.06736		1635.82	0.0259		1635.82	0.000589289		1635.82	7.68765e-05		1635.82	-1.06591e-05		1635.82	-0.00112
1636.3	0.07317		1636.3	0.07527		1636.3	0.08278		1636.3	0.06165		1636.3	0.02381		1636.3	0.000540846		1636.3	6.14282e-05		1636.3	-1.79852e-05		1636.3	-0.00113
1636.79	0.0688		1636.79	0.07037		1636.79	0.07727		1636.79	0.05704		1636.79	0.02213		1636.79	0.000518714		1636.79	4.98205e-05		1636.79	-2.56965e-05		1636.79	-0.00113
1637.27	0.06532		1637.27	0.06644		1637.27	0.07288		1637.27	0.05357		1637.27	0.0208		1637.27	0.000512899		1637.27	4.11964e-05		1637.27	-3.36809e-05		1637.27	-0.00113
1637.75	0.06259		1637.75	0.0633		1637.75	0.06935		1637.75	0.05094		1637.75	0.0197		1637.75	0.000511967		1637.75	3.43402e-05		1637.75	-4.20347e-05		1637.75	-0.00112
1638.23	0.06035		1638.23	0.06068		1638.23	0.06639		1638.23	0.0488		1638.23	0.01876		1638.23	0.000508978		1638.23	2.8821e-05		1638.23	-4.99687e-05		1638.23	-0.00112
1638.71	0.05837		1638.71	0.05837		1638.71	0.06374		1638.71	0.04691		1638.71	0.0179		1638.71	0.000501381		1638.71	2.46607e-05		1638.71	-5.60778e-05		1638.71	-0.00113
1639.2	0.05653		1639.2	0.05622		1639.2	0.06127		1639.2	0.04512		1639.2	0.01712		1639.2	0.000489212		1639.2	2.19264e-05		1639.2	-5.92091e-05		1639.2	-0.00112
1639.68	0.05474		1639.68	0.05415		1639.68	0.05886		1639.68	0.04336		1639.68	0.01638		1639.68	0.000473647		1639.68	2.05718e-05		1639.68	-5.91309e-05		1639.68	-0.00111
1640.16	0.05297		1640.16	0.05212		1640.16	0.0565		1640.16	0.04162		1640.16	0.01567		1640.16	0.000455966		1640.16	2.04174e-05		1640.16	-5.66539e-05		1640.16	-0.0011
1640.64	0.05123		1640.64	0.05014		1640.64	0.05418		1640.64	0.03992		1640.64	0.01499		1640.64	0.000436995		1640.64	2.11375e-05		1640.64	-5.32594e-05		1640.64	-0.00109
1641.12	0.04954		1641.12	0.04823		1641.12	0.05192		1641.12	0.03828		1641.12	0.01433		1641.12	0.000416933		1641.12	2.22363e-05		1641.12	-5.04654e-05		1641.12	-0.00108
1641.61	0.04795		1641.61	0.04643		1641.61	0.04978		1641.61	0.03671		1641.61	0.01369		1641.61	0.00039548		1641.61	2.31021e-05		1641.61	-4.93253e-05		1641.61	-0.00107
1642.09	0.04649		1642.09	0.04478		1642.09	0.04779		1642.09	0.03525		1642.09	0.0131		1642.09	0.000372244		1642.09	2.31188e-05		1642.09	-5.03031e-05		1642.09	-0.00108
1642.57	0.04517		1642.57	0.0433		1642.57	0.04597		1642.57	0.0339		1642.57	0.01254		1642.57	0.000347231		1642.57	2.18407e-05		1642.57	-5.33605e-05		1642.57	-0.00109
1643.05	0.04398		1643.05	0.04197		1643.05	0.0443		1643.05	0.03266		1643.05	0.01204		1643.05	0.000321088		1643.05	1.91183e-05		1643.05	-5.81246e-05		1643.05	-0.00111
1643.54	0.04292		1643.54	0.04078		1643.54	0.04278		1643.54	0.03154		1643.54	0.01158		1643.54	0.000295054		1643.54	1.51114e-05		1643.54	-6.41099e-05		1643.54	-0.00113
1644.02	0.04195		1644.02	0.03969		1644.02	0.04133		1644.02	0.03053		1644.02	0.01113		1644.02	0.000270419		1644.02	1.02334e-05		1644.02	-7.10096e-05		1644.02	-0.00115
1644.5	0.04104		1644.5	0.03867		1644.5	0.03992		1644.5	0.02961		1644.5	0.01068		1644.5	0.000247653		1644.5	5.17251e-06		1644.5	-7.91466e-05		1644.5	-0.00117
1644.98	0.04011		1644.98	0.03763		1644.98	0.03847		1644.98	0.0287		1644.98	0.01018		1644.98	0.000225748		1644.98	1.12832e-06		1644.98	-8.97501e-05		1644.98	-0.00119
1645.46	0.0391		1645.46	0.03649		1645.46	0.03693		1645.46	0.02772		1645.46	0.00962		1645.46	0.000202415		1645.46	-2.13162e-07		1645.46	-0.000104662		1645.46	-0.00122
1645.95	0.0379		1645.95	0.03517		1645.95	0.03529		1645.95	0.02655		1645.95	0.009		1645.95	0.000176203		1645.95	-4.78328e-06		1645.95	-0.000124388		1645.95	-0.00127
1646.43	0.03648		1646.43	0.03364		1646.43	0.0336		1646.43	0.02514		1646.43	0.00839		1646.43	0.000149616		1646.43	-1.40214e-05		1646.43	-0.000144576		1646.43	-0.00131
1646.91	0.03491		1646.91	0.03199		1646.91	0.03199		1646.91	0.0236		1646.91	0.00785		1646.91	0.000128904		1646.91	-2.11008e-05		1646.91	-0.000155566		1646.91	-0.00132
1647.39	0.03339		1647.39	0.03041		1647.39	0.03059		1647.39	0.02213		1647.39	0.00746		1647.39	0.000118594		1647.39	-1.97489e-05		1647.39	-0.000151396		1647.39	-0.00129
1647.88	0.03209		1647.88	0.02906		1647.88	0.02945		1647.88	0.02093		1647.88	0.00719		1647.88	0.000117225		1647.88	-1.27216e-05		1647.88	-0.00013796		1647.88	-0.00122
1648.36	0.03105		1648.36	0.02797		1648.36	0.0285		1648.36	0.02002		1648.36	0.00699		1648.36	0.000119289		1648.36	-6.44055e-06		1648.36	-0.000125944		1648.36	-0.00117
1648.84	0.03022		1648.84	0.02707		1648.84	0.02766		1648.84	0.01932		1648.84	0.00682		1648.84	0.000119639		1648.84	-3.17192e-06		1648.84	-0.000120695		1648.84	-0.00114
1649.32	0.0295		1649.32	0.02629		1649.32	0.02689		1649.32	0.01871		1649.32	0.00666		1649.32	0.000115976		1649.32	-2.00048e-06		1649.32	-0.000121382		1649.32	-0.00114
1649.8	0.02882		1649.8	0.02558		1649.8	0.02617		1649.8	0.01813		1649.8	0.00653		1649.8	0.000108841		1649.8	-1.81032e-06		1649.8	-0.000123924		1649.8	-0.00117
1650.29	0.02815		1650.29	0.02491		1650.29	0.0255		1650.29	0.01754		1650.29	0.00642		1650.29	0.000100746		1650.29	-1.91968e-06		1650.29	-0.000122976		1650.29	-0.0012
1650.77	0.0275		1650.77	0.02431		1650.77	0.02488		1650.77	0.01697		1650.77	0.00634		1650.77	9.53046e-05		1650.77	-1.74237e-06		1650.77	-0.00011343		1650.77	-0.0012
1651.25	0.02687		1651.25	0.02378		1651.25	0.0243		1651.25	0.01646		1651.25	0.00625		1651.25	9.60545e-05		1651.25	-9.54622e-07		1651.25	-9.29244e-05		1651.25	-0.00117
1651.73	0.02627		1651.73	0.0233		1651.73	0.02371		1651.73	0.01604		1651.73	0.00611		1651.73	0.000104405		1651.73	-1.16606e-07		1651.73	-6.4889e-05		1651.73	-0.00109
1652.21	0.02556		1652.21	0.02275		1652.21	0.023		1652.21	0.01564		1652.21	0.00589		1652.21	0.000115963		1652.21	1.12097e-07		1652.21	-3.82542e-05		1652.21	-0.000997058
1652.7	0.0245		1652.7	0.02188		1652.7	0.02201		1652.7	0.01503		1652.7	0.00558		1652.7	0.000120114		1652.7	4.58032e-07		1652.7	-2.03618e-05		1652.7	-0.00091213
1653.18	0.02305		1653.18	0.02062		1653.18	0.02075		1653.18	0.01405		1653.18	0.00526		1653.18	0.000112691		1653.18	4.4488e-07		1653.18	-1.11265e-05		1653.18	-0.000842468
1653.66	0.02161		1653.66	0.01926		1653.66	0.01947		1653.66	0.01294		1653.66	0.00501		1653.66	0.000103143		1653.66	3.92708e-07		1653.66	-7.3545e-06		1653.66	-0.000777891
1654.14	0.02061		1654.14	0.01822		1654.14	0.01843		1654.14	0.01205		1654.14	0.00482		1654.14	9.75093e-05		1654.14	2.90078e-07		1654.14	-7.83153e-06		1654.14	-0.000736335
1654.62	0.02009		1654.62	0.01757		1654.62	0.01766		1654.62	0.01149		1654.62	0.00463		1654.62	9.36268e-05		1654.62	3.33749e-08		1654.62	-1.31073e-05		1654.62	-0.000736726
1655.11	0.01984		1655.11	0.01717		1655.11	0.01707		1655.11	0.01118		1655.11	0.00443		1655.11	8.93996e-05		1655.11	-1.70989e-07		1655.11	-2.3741e-05		1655.11	-0.000770755
1655.59	0.01967		1655.59	0.01688		1655.59	0.01658		1655.59	0.01099		1655.59	0.00424		1655.59	8.464e-05		1655.59	-1.12994e-06		1655.59	-3.82201e-05		1655.59	-0.000818498
1656.07	0.01947		1656.07	0.0166		1656.07	0.01614		1656.07	0.01084		1656.07	0.00405		1656.07	7.96218e-05		1656.07	-2.58192e-06		1656.07	-5.33934e-05		1656.07	-0.000863663
1656.55	0.01918		1656.55	0.01629		1656.55	0.01573		1656.55	0.01067		1656.55	0.00389		1656.55	7.46017e-05		1656.55	-3.85701e-06		1656.55	-6.6267e-05		1656.55	-0.000897111
1657.04	0.01879		1657.04	0.01594		1657.04	0.01532		1657.04	0.01046		1657.04	0.00373		1657.04	6.98561e-05		1657.04	-4.45781e-06		1657.04	-7.50013e-05		1657.04	-0.000915446
1657.52	0.01835		1657.52	0.01556		1657.52	0.01493		1657.52	0.01023		1657.52	0.00359		1657.52	6.56434e-05		1657.52	-4.28456e-06		1657.52	-7.90711e-05		1657.52	-0.000919591
1658	0.01786		1658	0.01516		1658	0.01454		1658	0.00997		1658	0.00345		1658	6.21035e-05		1658	-3.57986e-06		1658	-7.90252e-05		1658	-0.000913384
1658.48	0.01739		1658.48	0.01478		1658.48	0.01416		1658.48	0.00971		1658.48	0.00332		1658.48	5.92234e-05		1658.48	-2.71799e-06		1658.48	-7.60433e-05		1658.48	-0.000902162
1658.96	0.01694		1658.96	0.01441		1658.96	0.0138		1658.96	0.00946		1658.96	0.0032		1658.96	5.69338e-05		1658.96	-1.98978e-06		1658.96	-7.14947e-05		1658.96	-0.000891031
1659.45	0.01654		1659.45	0.01406		1659.45	0.01343		1659.45	0.00922		1659.45	0.00308		1659.45	5.51988e-05		1659.45	-1.51424e-06		1659.45	-6.64992e-05		1659.45	-0.000883393
1659.93	0.01618		1659.93	0.01373		1659.93	0.01307		1659.93	0.00898		1659.93	0.00298		1659.93	5.40906e-05		1659.93	-1.27382e-06		1659.93	-6.1769e-05		1659.93	-0.000880277
1660.41	0.01584		1660.41	0.01339		1660.41	0.0127		1660.41	0.00875		1660.41	0.00288		1660.41	5.37116e-05		1660.41	-1.1997e-06		1660.41	-5.76032e-05		1660.41	-0.000880699
1660.89	0.01552		1660.89	0.01306		1660.89	0.01231		1660.89	0.00851		1660.89	0.00278		1660.89	5.40962e-05		1660.89	-1.21041e-06		1660.89	-5.40207e-05		1660.89	-0.000882418
1661.37	0.01519		1661.37	0.0127		1661.37	0.01191		1661.37	0.00826		1661.37	0.00269		1661.37	5.5054e-05		1661.37	-1.21375e-06		1661.37	-5.07991e-05		1661.37	-0.000882644
1661.86	0.01483		1661.86	0.01232		1661.86	0.01149		1661.86	0.008		1661.86	0.00259		1661.86	5.61874e-05		1661.86	-1.11443e-06		1661.86	-4.75328e-05		1661.86	-0.000878383
1662.34	0.01443		1662.34	0.01192		1662.34	0.01108		1662.34	0.00772		1662.34	0.00251		1662.34	5.7058e-05		1662.34	-8.57071e-07		1662.34	-4.37466e-05		1662.34	-0.000866865
1662.82	0.014		1662.82	0.01151		1662.82	0.01067		1662.82	0.00745		1662.82	0.00244		1662.82	5.73809e-05		1662.82	-5.05038e-07		1662.82	-3.93912e-05		1662.82	-0.000847648
1663.3	0.01356		1663.3	0.01112		1663.3	0.0103		1663.3	0.00719		1663.3	0.00238		1663.3	5.69904e-05		1663.3	-2.23792e-07		1663.3	-3.52811e-05		1663.3	-0.000825108
1663.79	0.01316		1663.79	0.01076		1663.79	0.00996		1663.79	0.00697		1663.79	0.00233		1663.79	5.57743e-05		1663.79	-1.04018e-07		1663.79	-3.27663e-05		1663.79	-0.000807498
1664.27	0.01281		1664.27	0.01045		1664.27	0.00965		1664.27	0.00677		1664.27	0.00226		1664.27	5.37885e-05		1664.27	-1.2308e-07		1664.27	-3.28438e-05		1664.27	-0.000801718
1664.75	0.01252		1664.75	0.01017		1664.75	0.00935		1664.75	0.00659		1664.75	0.00219		1664.75	5.13911e-05		1664.75	-3.31482e-07		1664.75	-3.57374e-05		1664.75	-0.000809193
1665.23	0.01229		1665.23	0.00993		1665.23	0.00908		1665.23	0.00643		1665.23	0.0021		1665.23	4.91253e-05		1665.23	-8.94729e-07		1665.23	-4.09425e-05		1665.23	-0.000826132
1665.71	0.0121		1665.71	0.00971		1665.71	0.00882		1665.71	0.00627		1665.71	0.00202		1665.71	4.74712e-05		1665.71	-1.90085e-06		1665.71	-4.7465e-05		1665.71	-0.000846404
1666.2	0.01193		1666.2	0.00953		1666.2	0.00859		1666.2	0.00611		1666.2	0.00193		1666.2	4.67258e-05		1666.2	-3.2158e-06		1666.2	-5.41017e-05		1666.2	-0.000864267
1666.68	0.01178		1666.68	0.00936		1666.68	0.00839		1666.68	0.00595		1666.68	0.00186		1666.68	4.69577e-05		1666.68	-4.52692e-06		1666.68	-5.98176e-05		1666.68	-0.000876003
1667.16	0.01164		1667.16	0.00922		1667.16	0.00822		1667.16	0.00581		1667.16	0.0018		1667.16	4.79917e-05		1667.16	-5.48305e-06		1667.16	-6.40538e-05		1667.16	-0.000880867
1667.64	0.01149		1667.64	0.00909		1667.64	0.00806		1667.64	0.00567		1667.64	0.00175		1667.64	4.93792e-05		1667.64	-5.8384e-06		1667.64	-6.68544e-05		1667.64	-0.000881078
1668.12	0.01132		1668.12	0.00896		1668.12	0.00792		1668.12	0.00553		1668.12	0.00171		1668.12	5.04269e-05		1668.12	-5.51892e-06		1668.12	-6.87327e-05		1668.12	-0.000881093
1668.61	0.0111		1668.61	0.00881		1668.61	0.00778		1668.61	0.00538		1668.61	0.00168		1668.61	5.04414e-05		1668.61	-4.62544e-06		1668.61	-7.0234e-05		1668.61	-0.000885615
1669.09	0.01084		1669.09	0.00863		1669.09	0.00762		1669.09	0.00521		1669.09	0.00164		1669.09	4.9148e-05		1669.09	-3.39307e-06		1669.09	-7.14567e-05		1669.09	-0.000897087
1669.57	0.01053		1669.57	0.0084		1669.57	0.00744		1669.57	0.00502		1669.57	0.0016		1669.57	4.68854e-05		1669.57	-2.13964e-06		1669.57	-7.19532e-05		1669.57	-0.000914229
1670.05	0.01022		1670.05	0.00814		1670.05	0.00725		1670.05	0.00481		1670.05	0.00155		1670.05	4.4272e-05		1670.05	-1.17676e-06		1670.05	-7.13019e-05		1670.05	-0.000933584
1670.54	0.00992		1670.54	0.00786		1670.54	0.00704		1670.54	0.00462		1670.54	0.0015		1670.54	4.16223e-05		1670.54	-6.4513e-07		1670.54	-6.98102e-05		1670.54	-0.000952888
1671.02	0.00965		1671.02	0.00758		1671.02	0.00683		1671.02	0.00446		1671.02	0.00145		1671.02	3.88554e-05		1671.02	-4.83138e-07		1671.02	-6.83299e-05		1671.02	-0.000971904
1671.5	0.00942		1671.5	0.00733		1671.5	0.00663		1671.5	0.00433		1671.5	0.00141		1671.5	3.58336e-05		1671.5	-5.96445e-07		1671.5	-6.74566e-05		1671.5	-0.000990088
1671.98	0.00921		1671.98	0.00709		1671.98	0.00643		1671.98	0.00422		1671.98	0.00137		1671.98	3.27052e-05		1671.98	-9.49365e-07		1671.98	-6.6898e-05		1671.98	-0.001
1672.46	0.009		1672.46	0.00688		1672.46	0.00625		1672.46	0.00413		1672.46	0.00133		1672.46	2.99361e-05		1672.46	-1.4275e-06		1672.46	-6.56336e-05		1672.46	-0.00101
1672.94	0.00881		1672.94	0.00669		1672.94	0.00609		1672.94	0.00404		1672.94	0.00131		1672.94	2.80871e-05		1672.94	-1.73128e-06		1672.94	-6.24114e-05		1672.94	-0.000991683
1673.43	0.00862		1673.43	0.00652		1673.43	0.00594		1673.43	0.00395		1673.43	0.00129		1673.43	2.76268e-05		1673.43	-1.5346e-06		1673.43	-5.64031e-05		1673.43	-0.000951479
1673.91	0.00844		1673.91	0.00637		1673.91	0.00582		1673.91	0.00387		1673.91	0.00128		1673.91	2.87313e-05		1673.91	-8.32621e-07		1673.91	-4.77795e-05		1673.91	-0.000885769
1674.39	0.00828		1674.39	0.00624		1674.39	0.00571		1674.39	0.0038		1674.39	0.00128		1674.39	3.11194e-05		1674.39	-1.26893e-07		1674.39	-3.78038e-05		1674.39	-0.000801681
1674.87	0.00812		1674.87	0.00612		1674.87	0.00561		1674.87	0.00373		1674.87	0.00129		1674.87	3.3937e-05		1674.87	1.05615e-07		1674.87	-2.83625e-05		1674.87	-0.000713912
1675.36	0.00797		1675.36	0.00601		1675.36	0.00552		1675.36	0.00367		1675.36	0.00129		1675.36	3.59854e-05		1675.36	8.99768e-07		1675.36	-2.12426e-05		1675.36	-0.000640392
1675.84	0.00784		1675.84	0.0059		1675.84	0.00541		1675.84	0.0036		1675.84	0.00128		1675.84	3.6247e-05		1675.84	1.71676e-06		1675.84	-1.74876e-05		1675.84	-0.000595394
1676.32	0.00772		1676.32	0.0058		1676.32	0.00529		1676.32	0.00353		1676.32	0.00125		1676.32	3.44659e-05		1676.32	1.64148e-06		1676.32	-1.73324e-05		1676.32	-0.000584142
1676.8	0.00762		1676.8	0.00572		1676.8	0.00517		1676.8	0.00347		1676.8	0.0012		1676.8	3.12655e-05		1676.8	7.62091e-07		1676.8	-2.0615e-05		1676.8	-0.000602286
1677.28	0.00754		1677.28	0.00564		1677.28	0.00504		1677.28	0.00342		1677.28	0.00113		1677.28	2.76764e-05		1677.28	4.38023e-08		1677.28	-2.6925e-05		1677.28	-0.000639594
1677.77	0.00747		1677.77	0.00558		1677.77	0.00493		1677.77	0.00337		1677.77	0.00106		1677.77	2.4571e-05		1677.77	-3.06932e-07		1677.77	-3.54681e-05		1677.77	-0.000684804
1678.25	0.00739		1678.25	0.00554		1678.25	0.00483		1678.25	0.00333		1678.25	0.000998508		1678.25	2.24139e-05		1678.25	-1.65811e-06		1678.25	-4.52258e-05		1678.25	-0.000729161
1678.73	0.00732		1678.73	0.0055		1678.73	0.00475		1678.73	0.0033		1678.73	0.000945781		1678.73	2.13079e-05		1678.73	-3.65758e-06		1678.73	-5.5342e-05		1678.73	-0.000768177
1679.21	0.00723		1679.21	0.00546		1679.21	0.00469		1679.21	0.00327		1679.21	0.000904689		1679.21	2.10883e-05		1679.21	-5.73252e-06		1679.21	-6.53584e-05		1679.21	-0.000801507
1679.69	0.00714		1679.69	0.00542		1679.69	0.00463		1679.69	0.00324		1679.69	0.000874187		1679.69	2.14043e-05		1679.69	-7.4688e-06		1679.69	-7.50561e-05		1679.69	-0.000831235
1680.18	0.00703		1680.18	0.00538		1680.18	0.00456		1680.18	0.0032		1680.18	0.000852105		1680.18	2.18122e-05		1680.18	-8.68876e-06		1680.18	-8.41301e-05		1680.18	-0.00085966
1680.66	0.00692		1680.66	0.00532		1680.66	0.00449		1680.66	0.00315		1680.66	0.000836352		1680.66	2.19209e-05		1680.66	-9.35473e-06		1680.66	-9.1933e-05		1680.66	-0.000887208
1681.14	0.0068		1681.14	0.00525		1681.14	0.0044		1681.14	0.00307		1681.14	0.000825588		1681.14	2.15597e-05		1681.14	-9.41695e-06		1681.14	-9.74864e-05		1681.14	-0.000911749
1681.62	0.00669		1681.62	0.00518		1681.62	0.00431		1681.62	0.00298		1681.62	0.000819147		1681.62	2.08463e-05		1681.62	-8.71203e-06		1681.62	-9.97647e-05		1681.62	-0.00092899
1682.11	0.00659		1682.11	0.00512		1682.11	0.00422		1682.11	0.00289		1682.11	0.000816288		1682.11	2.00511e-05		1682.11	-7.04893e-06		1682.11	-9.82116e-05		1682.11	-0.000934477
1682.59	0.00652		1682.59	0.00506		1682.59	0.00416		1682.59	0.00281		1682.59	0.00081632		1682.59	1.93079e-05		1682.59	-4.50478e-06		1682.59	-9.32517e-05		1682.59	-0.000926344
1683.07	0.00645		1683.07	0.00502		1683.07	0.00411		1683.07	0.00275		1683.07	0.000820849		1683.07	1.84013e-05		1683.07	-1.73216e-06		1683.07	-8.6035e-05		1683.07	-0.000906123
1683.55	0.00637		1683.55	0.00495		1683.55	0.0041		1683.55	0.00271		1683.55	0.000836364		1683.55	1.72839e-05		1683.55	-4.53238e-08		1683.55	-7.67433e-05		1683.55	-0.000873525
1684.03	0.00625		1684.03	0.00486		1684.03	0.00411		1684.03	0.00267		1684.03	0.000869968		1684.03	1.69248e-05		1684.03	1.33326e-06		1684.03	-6.39978e-05		1684.03	-0.000822069
1684.52	0.00609		1684.52	0.00472		1684.52	0.00414		1684.52	0.00261		1684.52	0.000914425		1684.52	1.85837e-05		1684.52	6.37014e-06		1684.52	-4.92726e-05		1684.52	-0.000754744
1685	0.00595		1685	0.00459		1685	0.00415		1685	0.00255		1685	0.000944635		1685	2.17575e-05		1685	1.15869e-05		1685	-3.8649e-05		1685	-0.000697948
1685.48	0.00587		1685.48	0.00449		1685.48	0.00412		1685.48	0.0025		1685.48	0.000940723		1685.48	2.44835e-05		1685.48	1.23062e-05		1685.48	-3.58174e-05		1685.48	-0.000675104
1685.96	0.00586		1685.96	0.00443		1685.96	0.00407		1685.96	0.00248		1685.96	0.000904607		1685.96	2.57083e-05		1685.96	8.92072e-06		1685.96	-3.97602e-05		1685.96	-0.000684672
1686.44	0.00588		1686.44	0.0044		1686.44	0.00401		1686.44	0.00249		1686.44	0.000851344		1686.44	2.57617e-05		1686.44	4.77007e-06		1686.44	-4.74891e-05		1686.44	-0.000710961
1686.93	0.00593		1686.93	0.00439		1686.93	0.00393		1686.93	0.00251		1686.93	0.000795455		1686.93	2.51952e-05		1686.93	1.90478e-06		1686.93	-5.57087e-05		1686.93	-0.000739371
1687.41	0.00596		1687.41	0.00438		1687.41	0.00386		1687.41	0.00253		1687.41	0.000745606		1687.41	2.42447e-05		1687.41	5.26853e-07		1687.41	-6.18044e-05		1687.41	-0.000761845
1687.89	0.00597		1687.89	0.00437		1687.89	0.00379		1687.89	0.00253		1687.89	0.000705416		1687.89	2.29807e-05		1687.89	7.60305e-08		1687.89	-6.44306e-05		1687.89	-0.000775935
1688.37	0.00595		1688.37	0.00436		1688.37	0.00373		1688.37	0.00252		1688.37	0.000675803		1688.37	2.1566e-05		1688.37	1.05052e-09		1688.37	-6.34363e-05		1688.37	-0.000781843
1688.86	0.0059		1688.86	0.00434		1688.86	0.00367		1688.86	0.0025		1688.86	0.00065677		1688.86	2.0329e-05		1688.86	-7.41274e-10		1688.86	-5.95136e-05		1688.86	-0.000780339
1689.34	0.00583		1689.34	0.00431		1689.34	0.00362		1689.34	0.00246		1689.34	0.000647996		1689.34	1.967e-05		1689.34	3.12829e-09		1689.34	-5.3832e-05		1689.34	-0.000771943
1689.82	0.00575		1689.82	0.00429		1689.82	0.00358		1689.82	0.00242		1689.82	0.000648258		1689.82	1.9882e-05		1689.82	4.99136e-08		1689.82	-4.77656e-05		1689.82	-0.000757656
1690.3	0.00567		1690.3	0.00426		1690.3	0.00355		1690.3	0.00238		1690.3	0.000654771		1690.3	2.09763e-05		1690.3	1.61524e-07		1690.3	-4.25975e-05		1690.3	-0.000739941
1690.78	0.00559		1690.78	0.00422		1690.78	0.00353		1690.78	0.00234		1690.78	0.000663497		1690.78	2.26148e-05		1690.78	2.66367e-07		1690.78	-3.92267e-05		1690.78	-0.000722758
1691.27	0.00552		1691.27	0.00417		1691.27	0.00349		1691.27	0.00231		1691.27	0.000670656		1691.27	2.41779e-05		1691.27	2.57988e-07		1691.27	-3.80313e-05		1691.27	-0.000710346
1691.75	0.00545		1691.75	0.00411		1691.75	0.00345		1691.75	0.00228		1691.75	0.000674337		1691.75	2.49533e-05		1691.75	1.23587e-07		1691.75	-3.88696e-05		1691.75	-0.00070552
1692.23	0.00538		1692.23	0.00403		1692.23	0.0034		1692.23	0.00224		1692.23	0.000675324		1692.23	2.44718e-05		1692.23	3.07196e-09		1692.23	-4.11362e-05		1692.23	-0.000708703
1692.71	0.0053		1692.71	0.00394		1692.71	0.00334		1692.71	0.00219		1692.71	0.000676381		1692.71	2.27073e-05		1692.71	-1.16146e-07		1692.71	-4.37808e-05		1692.71	-0.00071767
1693.19	0.00522		1693.19	0.00384		1693.19	0.00328		1693.19	0.00214		1693.19	0.000680763		1693.19	2.01275e-05		1693.19	-6.01267e-07		1693.19	-4.54788e-05		1693.19	-0.000728144
1693.68	0.00514		1693.68	0.00374		1693.68	0.00324		1693.68	0.0021		1693.68	0.000690694		1693.68	1.7439e-05		1693.68	-1.39511e-06		1693.68	-4.50777e-05		1693.68	-0.000735225
1694.16	0.00508		1694.16	0.00366		1694.16	0.00322		1694.16	0.00208		1694.16	0.000706816		1694.16	1.51889e-05		1694.16	-2.28755e-06		1694.16	-4.23417e-05		1694.16	-0.000736357
1694.64	0.00505		1694.64	0.00361		1694.64	0.00323		1694.64	0.00208		1694.64	0.000728198		1694.64	1.34562e-05		1694.64	-3.1337e-06		1694.64	-3.85297e-05		1694.64	-0.00073428
1695.12	0.00503		1695.12	0.00358		1695.12	0.00325		1695.12	0.0021		1695.12	0.00075297		1695.12	1.19103e-05		1695.12	-3.98517e-06		1695.12	-3.59335e-05		1695.12	-0.000736528
1695.61	0.00503		1695.61	0.00357		1695.61	0.00327		1695.61	0.00213		1695.61	0.000777624		1695.61	1.03216e-05		1695.61	-4.91727e-06		1695.61	-3.66829e-05		1695.61	-0.000749317
1696.09	0.00501		1696.09	0.00358		1696.09	0.00326		1696.09	0.00215		1696.09	0.000796205		1696.09	8.96654e-06		1696.09	-5.79908e-06		1696.09	-4.17276e-05		1696.09	-0.000770782
1696.57	0.00498		1696.57	0.00358		1696.57	0.00321		1696.57	0.00215		1696.57	0.000802921		1696.57	8.2838e-06		1696.57	-6.41372e-06		1696.57	-5.05995e-05		1696.57	-0.0007924
1697.05	0.00494		1697.05	0.00358		1697.05	0.00314		1697.05	0.00212		1697.05	0.000797854		1697.05	8.41833e-06		1697.05	-6.68844e-06		1697.05	-6.13883e-05		1697.05	-0.000805097
1697.53	0.0049		1697.53	0.00358		1697.53	0.00305		1697.53	0.00208		1697.53	0.00078814		1697.53	9.34046e-06		1697.53	-6.54972e-06		1697.53	-7.07725e-05		1697.53	-0.000801076
1698.02	0.00486		1698.02	0.00358		1698.02	0.00296		1698.02	0.00203		1698.02	0.000782933		1698.02	1.12327e-05		1698.02	-5.68034e-06		1698.02	-7.44614e-05		1698.02	-0.00077238
1698.5	0.00481		1698.5	0.00357		1698.5	0.0029		1698.5	0.00198		1698.5	0.000787839		1698.5	1.47616e-05		1698.5	-3.75566e-06		1698.5	-6.87023e-05		1698.5	-0.000712152
1698.98	0.00477		1698.98	0.00358		1698.98	0.00287		1698.98	0.00194		1698.98	0.000803036		1698.98	2.10202e-05		1698.98	-1.22472e-06		1698.98	-5.27225e-05		1698.98	-0.000620681
1699.46	0.00472		1699.46	0.00359		1699.46	0.00288		1699.46	0.0019		1699.46	0.000824349		1699.46	3.08126e-05		1699.46	1.85591e-08		1699.46	-3.09781e-05		1699.46	-0.000511923
1699.94	0.00465		1699.94	0.0036		1699.94	0.00292		1699.94	0.00186		1699.94	0.000844827		1699.94	4.31867e-05		1699.94	2.68746e-06		1699.94	-1.20428e-05		1699.94	-0.000411919
1700.43	0.00457		1700.43	0.00359		1700.43	0.00296		1700.43	0.00181		1700.43	0.000854503		1700.43	5.47226e-05		1700.43	9.29188e-06		1700.43	-2.32075e-06		1700.43	-0.000346204
1700.91	0.00448		1700.91	0.00355		1700.91	0.00299		1700.91	0.00176		1700.91	0.000842271		1700.91	6.15633e-05		1700.91	1.55364e-05		1700.91	-1.14372e-07		1700.91	-0.000326917
1701.39	0.00443		1701.39	0.00351		1701.39	0.00298		1701.39	0.00173		1701.39	0.000803884		1701.39	6.25982e-05		1701.39	1.69126e-05		1701.39	-3.32347e-08		1701.39	-0.000350983
1701.87	0.00443		1701.87	0.00347		1701.87	0.00295		1701.87	0.00173		1701.87	0.000747205		1701.87	5.98566e-05		1701.87	1.36293e-05		1701.87	-6.88997e-07		1701.87	-0.00040511
1702.35	0.00446		1702.35	0.00345		1702.35	0.0029		1702.35	0.00176		1702.35	0.000685917		1702.35	5.60432e-05		1702.35	8.88965e-06		1702.35	-3.35046e-06		1702.35	-0.000471708
1702.84	0.0045		1702.84	0.00343		1702.84	0.00285		1702.84	0.00178		1702.84	0.000631081		1702.84	5.28246e-05		1702.84	5.06309e-06		1702.84	-7.83294e-06		1702.84	-0.000534694
1703.32	0.00453		1703.32	0.00341		1703.32	0.0028		1703.32	0.00181		1703.32	0.000587896		1703.32	5.0862e-05		1703.32	2.77078e-06		1703.32	-1.23881e-05		1703.32	-0.000583158
1703.8	0.00456		1703.8	0.00339		1703.8	0.00276		1703.8	0.00183		1703.8	0.000556967		1703.8	5.03314e-05		1703.8	1.70472e-06		1703.8	-1.53841e-05		1703.8	-0.00061179
1704.28	0.00458		1704.28	0.00338		1704.28	0.00273		1704.28	0.00184		1704.28	0.000537064		1704.28	5.11058e-05		1704.28	1.43123e-06		1704.28	-1.62669e-05		1704.28	-0.000620178
1704.77	0.00459		1704.77	0.00336		1704.77	0.00271		1704.77	0.00185		1704.77	0.000527359		1704.77	5.27782e-05		1704.77	1.74934e-06		1704.77	-1.54262e-05		1704.77	-0.000611295
1705.25	0.00459		1705.25	0.00335		1705.25	0.00268		1705.25	0.00186		1705.25	0.000527863		1705.25	5.47794e-05		1705.25	2.71453e-06		1705.25	-1.35729e-05		1705.25	-0.000589806
1705.73	0.00457		1705.73	0.00333		1705.73	0.00265		1705.73	0.00186		1705.73	0.000537819		1705.73	5.65526e-05		1705.73	4.44169e-06		1705.73	-1.13142e-05		1705.73	-0.000561222
1706.21	0.00453		1706.21	0.0033		1706.21	0.00261		1706.21	0.00186		1706.21	0.000553845		1706.21	5.75831e-05		1706.21	6.79287e-06		1706.21	-9.13627e-06		1706.21	-0.000531751
1706.69	0.00448		1706.69	0.00326		1706.69	0.00257		1706.69	0.00186		1706.69	0.000570509		1706.69	5.74293e-05		1706.69	9.20153e-06		1706.69	-7.39829e-06		1706.69	-0.000507274
1707.18	0.00443		1707.18	0.00322		1707.18	0.00253		1707.18	0.00184		1707.18	0.000582826		1707.18	5.59482e-05		1707.18	1.09712e-05		1707.18	-6.24677e-06		1707.18	-0.000491062
1707.66	0.00438		1707.66	0.00317		1707.66	0.00249		1707.66	0.00183		1707.66	0.000588289		1707.66	5.34548e-05		1707.66	1.17298e-05		1707.66	-5.62681e-06		1707.66	-0.000482983
1708.14	0.00433		1708.14	0.00312		1708.14	0.00246		1708.14	0.00181		1708.14	0.000587071		1708.14	5.05606e-05		1708.14	1.15509e-05		1708.14	-5.41637e-06		1708.14	-0.000480787
1708.62	0.0043		1708.62	0.00308		1708.62	0.00243		1708.62	0.0018		1708.62	0.000581115		1708.62	4.78226e-05		1708.62	1.07387e-05		1708.62	-5.51892e-06		1708.62	-0.000481982
1709.1	0.00428		1709.1	0.00305		1709.1	0.00242		1709.1	0.00179		1709.1	0.000573151		1709.1	4.55489e-05		1709.1	9.62357e-06		1709.1	-5.88884e-06		1709.1	-0.000484921
1709.59	0.00426		1709.59	0.00303		1709.59	0.00242		1709.59	0.00179		1709.59	0.000565824		1709.59	4.37904e-05		1709.59	8.46677e-06		1709.59	-6.4824e-06		1709.59	-0.000488964
1710.07	0.00425		1710.07	0.00301		1710.07	0.00243		1710.07	0.00179		1710.07	0.00056098		1710.07	4.24557e-05		1710.07	7.46593e-06		1710.07	-7.20677e-06		1710.07	-0.000494032
1710.55	0.00424		1710.55	0.00299		1710.55	0.00243		1710.55	0.00178		1710.55	0.000559216		1710.55	4.14512e-05		1710.55	6.75411e-06		1710.55	-7.89085e-06		1710.55	-0.000500111
1711.03	0.00423		1711.03	0.00298		1711.03	0.00243		1711.03	0.00178		1711.03	0.000559857		1711.03	4.07689e-05		1711.03	6.393e-06		1711.03	-8.33802e-06		1711.03	-0.000506988
1711.52	0.00422		1711.52	0.00296		1711.52	0.00242		1711.52	0.00178		1711.52	0.000561341		1711.52	4.04903e-05		1711.52	6.37248e-06		1711.52	-8.42991e-06		1711.52	-0.000514383
1712	0.00422		1712	0.00295		1712	0.00241		1712	0.00177		1712	0.000561897		1712	4.07033e-05		1712	6.5913e-06		1712	-8.23459e-06		1712	-0.000522293
1712.48	0.00422		1712.48	0.00294		1712.48	0.00239		1712.48	0.00177		1712.48	0.000560104		1712.48	4.1356e-05		1712.48	6.82621e-06		1712.48	-8.02585e-06		1712.48	-0.000531438
1712.96	0.00424		1712.96	0.00294		1712.96	0.00237		1712.96	0.00177		1712.96	0.00055531		1712.96	4.21558e-05		1712.96	6.73215e-06		1712.96	-8.22785e-06		1712.96	-0.000543308
1713.44	0.00426		1713.44	0.00293		1713.44	0.00235		1713.44	0.00177		1713.44	0.00054766		1713.44	4.25772e-05		1713.44	5.97115e-06		1713.44	-9.33471e-06		1713.44	-0.000559578
1713.92	0.00429		1713.92	0.00291		1713.92	0.00234		1713.92	0.00176		1713.92	0.000537803		1713.92	4.20675e-05		1713.92	4.46274e-06		1713.92	-1.18815e-05		1713.92	-0.000580901
1714.41	0.00431		1714.41	0.00288		1714.41	0.00233		1714.41	0.00174		1714.41	0.000526327		1714.41	4.03475e-05		1714.41	2.56452e-06		1714.41	-1.63339e-05		1714.41	-0.00060592
1714.89	0.00432		1714.89	0.00284		1714.89	0.00231		1714.89	0.00171		1714.89	0.000513518		1714.89	3.76e-05		1714.89	9.30043e-07		1714.89	-2.27968e-05		1714.89	-0.000631096
1715.37	0.0043		1715.37	0.0028		1715.37	0.0023		1715.37	0.00166		1715.37	0.000499757		1715.37	3.44354e-05		1715.37	8.9231e-08		1715.37	-3.05985e-05		1715.37	-0.000651434
1715.85	0.00427		1715.85	0.00276		1715.85	0.00229		1715.85	0.00162		1715.85	0.000486685		1715.85	3.16955e-05		1715.85	-7.22781e-08		1715.85	-3.7989e-05		1715.85	-0.000661521
1716.34	0.00422		1716.34	0.00273		1716.34	0.00229		1716.34	0.00158		1716.34	0.000478697		1716.34	3.03348e-05		1716.34	-3.44012e-07		1716.34	-4.21224e-05		1716.34	-0.000655821
1716.82	0.00417		1716.82	0.00273		1716.82	0.0023		1716.82	0.00156		1716.82	0.000483121		1716.82	3.14449e-05		1716.82	-2.32482e-07		1716.82	-3.97676e-05		1716.82	-0.000628801
1717.3	0.00411		1717.3	0.00275		1717.3	0.00233		1717.3	0.00156		1717.3	0.000507332		1717.3	3.63176e-05		1717.3	3.4933e-08		1717.3	-2.96747e-05		1717.3	-0.000577559
1717.78	0.00405		1717.78	0.00278		1717.78	0.00239		1717.78	0.00158		1717.78	0.000552248		1717.78	4.58999e-05		1717.78	1.98309e-06		1717.78	-1.56118e-05		1717.78	-0.00050801
1718.26	0.004		1718.26	0.00282		1718.26	0.00244		1718.26	0.00161		1718.26	0.000607492		1718.26	5.93999e-05		1718.26	8.51289e-06		1718.26	-4.67728e-06		1718.26	-0.000437057
1718.75	0.00397		1718.75	0.00285		1718.75	0.00247		1718.75	0.00163		1718.75	0.000655457		1718.75	7.35391e-05		1718.75	1.86089e-05		1718.75	-3.37522e-07		1718.75	-0.000382891
1719.23	0.00395		1719.23	0.00286		1719.23	0.00248		1719.23	0.00163		1719.23	0.000682933		1719.23	8.44005e-05		1719.23	2.81326e-05		1719.23	2.02745e-07		1719.23	-0.000353853
1719.71	0.00395		1719.71	0.00287		1719.71	0.00246		1719.71	0.00163		1719.71	0.000687999		1719.71	9.00932e-05		1719.71	3.39494e-05		1719.71	7.73109e-07		1719.71	-0.000347797
1720.19	0.00396		1720.19	0.00287		1720.19	0.00243		1720.19	0.00162		1720.19	0.000677473		1720.19	9.12117e-05		1720.19	3.58697e-05		1720.19	7.38915e-07		1720.19	-0.000357457
1720.67	0.00397		1720.67	0.00286		1720.67	0.0024		1720.67	0.00162		1720.67	0.000660577		1720.67	8.9566e-05		1720.67	3.5461e-05		1720.67	3.67945e-07		1720.67	-0.00037474
1721.16	0.00398		1721.16	0.00286		1721.16	0.00236		1721.16	0.00161		1721.16	0.000644821		1721.16	8.69515e-05		1721.16	3.4422e-05		1721.16	9.30754e-08		1721.16	-0.000392915
1721.64	0.00398		1721.64	0.00285		1721.64	0.00234		1721.64	0.00162		1721.64	0.00063458		1721.64	8.46109e-05		1721.64	3.38484e-05		1721.64	6.11976e-09		1721.64	-0.000407502
1722.12	0.00399		1722.12	0.00285		1722.12	0.00232		1722.12	0.00163		1722.12	0.000631342		1722.12	8.32068e-05		1722.12	3.41766e-05		1722.12	-2.67414e-10		1722.12	-0.000416627
1722.6	0.00399		1722.6	0.00285		1722.6	0.00231		1722.6	0.00164		1722.6	0.000634357		1722.6	8.29259e-05		1722.6	3.53083e-05		1722.6	6.16277e-10		1722.6	-0.000420575
1723.09	0.00399		1723.09	0.00284		1723.09	0.00231		1723.09	0.00165		1723.09	0.000641348		1723.09	8.36741e-05		1723.09	3.67709e-05		1723.09	2.79895e-08		1723.09	-0.000420921
1723.57	0.00399		1723.57	0.00283		1723.57	0.00232		1723.57	0.00166		1723.57	0.000649405		1723.57	8.52445e-05		1723.57	3.79292e-05		1723.57	1.27141e-07		1723.57	-0.000419481
1724.05	0.00398		1724.05	0.00282		1724.05	0.00233		1724.05	0.00166		1724.05	0.000655939		1724.05	8.73853e-05		1724.05	3.8213e-05		1724.05	2.89215e-07		1724.05	-0.000417558
1724.53	0.00398		1724.53	0.00281		1724.53	0.00233		1724.53	0.00167		1724.53	0.00065951		1724.53	8.98444e-05		1724.53	3.73745e-05		1724.53	4.53873e-07		1724.53	-0.000415765
1725.01	0.00397		1725.01	0.0028		1725.01	0.00234		1725.01	0.00167		1725.01	0.000660092		1725.01	9.23536e-05		1725.01	3.55552e-05		1725.01	5.67861e-07		1725.01	-0.000414227
1725.5	0.00397		1725.5	0.00279		1725.5	0.00234		1725.5	0.00167		1725.5	0.000658642		1725.5	9.46915e-05		1725.5	3.31842e-05		1725.5	6.29075e-07		1725.5	-0.000412927
1725.98	0.00397		1725.98	0.00279		1725.98	0.00234		1725.98	0.00168		1725.98	0.000656434		1725.98	9.6683e-05		1725.98	3.07602e-05		1725.98	6.77912e-07		1725.98	-0.000412019
1726.46	0.00397		1726.46	0.00279		1726.46	0.00234		1726.46	0.00169		1726.46	0.000654455		1726.46	9.82832e-05		1726.46	2.8678e-05		1726.46	7.68071e-07		1726.46	-0.000411889
1726.94	0.00398		1726.94	0.00279		1726.94	0.00234		1726.94	0.00171		1726.94	0.000653067		1726.94	9.95791e-05		1726.94	2.7153e-05		1726.94	9.46559e-07		1726.94	-0.000413134
1727.42	0.00399		1727.42	0.0028		1727.42	0.00234		1727.42	0.00173		1727.42	0.000652118		1727.42	0.000100766		1727.42	2.62048e-05		1727.42	1.23746e-06		1727.42	-0.000416333
1727.91	0.00402		1727.91	0.00282		1727.91	0.00235		1727.91	0.00176		1727.91	0.000651114		1727.91	0.000102065		1727.91	2.5716e-05		1727.91	1.61368e-06		1727.91	-0.000421863
1728.39	0.00405		1728.39	0.00284		1728.39	0.00235		1728.39	0.00179		1728.39	0.000649487		1728.39	0.000103589		1728.39	2.54618e-05		1728.39	1.96434e-06		1728.39	-0.00042958
1728.87	0.00408		1728.87	0.00286		1728.87	0.00236		1728.87	0.00182		1728.87	0.000646795		1728.87	0.000105229		1728.87	2.51905e-05		1728.87	2.10712e-06		1728.87	-0.000438766
1729.35	0.00411		1729.35	0.00287		1729.35	0.00237		1729.35	0.00184		1729.35	0.000642787		1729.35	0.000106617		1729.35	2.47079e-05		1729.35	1.88943e-06		1729.35	-0.000448057
1729.84	0.00412		1729.84	0.00288		1729.84	0.00237		1729.84	0.00185		1729.84	0.000637481		1729.84	0.000107144		1729.84	2.39289e-05		1729.84	1.32557e-06		1729.84	-0.000455963
1730.32	0.0041		1730.32	0.00287		1730.32	0.00236		1730.32	0.00185		1730.32	0.000631241		1730.32	0.000106159		1730.32	2.28909e-05		1730.32	6.39493e-07		1730.32	-0.00046146
1730.8	0.00406		1730.8	0.00284		1730.8	0.00235		1730.8	0.00182		1730.8	0.00062481		1730.8	0.000103317		1730.8	2.1752e-05		1730.8	1.40369e-07		1730.8	-0.000464113
1731.28	0.00399		1731.28	0.0028		1731.28	0.00232		1731.28	0.00177		1731.28	0.000619145		1731.28	9.8919e-05		1731.28	2.08149e-05		1731.28	-1.42601e-09		1731.28	-0.000463543
1731.76	0.00392		1731.76	0.00276		1731.76	0.0023		1731.76	0.00172		1731.76	0.000615138		1731.76	9.40233e-05		1731.76	2.05184e-05		1731.76	-1.10586e-07		1731.76	-0.000458976
1732.25	0.00386		1732.25	0.00272		1732.25	0.00228		1732.25	0.00167		1732.25	0.000613692		1732.25	9.00818e-05		1732.25	2.13957e-05		1732.25	-1.63684e-07		1732.25	-0.000449662
1732.73	0.00381		1732.73	0.0027		1732.73	0.00228		1732.73	0.00164		1732.73	0.00061687		1732.73	8.83325e-05		1732.73	2.40275e-05		1732.73	-2.71508e-08		1732.73	-0.000435908
1733.21	0.0038		1733.21	0.0027		1733.21	0.0023		1733.21	0.00163		1733.21	0.000629318		1733.21	8.94246e-05		1733.21	2.91159e-05		1733.21	1.98588e-07		1733.21	-0.000419102
1733.69	0.00379		1733.69	0.00272		1733.69	0.00234		1733.69	0.00164		1733.69	0.000657077		1733.69	9.36557e-05		1733.69	3.75171e-05		1733.69	2.04844e-06		1733.69	-0.000399755
1734.17	0.00379		1734.17	0.00276		1734.17	0.00239		1734.17	0.00166		1734.17	0.00069992		1734.17	0.000100988		1734.17	4.94894e-05		1734.17	6.97936e-06		1734.17	-0.000377801
1734.66	0.00378		1734.66	0.00279		1734.66	0.00244		1734.66	0.00168		1734.66	0.00074392		1734.66	0.000109856		1734.66	6.25301e-05		1734.66	1.36675e-05		1734.66	-0.000357876
1735.14	0.00379		1735.14	0.00282		1735.14	0.00247		1735.14	0.00169		1735.14	0.000768957		1735.14	0.000116903		1735.14	7.13512e-05		1735.14	1.74213e-05		1735.14	-0.000349097
1735.62	0.0038		1735.62	0.00284		1735.62	0.00246		1735.62	0.00171		1735.62	0.000766169		1735.62	0.000119639		1735.62	7.25307e-05		1735.62	1.55057e-05		1735.62	-0.000356297
1736.1	0.00384		1736.1	0.00286		1736.1	0.00244		1736.1	0.00173		1736.1	0.000742508		1736.1	0.00011822		1736.1	6.73176e-05		1736.1	1.00984e-05		1736.1	-0.000376196
1736.59	0.00388		1736.59	0.00287		1736.59	0.00241		1736.59	0.00175		1736.59	0.000711432		1736.59	0.00011438		1736.59	5.93336e-05		1736.59	4.86639e-06		1736.59	-0.000401103
1737.07	0.00392		1737.07	0.00287		1737.07	0.00238		1737.07	0.00177		1737.07	0.000684019		1737.07	0.000109985		1737.07	5.16246e-05		1737.07	1.66101e-06		1737.07	-0.000423051
1737.55	0.00396		1737.55	0.00287		1737.55	0.00236		1737.55	0.00178		1737.55	0.000666094		1737.55	0.000106534		1737.55	4.58578e-05		1737.55	3.57529e-07		1737.55	-0.000436174
1738.03	0.00398		1738.03	0.00287		1738.03	0.00235		1738.03	0.00179		1738.03	0.000659043		1738.03	0.0001051		1738.03	4.26161e-05		1738.03	4.65622e-08		1738.03	-0.000437748
1738.51	0.00401		1738.51	0.00287		1738.51	0.00235		1738.51	0.0018		1738.51	0.000661577		1738.51	0.000106259		1738.51	4.18652e-05		1738.51	2.26063e-08		1738.51	-0.000428633
1738.99	0.00403		1738.99	0.00287		1738.99	0.00236		1738.99	0.00181		1738.99	0.000671014		1738.99	0.000109991		1738.99	4.31654e-05		1738.99	1.19822e-07		1738.99	-0.000412818
1739.48	0.00404		1739.48	0.00287		1739.48	0.00238		1739.48	0.00182		1739.48	0.000683655		1739.48	0.000115642		1739.48	4.57029e-05		1739.48	4.82388e-07		1739.48	-0.00039593
1739.96	0.00405		1739.96	0.00288		1739.96	0.0024		1739.96	0.00184		1739.96	0.000694932		1739.96	0.00012203		1739.96	4.82621e-05		1739.96	1.11366e-06		1739.96	-0.000383395
1740.44	0.00405		1740.44	0.00289		1740.44	0.00241		1740.44	0.00186		1740.44	0.000700471		1740.44	0.000127659		1740.44	4.94744e-05		1740.44	1.68285e-06		1740.44	-0.000378912
1740.92	0.00405		1740.92	0.0029		1740.92	0.00241		1740.92	0.00188		1740.92	0.00069783		1740.92	0.000131227		1740.92	4.84154e-05		1740.92	1.81677e-06		1740.92	-0.000383571
1741.41	0.00405		1741.41	0.00291		1741.41	0.00239		1741.41	0.00189		1741.41	0.000687279		1741.41	0.000132086		1741.41	4.50311e-05		1741.41	1.46711e-06		1741.41	-0.00039607
1741.89	0.00406		1741.89	0.00292		1741.89	0.00237		1741.89	0.0019		1741.89	0.000671159		1741.89	0.000130273		1741.89	4.00547e-05		1741.89	8.9146e-07		1741.89	-0.000413584
1742.37	0.00407		1742.37	0.00292		1742.37	0.00235		1742.37	0.00191		1742.37	0.000652609		1742.37	0.000126348		1742.37	3.45462e-05		1742.37	3.84294e-07		1742.37	-0.000432813
1742.85	0.00409		1742.85	0.00292		1742.85	0.00233		1742.85	0.00191		1742.85	0.000634749		1742.85	0.000121138		1742.85	2.94939e-05		1742.85	9.11558e-08		1742.85	-0.000450776
1743.33	0.0041		1743.33	0.00292		1743.33	0.00231		1743.33	0.00191		1743.33	0.000620156		1743.33	0.000115642		1743.33	2.56089e-05		1743.33	1.11149e-09		1743.33	-0.00046522
1743.82	0.00411		1743.82	0.00292		1743.82	0.0023		1743.82	0.0019		1743.82	0.000610388		1743.82	0.000110822		1743.82	2.32427e-05		1743.82	-2.74851e-08		1743.82	-0.000475016
1744.3	0.00413		1744.3	0.00291		1744.3	0.0023		1744.3	0.00189		1744.3	0.00060574		1744.3	0.000107335		1744.3	2.24199e-05		1744.3	-8.81522e-08		1744.3	-0.000480494
1744.78	0.00414		1744.78	0.0029		1744.78	0.00231		1744.78	0.00189		1744.78	0.000605143		1744.78	0.000105406		1744.78	2.29295e-05		1744.78	-1.43488e-07		1744.78	-0.000483202
1745.26	0.00415		1745.26	0.0029		1745.26	0.00232		1745.26	0.00189		1745.26	0.000606673		1745.26	0.00010487		1745.26	2.44277e-05		1745.26	-1.90906e-07		1745.26	-0.000485231
1745.74	0.00417		1745.74	0.0029		1745.74	0.00233		1745.74	0.00189		1745.74	0.000608248		1745.74	0.000105273		1745.74	2.65056e-05		1745.74	-2.46748e-07		1745.74	-0.000488502
1746.23	0.00419		1746.23	0.0029		1746.23	0.00233		1746.23	0.00189		1746.23	0.000608297		1746.23	0.000106074		1746.23	2.87249e-05		1746.23	-3.37424e-07		1746.23	-0.000494337
1746.71	0.00421		1746.71	0.00291		1746.71	0.00233		1746.71	0.00189		1746.71	0.000606277		1746.71	0.000106724		1746.71	3.07221e-05		1746.71	-4.96813e-07		1746.71	-0.000503023
1747.19	0.00423		1747.19	0.00291		1747.19	0.00233		1747.19	0.00188		1747.19	0.000603075		1747.19	0.000106929		1747.19	3.23355e-05		1747.19	-7.48368e-07		1747.19	-0.000513239
1747.67	0.00424		1747.67	0.00291		1747.67	0.00232		1747.67	0.00188		1747.67	0.000600831		1747.67	0.00010684		1747.67	3.37501e-05		1747.67	-1.05362e-06		1747.67	-0.000521465
1748.15	0.00425		1748.15	0.00291		1748.15	0.00231		1748.15	0.00187		1748.15	0.000602248		1748.15	0.000107027		1748.15	3.54676e-05		1748.15	-1.25395e-06		1748.15	-0.000522674
1748.64	0.00424		1748.64	0.00289		1748.64	0.00231		1748.64	0.00186		1748.64	0.000609545		1748.64	0.000108146		1748.64	3.80985e-05		1748.64	-1.13388e-06		1748.64	-0.000512348
1749.12	0.00422		1749.12	0.00287		1749.12	0.00232		1749.12	0.00184		1749.12	0.000623688		1749.12	0.000110517		1749.12	4.20465e-05		1749.12	-6.37578e-07		1749.12	-0.000489083
1749.6	0.00418		1749.6	0.00284		1749.6	0.00233		1749.6	0.00183		1749.6	0.000644015		1749.6	0.000113823		1749.6	4.72627e-05		1749.6	-9.08747e-08		1749.6	-0.000455698
1750.08	0.00413		1750.08	0.00281		1750.08	0.00235		1750.08	0.00181		1750.08	0.000668609		1750.08	0.000117261		1750.08	5.31669e-05		1750.08	1.526e-07		1750.08	-0.000418093
1750.57	0.00407		1750.57	0.0028		1750.57	0.00237		1750.57	0.00178		1750.57	0.000694388		1750.57	0.000119871		1750.57	5.87025e-05		1750.57	1.41662e-06		1750.57	-0.000383154
1751.05	0.00403		1751.05	0.00279		1751.05	0.0024		1751.05	0.00176		1751.05	0.000717609		1751.05	0.000120991		1751.05	6.26596e-05		1751.05	3.87054e-06		1751.05	-0.000356616
1751.53	0.00399		1751.53	0.00279		1751.53	0.00242		1751.53	0.00174		1751.53	0.000734273		1751.53	0.000120565		1751.53	6.41072e-05		1751.53	6.66296e-06		1751.53	-0.000341902
1752.01	0.00396		1752.01	0.00279		1752.01	0.00243		1752.01	0.00172		1752.01	0.000741487		1752.01	0.000119068		1752.01	6.28169e-05		1752.01	8.58417e-06		1752.01	-0.000339713
1752.49	0.00396		1752.49	0.0028		1752.49	0.00242		1752.49	0.00172		1752.49	0.00073875		1752.49	0.00011726		1752.49	5.93829e-05		1752.49	8.93995e-06		1752.49	-0.000348312
1752.98	0.00396		1752.98	0.0028		1752.98	0.00241		1752.98	0.00173		1752.98	0.000728493		1752.98	0.000115897		1752.98	5.49264e-05		1752.98	7.95869e-06		1752.98	-0.000364181
1753.46	0.00396		1753.46	0.0028		1753.46	0.00239		1753.46	0.00173		1753.46	0.000714954		1753.46	0.000115631		1753.46	5.06521e-05		1753.46	6.4052e-06		1753.46	-0.00038298
1753.94	0.00396		1753.94	0.00279		1753.94	0.00236		1753.94	0.00174		1753.94	0.000702613		1753.94	0.000116999		1753.94	4.75064e-05		1753.94	4.98934e-06		1753.94	-0.000400604
1754.42	0.00397		1754.42	0.00279		1754.42	0.00234		1754.42	0.00175		1754.42	0.000695008		1754.42	0.000120403		1754.42	4.60632e-05		1754.42	4.06006e-06		1754.42	-0.000414037
1754.9	0.00398		1754.9	0.00278		1754.9	0.00233		1754.9	0.00176		1754.9	0.000694362		1754.9	0.000126014		1754.9	4.65451e-05		1754.9	3.67923e-06		1754.9	-0.000422091
1755.39	0.00399		1755.39	0.00278		1755.39	0.00233		1755.39	0.00177		1755.39	0.000701588		1755.39	0.000133556		1755.39	4.88399e-05		1755.39	3.77157e-06		1755.39	-0.000425385
1755.87	0.004		1755.87	0.00278		1755.87	0.00234		1755.87	0.00179		1755.87	0.000716307		1755.87	0.000142227		1755.87	5.25039e-05		1755.87	4.22575e-06		1755.87	-0.000425828
1756.35	0.00401		1756.35	0.00279		1756.35	0.00237		1756.35	0.00181		1756.35	0.000736297		1756.35	0.00015078		1756.35	5.67803e-05		1756.35	4.89891e-06		1756.35	-0.000425534
1756.83	0.00402		1756.83	0.0028		1756.83	0.0024		1756.83	0.00182		1756.83	0.000757253		1756.83	0.000157946		1756.83	6.06584e-05		1756.83	5.60652e-06		1756.83	-0.000426071
1757.32	0.00403		1757.32	0.0028		1757.32	0.00243		1757.32	0.00183		1757.32	0.000773777		1757.32	0.000162782		1757.32	6.312e-05		1757.32	6.11881e-06		1757.32	-0.000428464
1757.8	0.00403		1757.8	0.00281		1757.8	0.00244		1757.8	0.00183		1757.8	0.000781826		1757.8	0.000164954		1757.8	6.3493e-05		1757.8	6.23887e-06		1757.8	-0.00043328
1758.28	0.00403		1758.28	0.00281		1758.28	0.00245		1758.28	0.00183		1758.28	0.000780735		1758.28	0.000164829		1758.28	6.1821e-05		1758.28	5.92947e-06		1758.28	-0.000440159
1758.76	0.00402		1758.76	0.00281		1758.76	0.00244		1758.76	0.00182		1758.76	0.00077323		1758.76	0.000163298		1758.76	5.88783e-05		1758.76	5.34628e-06		1758.76	-0.000447638
1759.24	0.00402		1759.24	0.0028		1759.24	0.00243		1759.24	0.00181		1759.24	0.000763712		1759.24	0.000161479		1759.24	5.57673e-05		1759.24	4.73449e-06		1759.24	-0.000453528
1759.73	0.00401		1759.73	0.0028		1759.73	0.00241		1759.73	0.00181		1759.73	0.000756578		1759.73	0.000160301		1759.73	5.35158e-05		1759.73	4.30099e-06		1759.73	-0.000455817
1760.21	0.00401		1760.21	0.0028		1760.21	0.0024		1760.21	0.00182		1760.21	0.000755262		1760.21	0.000160278		1760.21	5.28302e-05		1760.21	4.16808e-06		1760.21	-0.000453462
1760.69	0.00402		1760.69	0.0028		1760.69	0.00241		1760.69	0.00184		1760.69	0.00076192		1760.69	0.000161458		1760.69	5.40956e-05		1760.69	4.41304e-06		1760.69	-0.000446627
1761.17	0.00402		1761.17	0.0028		1761.17	0.00242		1761.17	0.00186		1761.17	0.000777093		1761.17	0.000163584		1761.17	5.73705e-05		1761.17	5.12033e-06		1761.17	-0.000436352
1761.65	0.00401		1761.65	0.0028		1761.65	0.00244		1761.65	0.00189		1761.65	0.000799126		1761.65	0.000166406		1761.65	6.23456e-05		1761.65	6.36416e-06		1761.65	-0.000424173
1762.14	0.004		1762.14	0.00279		1762.14	0.00246		1762.14	0.00191		1762.14	0.00082376		1762.14	0.000169693		1762.14	6.81761e-05		1762.14	8.08381e-06		1762.14	-0.000412072
1762.62	0.00399		1762.62	0.00279		1762.62	0.00247		1762.62	0.00191		1762.62	0.000845182		1762.62	0.000173184		1762.62	7.35186e-05		1762.62	9.9032e-06		1762.62	-0.000402627
1763.1	0.00397		1763.1	0.00279		1763.1	0.00248		1763.1	0.00191		1763.1	0.000858599		1763.1	0.000176508		1763.1	7.70105e-05		1763.1	1.11877e-05		1763.1	-0.000398229
1763.58	0.00396		1763.58	0.00279		1763.58	0.00247		1763.58	0.00191		1763.58	0.000862353		1763.58	0.000179437		1763.58	7.79986e-05		1763.58	1.14392e-05		1763.58	-0.000399958
1764.07	0.00395		1764.07	0.00278		1764.07	0.00246		1764.07	0.0019		1764.07	0.000858203		1764.07	0.00018209		1764.07	7.68488e-05		1764.07	1.06551e-05		1764.07	-0.000407065
1764.55	0.00395		1764.55	0.00277		1764.55	0.00244		1764.55	0.00188		1764.55	0.000849737		1764.55	0.000184956		1764.55	7.45863e-05		1764.55	9.28105e-06		1764.55	-0.0004174
1765.03	0.00394		1765.03	0.00277		1765.03	0.00242		1765.03	0.00187		1765.03	0.000840525		1765.03	0.000188714		1765.03	7.23521e-05		1765.03	7.85874e-06		1765.03	-0.000428372
1765.51	0.00393		1765.51	0.00276		1765.51	0.0024		1765.51	0.00185		1765.51	0.000833104		1765.51	0.000194024		1765.51	7.10029e-05		1765.51	6.77568e-06		1765.51	-0.000437824
1765.99	0.00392		1765.99	0.00276		1765.99	0.00238		1765.99	0.00183		1765.99	0.000828717		1765.99	0.000201282		1765.99	7.09684e-05		1765.99	6.20132e-06		1765.99	-0.000444724
1766.48	0.00391		1766.48	0.00276		1766.48	0.00238		1766.48	0.00181		1766.48	0.000827736		1766.48	0.000210385		1766.48	7.22338e-05		1766.48	6.15443e-06		1766.48	-0.000449325
1766.96	0.0039		1766.96	0.00276		1766.96	0.00238		1766.96	0.0018		1766.96	0.000829966		1766.96	0.000220609		1766.96	7.44014e-05		1766.96	6.56375e-06		1766.96	-0.000452995
1767.44	0.00389		1767.44	0.00277		1767.44	0.00238		1767.44	0.0018		1767.44	0.000834658		1767.44	0.00023071		1767.44	7.67613e-05		1767.44	7.28828e-06		1767.44	-0.000457575
1767.92	0.00388		1767.92	0.00277		1767.92	0.00239		1767.92	0.0018		1767.92	0.000840431		1767.92	0.000239349		1767.92	7.8466e-05		1767.92	8.09465e-06		1767.92	-0.000464843
1768.4	0.00387		1768.4	0.00277		1768.4	0.00239		1768.4	0.00181		1768.4	0.000845471		1768.4	0.0002455		1768.4	7.86839e-05		1768.4	8.68989e-06		1768.4	-0.000476167
1768.89	0.00386		1768.89	0.00277		1768.89	0.00238		1768.89	0.00182		1768.89	0.00084836		1768.89	0.000248739		1768.89	7.68593e-05		1768.89	8.81988e-06		1768.89	-0.000492171
1769.37	0.00386		1769.37	0.00276		1769.37	0.00236		1769.37	0.00183		1769.37	0.000848954		1769.37	0.000249307		1769.37	7.28814e-05		1769.37	8.40335e-06		1769.37	-0.000512455
1769.85	0.00385		1769.85	0.00274		1769.85	0.00234		1769.85	0.00183		1769.85	0.000848518		1769.85	0.00024788		1769.85	6.71198e-05		1769.85	7.54429e-06		1769.85	-0.000535332
1770.33	0.00385		1770.33	0.00273		1770.33	0.00231		1770.33	0.00183		1770.33	0.000849379		1770.33	0.000245285		1770.33	6.03336e-05		1770.33	6.46486e-06		1770.33	-0.000557682
1770.82	0.00385		1770.82	0.00271		1770.82	0.0023		1770.82	0.00183		1770.82	0.000854479		1770.82	0.000242268		1770.82	5.36399e-05		1770.82	5.41848e-06		1770.82	-0.000574727
1771.3	0.00385		1771.3	0.0027		1771.3	0.0023		1771.3	0.00183		1771.3	0.000866938		1771.3	0.000239565		1771.3	4.85025e-05		1771.3	4.68989e-06		1771.3	-0.000579939
1771.78	0.00385		1771.78	0.00267		1771.78	0.00231		1771.78	0.00184		1771.78	0.000888269		1771.78	0.000238083		1771.78	4.65683e-05		1771.78	4.5653e-06		1771.78	-0.000566922
1772.26	0.00383		1772.26	0.00264		1772.26	0.00233		1772.26	0.00184		1772.26	0.0009157		1772.26	0.00023869		1772.26	4.90489e-05		1772.26	5.25303e-06		1772.26	-0.000534483
1772.74	0.00381		1772.74	0.00261		1772.74	0.00235		1772.74	0.00185		1772.74	0.00094102		1772.74	0.000241373		1772.74	5.58571e-05		1772.74	6.66296e-06		1772.74	-0.000491051
1773.22	0.00378		1773.22	0.00258		1773.22	0.00235		1773.22	0.00185		1773.22	0.000954713		1773.22	0.000245029		1773.22	6.51855e-05		1773.22	8.21719e-06		1773.22	-0.000450408
1773.71	0.00376		1773.71	0.00256		1773.71	0.00235		1773.71	0.00186		1773.71	0.000952346		1773.71	0.00024856		1773.71	7.4478e-05		1773.71	9.1569e-06		1773.71	-0.00042227
1774.19	0.00374		1774.19	0.00254		1774.19	0.00233		1774.19	0.00186		1774.19	0.000936871		1774.19	0.000251798		1774.19	8.20867e-05		1774.19	9.23057e-06		1774.19	-0.000408366
1774.67	0.00372		1774.67	0.00253		1774.67	0.00231		1774.67	0.00187		1774.67	0.000915553		1774.67	0.000255294		1774.67	8.79043e-05		1774.67	8.78698e-06		1774.67	-0.000405176
1775.15	0.0037		1775.15	0.00253		1775.15	0.00229		1775.15	0.00188		1775.15	0.000895594		1775.15	0.000259547		1775.15	9.27548e-05		1775.15	8.33797e-06		1775.15	-0.000407955
1775.64	0.00368		1775.64	0.00252		1775.64	0.00227		1775.64	0.00188		1775.64	0.000881395		1775.64	0.000264568		1775.64	9.74738e-05		1775.64	8.21258e-06		1775.64	-0.000413181
1776.12	0.00365		1776.12	0.00251		1776.12	0.00226		1776.12	0.00187		1776.12	0.000873992		1776.12	0.000269779		1776.12	0.000102426		1776.12	8.49586e-06		1776.12	-0.00041926
1776.6	0.00363		1776.6	0.00249		1776.6	0.00225		1776.6	0.00186		1776.6	0.000871725		1776.6	0.000274304		1776.6	0.000107455		1776.6	9.09578e-06		1776.6	-0.000426179
1777.08	0.0036		1777.08	0.00248		1777.08	0.00224		1777.08	0.00185		1777.08	0.000871592		1777.08	0.000277332		1777.08	0.000112066		1777.08	9.82475e-06		1777.08	-0.000434521
1777.57	0.00359		1777.57	0.00246		1777.57	0.00223		1777.57	0.00184		1777.57	0.000870762		1777.57	0.000278498		1777.57	0.000115787		1777.57	1.05003e-05		1777.57	-0.000444517
1778.05	0.00359		1778.05	0.00245		1778.05	0.00222		1778.05	0.00183		1778.05	0.00086766		1778.05	0.000277979		1778.05	0.000118391		1778.05	1.10119e-05		1778.05	-0.000455499
1778.53	0.0036		1778.53	0.00243		1778.53	0.0022		1778.53	0.00182		1778.53	0.000862172		1778.53	0.000276301		1778.53	0.000119977		1778.53	1.13437e-05		1778.53	-0.000465862
1779.01	0.00362		1779.01	0.00242		1779.01	0.00218		1779.01	0.00181		1779.01	0.000855299		1779.01	0.000274065		1779.01	0.000120829		1779.01	1.155e-05		1779.01	-0.000473496
1779.49	0.00363		1779.49	0.0024		1779.49	0.00216		1779.49	0.0018		1779.49	0.000848403		1779.49	0.000271727		1779.49	0.000121304		1779.49	1.16999e-05		1779.49	-0.000476389
1779.97	0.00364		1779.97	0.00238		1779.97	0.00214		1779.97	0.00178		1779.97	0.00084239		1779.97	0.00026954		1779.97	0.000121667		1779.97	1.18447e-05		1779.97	-0.000473389
1780.46	0.00364		1780.46	0.00236		1780.46	0.00211		1780.46	0.00177		1780.46	0.000837139		1780.46	0.000267412		1780.46	0.00012193		1780.46	1.19885e-05		1780.46	-0.000464956
1780.94	0.00363		1780.94	0.00233		1780.94	0.00209		1780.94	0.00174		1780.94	0.000831553		1780.94	0.000265011		1780.94	0.000121852		1780.94	1.20628e-05		1780.94	-0.000453319
1781.42	0.0036		1781.42	0.0023		1781.42	0.00207		1781.42	0.00172		1781.42	0.000824289		1781.42	0.000261942		1781.42	0.000121067		1781.42	1.19829e-05		1781.42	-0.00044152
1781.9	0.00356		1781.9	0.00226		1781.9	0.00204		1781.9	0.00169		1781.9	0.000814726		1781.9	0.000258123		1781.9	0.000119481		1781.9	1.17391e-05		1781.9	-0.000431771
1782.39	0.00352		1782.39	0.00223		1782.39	0.00202		1782.39	0.00167		1782.39	0.000803337		1782.39	0.000254004		1782.39	0.000117473		1782.39	1.14641e-05		1782.39	-0.000424504
1782.87	0.00349		1782.87	0.0022		1782.87	0.002		1782.87	0.00165		1782.87	0.000791453		1782.87	0.000250416		1782.87	0.000115761		1782.87	1.1384e-05		1782.87	-0.000418636
1783.35	0.00347		1783.35	0.00217		1783.35	0.00197		1783.35	0.00163		1783.35	0.000780444		1783.35	0.000248174		1783.35	0.000115037		1783.35	1.17066e-05		1783.35	-0.000412678
1783.83	0.00345		1783.83	0.00214		1783.83	0.00196		1783.83	0.00161		1783.83	0.000771305		1783.83	0.000247671		1783.83	0.000115608		1783.83	1.25535e-05		1783.83	-0.000405813
1784.31	0.00343		1784.31	0.00212		1784.31	0.00194		1784.31	0.0016		1784.31	0.000764265		1784.31	0.000248647		1784.31	0.000117225		1784.31	1.39031e-05		1784.31	-0.000398422
1784.8	0.00342		1784.8	0.00211		1784.8	0.00192		1784.8	0.00158		1784.8	0.000758892		1784.8	0.000250274		1784.8	0.000119156		1784.8	1.55906e-05		1784.8	-0.000391824
1785.28	0.0034		1785.28	0.0021		1785.28	0.00191		1785.28	0.00157		1785.28	0.00075426		1785.28	0.00025142		1785.28	0.000120461		1785.28	1.73248e-05		1785.28	-0.000387545
1785.76	0.00339		1785.76	0.00209		1785.76	0.00189		1785.76	0.00155		1785.76	0.000749243		1785.76	0.000251079		1785.76	0.000120421		1785.76	1.87743e-05		1785.76	-0.000386599
1786.24	0.00338		1786.24	0.00208		1786.24	0.00188		1786.24	0.00153		1786.24	0.000742916		1786.24	0.00024875		1786.24	0.000118863		1786.24	1.96783e-05		1786.24	-0.000389083
1786.72	0.00336		1786.72	0.00207		1786.72	0.00186		1786.72	0.00151		1786.72	0.000734803		1786.72	0.000244545		1786.72	0.000116212		1786.72	1.99153e-05		1786.72	-0.000394173
1787.21	0.00335		1787.21	0.00206		1787.21	0.00184		1787.21	0.0015		1787.21	0.000724831		1787.21	0.000239032		1787.21	0.000113228		1787.21	1.95052e-05		1787.21	-0.000400588
1787.69	0.00333		1787.69	0.00204		1787.69	0.00182		1787.69	0.00148		1787.69	0.000713066		1787.69	0.000232901		1787.69	0.000110601		1787.69	1.85161e-05		1787.69	-0.000407115
1788.17	0.00331		1788.17	0.00203		1788.17	0.0018		1788.17	0.00146		1788.17	0.000699487		1788.17	0.000226685		1788.17	0.000108704		1788.17	1.70044e-05		1788.17	-0.000413031
1788.65	0.0033		1788.65	0.00201		1788.65	0.00178		1788.65	0.00144		1788.65	0.000684003		1788.65	0.000220598		1788.65	0.000107444		1788.65	1.50107e-05		1788.65	-0.000418234
1789.13	0.00328		1789.13	0.00199		1789.13	0.00176		1789.13	0.00141		1789.13	0.000666537		1789.13	0.000214474		1789.13	0.000106316		1789.13	1.26103e-05		1789.13	-0.000423071
1789.62	0.00327		1789.62	0.00198		1789.62	0.00174		1789.62	0.00139		1789.62	0.000647313		1789.62	0.000207903		1789.62	0.000104563		1789.62	9.96431e-06		1789.62	-0.00042799
1790.1	0.00326		1790.1	0.00197		1790.1	0.00172		1790.1	0.00137		1790.1	0.000627028		1790.1	0.00020035		1790.1	0.000101404		1790.1	7.35835e-06		1790.1	-0.000433079
1790.58	0.00324		1790.58	0.00196		1790.58	0.00171		1790.58	0.00136		1790.58	0.000607153		1790.58	0.000191445		1790.58	9.6384e-05		1790.58	5.14198e-06		1790.58	-0.000437728
1791.06	0.00323		1791.06	0.00195		1791.06	0.0017		1791.06	0.00134		1791.06	0.000589801		1791.06	0.000181343		1791.06	8.96582e-05		1791.06	3.6084e-06		1791.06	-0.000440451
1791.55	0.00322		1791.55	0.00193		1791.55	0.00169		1791.55	0.00132		1791.55	0.000577253		1791.55	0.000170922		1791.55	8.20875e-05		1791.55	2.88043e-06		1791.55	-0.000439383
1792.03	0.0032		1792.03	0.00192		1792.03	0.00167		1792.03	0.0013		1792.03	0.00057063		1792.03	0.000161499		1792.03	7.48119e-05		1792.03	2.92361e-06		1792.03	-0.000433829
1792.51	0.00318		1792.51	0.0019		1792.51	0.00165		1792.51	0.00129		1792.51	0.000568611		1792.51	0.000154128		1792.51	6.84955e-05		1792.51	3.58228e-06		1792.51	-0.000425986
1792.99	0.00316		1792.99	0.00188		1792.99	0.00162		1792.99	0.00127		1792.99	0.000567651		1792.99	0.000148902		1792.99	6.30137e-05		1792.99	4.4522e-06		1792.99	-0.000420528
1793.47	0.00314		1793.47	0.00186		1793.47	0.00159		1793.47	0.00126		1793.47	0.000564108		1793.47	0.000145193		1793.47	5.78776e-05		1793.47	4.90827e-06		1793.47	-0.000421775
1793.96	0.00313		1793.96	0.00184		1793.96	0.00157		1793.96	0.00125		1793.96	0.000556395		1793.96	0.000142272		1793.96	5.28884e-05		1793.96	4.57036e-06		1793.96	-0.000431033
1794.44	0.00312		1794.44	0.00183		1794.44	0.00154		1794.44	0.00124		1794.44	0.000545496		1794.44	0.000139758		1794.44	4.83752e-05		1794.44	3.6219e-06		1794.44	-0.00044642
1794.92	0.00311		1794.92	0.00181		1794.92	0.00153		1794.92	0.00124		1794.92	0.000533702		1794.92	0.000137607		1794.92	4.48925e-05		1794.92	2.54777e-06		1794.92	-0.000464384
1795.4	0.0031		1795.4	0.00179		1795.4	0.00152		1795.4	0.00124		1795.4	0.00052318		1795.4	0.000135905		1795.4	4.28803e-05		1795.4	1.71378e-06		1795.4	-0.000481401
1795.88	0.00308		1795.88	0.00177		1795.88	0.00152		1795.88	0.00124		1795.88	0.000515052		1795.88	0.000134719		1795.88	4.25095e-05		1795.88	1.23071e-06		1795.88	-0.000495086
1796.37	0.00306		1796.37	0.00175		1796.37	0.00151		1796.37	0.00124		1796.37	0.000509269		1796.37	0.000134		1796.37	4.36284e-05		1796.37	1.05269e-06		1796.37	-0.000504512
1796.85	0.00305		1796.85	0.00174		1796.85	0.00151		1796.85	0.00123		1796.85	0.000504955		1796.85	0.000133573		1796.85	4.58117e-05		1796.85	1.10521e-06		1796.85	-0.000509941
1797.33	0.00303		1797.33	0.00173		1797.33	0.00151		1797.33	0.00122		1797.33	0.000500946		1797.33	0.000133148		1797.33	4.84296e-05		1797.33	1.32839e-06		1797.33	-0.000512193
1797.81	0.00302		1797.81	0.00173		1797.81	0.0015		1797.81	0.00122		1797.81	0.000496326		1797.81	0.000132412		1797.81	5.08322e-05		1797.81	1.65764e-06		1797.81	-0.000512001
1798.3	0.00302		1798.3	0.00172		1798.3	0.00149		1798.3	0.00121		1798.3	0.00049065		1798.3	0.000131102		1798.3	5.25045e-05		1798.3	2.01269e-06		1798.3	-0.000509694
1798.78	0.00303		1798.78	0.00172		1798.78	0.00148		1798.78	0.0012		1798.78	0.000483997		1798.78	0.000129077		1798.78	5.32072e-05		1798.78	2.30929e-06		1798.78	-0.00050533
1799.26	0.00303		1799.26	0.00171		1799.26	0.00147		1799.26	0.00118		1799.26	0.000476816		1799.26	0.000126361		1799.26	5.29225e-05		1799.26	2.48359e-06		1799.26	-0.000499038
1799.74	0.00303		1799.74	0.00171		1799.74	0.00146		1799.74	0.00117		1799.74	0.000469727		1799.74	0.000123166		1799.74	5.1758e-05		1799.74	2.49852e-06		1799.74	-0.00049145
1800.22	0.00303		1800.22	0.0017		1800.22	0.00145		1800.22	0.00115		1800.22	0.0004634		1800.22	0.000119867		1800.22	4.98157e-05		1800.22	2.35016e-06		1800.22	-0.000483724
1800.71	0.00303		1800.71	0.00168		1800.71	0.00144		1800.71	0.00112		1800.71	0.000458367		1800.71	0.000116882		1800.71	4.71784e-05		1800.71	2.05921e-06		1800.71	-0.000477399

## Sheet: Fig. 3b
100 oC			125 oC			150 oC			175 oC			200 oC			225 oC			250 oC			275 oC			300 oC
Wavenumber (cm-1)	K-M Intensity		Wavenumber (cm-1)	K-M Intensity		Wavenumber (cm-1)	K-M Intensity		Wavenumber (cm-1)	K-M Intensity		Wavenumber (cm-1)	K-M Intensity		Wavenumber (cm-1)	K-M Intensity		Wavenumber (cm-1)	K-M Intensity		Wavenumber (cm-1)	K-M Intensity		Wavenumber (cm-1)	K-M Intensity
1400.07	-0.00675		1400.07	-0.00563		1400.07	-0.00632		1400.07	-0.00624		1400.07	-0.00476		1400.07	-0.00493		1400.07	-0.00342		1400.07	-0.00352		1400.07	-0.00334
1400.55	-0.00688		1400.55	-0.00578		1400.55	-0.00637		1400.55	-0.00636		1400.55	-0.00489		1400.55	-0.00503		1400.55	-0.00365		1400.55	-0.00376		1400.55	-0.00362
1401.03	-0.00703		1401.03	-0.00592		1401.03	-0.00642		1401.03	-0.00649		1401.03	-0.00503		1401.03	-0.00514		1401.03	-0.0039		1401.03	-0.00399		1401.03	-0.00388
1401.51	-0.00718		1401.51	-0.00607		1401.51	-0.00648		1401.51	-0.00663		1401.51	-0.00517		1401.51	-0.00529		1401.51	-0.00416		1401.51	-0.00421		1401.51	-0.00412
1402	-0.00734		1402	-0.00622		1402	-0.00657		1402	-0.0068		1402	-0.0053		1402	-0.00546		1402	-0.00439		1402	-0.0044		1402	-0.00434
1402.48	-0.00748		1402.48	-0.00636		1402.48	-0.00668		1402.48	-0.00698		1402.48	-0.00543		1402.48	-0.00566		1402.48	-0.00459		1402.48	-0.00457		1402.48	-0.00456
1402.96	-0.00763		1402.96	-0.0065		1402.96	-0.00681		1402.96	-0.00718		1402.96	-0.00556		1402.96	-0.00586		1402.96	-0.00475		1402.96	-0.00472		1402.96	-0.00479
1403.44	-0.00779		1403.44	-0.00665		1403.44	-0.00697		1403.44	-0.00739		1403.44	-0.0057		1403.44	-0.00607		1403.44	-0.00487		1403.44	-0.00486		1403.44	-0.00503
1403.92	-0.00797		1403.92	-0.00682		1403.92	-0.00715		1403.92	-0.00761		1403.92	-0.00585		1403.92	-0.00626		1403.92	-0.00499		1403.92	-0.005		1403.92	-0.00531
1404.41	-0.00817		1404.41	-0.00702		1404.41	-0.00734		1404.41	-0.00782		1404.41	-0.00602		1404.41	-0.00644		1404.41	-0.00512		1404.41	-0.00513		1404.41	-0.00562
1404.89	-0.00839		1404.89	-0.00725		1404.89	-0.00754		1404.89	-0.00801		1404.89	-0.00619		1404.89	-0.0066		1404.89	-0.00527		1404.89	-0.00528		1404.89	-0.00595
1405.37	-0.00863		1405.37	-0.0075		1405.37	-0.00775		1405.37	-0.00819		1405.37	-0.00636		1405.37	-0.00675		1405.37	-0.00545		1405.37	-0.00545		1405.37	-0.00627
1405.85	-0.00886		1405.85	-0.00777		1405.85	-0.00794		1405.85	-0.00836		1405.85	-0.00651		1405.85	-0.00689		1405.85	-0.00566		1405.85	-0.00563		1405.85	-0.00658
1406.34	-0.0091		1406.34	-0.00802		1406.34	-0.00813		1406.34	-0.00854		1406.34	-0.00663		1406.34	-0.00703		1406.34	-0.00588		1406.34	-0.00582		1406.34	-0.00684
1406.82	-0.00933		1406.82	-0.00827		1406.82	-0.00831		1406.82	-0.00873		1406.82	-0.00673		1406.82	-0.00719		1406.82	-0.0061		1406.82	-0.00602		1406.82	-0.00706
1407.3	-0.00958		1407.3	-0.00849		1407.3	-0.0085		1407.3	-0.00895		1407.3	-0.00683		1407.3	-0.00738		1407.3	-0.00631		1407.3	-0.00621		1407.3	-0.00724
1407.78	-0.00984		1407.78	-0.00871		1407.78	-0.00869		1407.78	-0.0092		1407.78	-0.00696		1407.78	-0.00758		1407.78	-0.0065		1407.78	-0.00638		1407.78	-0.0074
1408.26	-0.01011		1408.26	-0.00891		1408.26	-0.00889		1408.26	-0.00949		1408.26	-0.00712		1408.26	-0.00781		1408.26	-0.00668		1408.26	-0.00652		1408.26	-0.00756
1408.74	-0.01039		1408.74	-0.00912		1408.74	-0.0091		1408.74	-0.00981		1408.74	-0.00733		1408.74	-0.00806		1408.74	-0.00687		1408.74	-0.00664		1408.74	-0.00773
1409.23	-0.01068		1409.23	-0.00933		1409.23	-0.00933		1409.23	-0.01014		1409.23	-0.00759		1409.23	-0.00833		1409.23	-0.00705		1409.23	-0.00674		1409.23	-0.00793
1409.71	-0.01096		1409.71	-0.00954		1409.71	-0.00956		1409.71	-0.01048		1409.71	-0.00787		1409.71	-0.0086		1409.71	-0.00725		1409.71	-0.00684		1409.71	-0.00817
1410.19	-0.01121		1410.19	-0.00974		1410.19	-0.00979		1410.19	-0.01079		1410.19	-0.00815		1410.19	-0.00886		1410.19	-0.00746		1410.19	-0.00696		1410.19	-0.00845
1410.67	-0.01145		1410.67	-0.00995		1410.67	-0.01		1410.67	-0.01106		1410.67	-0.0084		1410.67	-0.00911		1410.67	-0.00767		1410.67	-0.00713		1410.67	-0.00876
1411.16	-0.01166		1411.16	-0.01015		1411.16	-0.0102		1411.16	-0.01128		1411.16	-0.00859		1411.16	-0.00932		1411.16	-0.00788		1411.16	-0.00735		1411.16	-0.00909
1411.64	-0.01186		1411.64	-0.01035		1411.64	-0.01037		1411.64	-0.01146		1411.64	-0.00873		1411.64	-0.00949		1411.64	-0.00809		1411.64	-0.00762		1411.64	-0.00943
1412.12	-0.01206		1412.12	-0.01055		1412.12	-0.01053		1412.12	-0.01161		1412.12	-0.00883		1412.12	-0.00963		1412.12	-0.00828		1412.12	-0.00794		1412.12	-0.00976
1412.6	-0.01227		1412.6	-0.01074		1412.6	-0.01069		1412.6	-0.01178		1412.6	-0.00892		1412.6	-0.00976		1412.6	-0.00846		1412.6	-0.00827		1412.6	-0.01007
1413.08	-0.01249		1413.08	-0.01093		1413.08	-0.01086		1413.08	-0.01198		1413.08	-0.00903		1413.08	-0.00988		1413.08	-0.00863		1413.08	-0.00859		1413.08	-0.01034
1413.57	-0.01272		1413.57	-0.01111		1413.57	-0.01104		1413.57	-0.01223		1413.57	-0.00919		1413.57	-0.01003		1413.57	-0.00879		1413.57	-0.0089		1413.57	-0.01057
1414.05	-0.01296		1414.05	-0.01128		1414.05	-0.01124		1414.05	-0.01251		1414.05	-0.0094		1414.05	-0.01021		1414.05	-0.00894		1414.05	-0.00917		1414.05	-0.01077
1414.53	-0.0132		1414.53	-0.01143		1414.53	-0.01147		1414.53	-0.01283		1414.53	-0.00966		1414.53	-0.01042		1414.53	-0.00909		1414.53	-0.0094		1414.53	-0.01092
1415.01	-0.01343		1415.01	-0.01156		1415.01	-0.01171		1415.01	-0.01314		1415.01	-0.00995		1415.01	-0.01065		1415.01	-0.00923		1415.01	-0.0096		1415.01	-0.01105
1415.49	-0.01366		1415.49	-0.01169		1415.49	-0.01197		1415.49	-0.01344		1415.49	-0.01024		1415.49	-0.01087		1415.49	-0.00937		1415.49	-0.00977		1415.49	-0.01115
1415.98	-0.01387		1415.98	-0.01181		1415.98	-0.01222		1415.98	-0.01369		1415.98	-0.01051		1415.98	-0.01107		1415.98	-0.00952		1415.98	-0.0099		1415.98	-0.01126
1416.46	-0.01406		1416.46	-0.01193		1416.46	-0.01247		1416.46	-0.01389		1416.46	-0.01073		1416.46	-0.01124		1416.46	-0.00967		1416.46	-0.00999		1416.46	-0.01138
1416.94	-0.01422		1416.94	-0.01207		1416.94	-0.01271		1416.94	-0.01405		1416.94	-0.01088		1416.94	-0.01134		1416.94	-0.00984		1416.94	-0.01004		1416.94	-0.01152
1417.42	-0.01434		1417.42	-0.01224		1417.42	-0.01292		1417.42	-0.01416		1417.42	-0.01095		1417.42	-0.0114		1417.42	-0.01003		1417.42	-0.01006		1417.42	-0.01168
1417.9	-0.01443		1417.9	-0.01246		1417.9	-0.01311		1417.9	-0.01424		1417.9	-0.01093		1417.9	-0.01142		1417.9	-0.01024		1417.9	-0.01006		1417.9	-0.01184
1418.39	-0.0145		1418.39	-0.01273		1418.39	-0.01327		1418.39	-0.0143		1418.39	-0.01086		1418.39	-0.01141		1418.39	-0.01043		1418.39	-0.01005		1418.39	-0.01197
1418.87	-0.01459		1418.87	-0.01305		1418.87	-0.01339		1418.87	-0.01434		1418.87	-0.01079		1418.87	-0.01141		1418.87	-0.01055		1418.87	-0.01007		1418.87	-0.01204
1419.35	-0.01473		1419.35	-0.0134		1419.35	-0.0135		1419.35	-0.01438		1419.35	-0.01076		1419.35	-0.01146		1419.35	-0.01058		1419.35	-0.01013		1419.35	-0.01205
1419.83	-0.01493		1419.83	-0.01373		1419.83	-0.0136		1419.83	-0.01444		1419.83	-0.01082		1419.83	-0.01157		1419.83	-0.01052		1419.83	-0.01027		1419.83	-0.01205
1420.32	-0.0152		1420.32	-0.01401		1420.32	-0.01371		1420.32	-0.01454		1420.32	-0.01098		1420.32	-0.01176		1420.32	-0.01044		1420.32	-0.01048		1420.32	-0.01209
1420.8	-0.01549		1420.8	-0.01421		1420.8	-0.01383		1420.8	-0.01469		1420.8	-0.01121		1420.8	-0.01201		1420.8	-0.01036		1420.8	-0.01073		1420.8	-0.01218
1421.28	-0.01581		1421.28	-0.01433		1421.28	-0.01396		1421.28	-0.01486		1421.28	-0.01147		1421.28	-0.0123		1421.28	-0.01034		1421.28	-0.01099		1421.28	-0.01232
1421.76	-0.01611		1421.76	-0.01441		1421.76	-0.01409		1421.76	-0.01504		1421.76	-0.01172		1421.76	-0.0126		1421.76	-0.01039		1421.76	-0.01123		1421.76	-0.01246
1422.24	-0.01641		1422.24	-0.01445		1422.24	-0.01422		1422.24	-0.0152		1422.24	-0.01192		1422.24	-0.01289		1422.24	-0.01052		1422.24	-0.01142		1422.24	-0.0126
1422.73	-0.01669		1422.73	-0.0145		1422.73	-0.01434		1422.73	-0.01533		1422.73	-0.01208		1422.73	-0.01315		1422.73	-0.01073		1422.73	-0.01157		1422.73	-0.01271
1423.21	-0.01695		1423.21	-0.01457		1423.21	-0.01445		1423.21	-0.01542		1423.21	-0.01219		1423.21	-0.01337		1423.21	-0.01102		1423.21	-0.01169		1423.21	-0.01278
1423.69	-0.01719		1423.69	-0.01468		1423.69	-0.01456		1423.69	-0.01548		1423.69	-0.01226		1423.69	-0.01353		1423.69	-0.01138		1423.69	-0.0118		1423.69	-0.01284
1424.17	-0.0174		1424.17	-0.01482		1424.17	-0.01467		1424.17	-0.0155		1424.17	-0.01231		1424.17	-0.01364		1424.17	-0.01176		1424.17	-0.0119		1424.17	-0.01292
1424.65	-0.01759		1424.65	-0.01501		1424.65	-0.01478		1424.65	-0.01552		1424.65	-0.01236		1424.65	-0.0137		1424.65	-0.01209		1424.65	-0.01201		1424.65	-0.01305
1425.14	-0.01776		1425.14	-0.01521		1425.14	-0.01489		1425.14	-0.01556		1425.14	-0.01243		1425.14	-0.01374		1425.14	-0.01233		1425.14	-0.01214		1425.14	-0.01324
1425.62	-0.01793		1425.62	-0.01541		1425.62	-0.01502		1425.62	-0.01564		1425.62	-0.01254		1425.62	-0.0138		1425.62	-0.01247		1425.62	-0.01227		1425.62	-0.0135
1426.1	-0.0181		1426.1	-0.01561		1426.1	-0.01516		1426.1	-0.01577		1426.1	-0.01268		1426.1	-0.0139		1426.1	-0.01254		1426.1	-0.0124		1426.1	-0.01381
1426.58	-0.01828		1426.58	-0.01581		1426.58	-0.0153		1426.58	-0.01593		1426.58	-0.01286		1426.58	-0.01405		1426.58	-0.01254		1426.58	-0.01251		1426.58	-0.01414
1427.07	-0.01849		1427.07	-0.016		1427.07	-0.01544		1427.07	-0.01612		1427.07	-0.01308		1427.07	-0.01426		1427.07	-0.01252		1427.07	-0.0126		1427.07	-0.01447
1427.55	-0.01872		1427.55	-0.01618		1427.55	-0.01558		1427.55	-0.01633		1427.55	-0.01333		1427.55	-0.01452		1427.55	-0.01248		1427.55	-0.01267		1427.55	-0.01477
1428.03	-0.01896		1428.03	-0.01635		1428.03	-0.01572		1428.03	-0.01655		1428.03	-0.0136		1428.03	-0.0148		1428.03	-0.01245		1428.03	-0.01272		1428.03	-0.01503
1428.51	-0.01922		1428.51	-0.01649		1428.51	-0.01585		1428.51	-0.01676		1428.51	-0.01387		1428.51	-0.01507		1428.51	-0.01243		1428.51	-0.01276		1428.51	-0.01525
1428.99	-0.01946		1428.99	-0.0166		1428.99	-0.016		1428.99	-0.01694		1428.99	-0.01413		1428.99	-0.0153		1428.99	-0.01243		1428.99	-0.01284		1428.99	-0.01545
1429.48	-0.01968		1429.48	-0.01669		1429.48	-0.01615		1429.48	-0.01706		1429.48	-0.01435		1429.48	-0.01546		1429.48	-0.01244		1429.48	-0.01295		1429.48	-0.01562
1429.96	-0.01985		1429.96	-0.01676		1429.96	-0.0163		1429.96	-0.01714		1429.96	-0.0145		1429.96	-0.01554		1429.96	-0.01247		1429.96	-0.01311		1429.96	-0.01578
1430.44	-0.01999		1430.44	-0.01683		1430.44	-0.01646		1430.44	-0.01716		1430.44	-0.01461		1430.44	-0.01555		1430.44	-0.01253		1430.44	-0.01333		1430.44	-0.01593
1430.92	-0.0201		1430.92	-0.01692		1430.92	-0.01662		1430.92	-0.01715		1430.92	-0.01467		1430.92	-0.01552		1430.92	-0.01263		1430.92	-0.01358		1430.92	-0.01608
1431.4	-0.02017		1431.4	-0.01703		1431.4	-0.01676		1431.4	-0.01715		1431.4	-0.01474		1431.4	-0.0155		1431.4	-0.0128		1431.4	-0.01383		1431.4	-0.01621
1431.89	-0.02021		1431.89	-0.01715		1431.89	-0.01689		1431.89	-0.01717		1431.89	-0.01481		1431.89	-0.01552		1431.89	-0.01301		1431.89	-0.01407		1431.89	-0.01634
1432.37	-0.02022		1432.37	-0.01727		1432.37	-0.017		1432.37	-0.01723		1432.37	-0.01491		1432.37	-0.01557		1432.37	-0.01327		1432.37	-0.01425		1432.37	-0.01645
1432.85	-0.02023		1432.85	-0.01737		1432.85	-0.0171		1432.85	-0.01734		1432.85	-0.01503		1432.85	-0.01565		1432.85	-0.01353		1432.85	-0.01436		1432.85	-0.01654
1433.33	-0.02022		1433.33	-0.01743		1433.33	-0.01719		1433.33	-0.01749		1433.33	-0.01515		1433.33	-0.01574		1433.33	-0.01378		1433.33	-0.01439		1433.33	-0.0166
1433.82	-0.02022		1433.82	-0.01746		1433.82	-0.01727		1433.82	-0.01768		1433.82	-0.01526		1433.82	-0.0158		1433.82	-0.014		1433.82	-0.01435		1433.82	-0.01663
1434.3	-0.02023		1434.3	-0.01747		1434.3	-0.01736		1434.3	-0.01789		1434.3	-0.01534		1434.3	-0.01583		1434.3	-0.01417		1434.3	-0.01425		1434.3	-0.01661
1434.78	-0.02027		1434.78	-0.01747		1434.78	-0.01743		1434.78	-0.01809		1434.78	-0.0154		1434.78	-0.01579		1434.78	-0.01428		1434.78	-0.01411		1434.78	-0.01654
1435.26	-0.02035		1435.26	-0.01748		1435.26	-0.01748		1435.26	-0.01829		1435.26	-0.01544		1435.26	-0.01571		1435.26	-0.01435		1435.26	-0.01396		1435.26	-0.0164
1435.74	-0.02046		1435.74	-0.01755		1435.74	-0.01751		1435.74	-0.01846		1435.74	-0.01546		1435.74	-0.0156		1435.74	-0.01438		1435.74	-0.01382		1435.74	-0.01623
1436.23	-0.02061		1436.23	-0.01768		1436.23	-0.01749		1436.23	-0.01858		1436.23	-0.01545		1436.23	-0.01549		1436.23	-0.01436		1436.23	-0.01371		1436.23	-0.01603
1436.71	-0.02077		1436.71	-0.01788		1436.71	-0.01744		1436.71	-0.01865		1436.71	-0.01542		1436.71	-0.01543		1436.71	-0.0143		1436.71	-0.01365		1436.71	-0.01588
1437.19	-0.02094		1437.19	-0.01812		1437.19	-0.01737		1437.19	-0.01866		1437.19	-0.01535		1437.19	-0.01545		1437.19	-0.01422		1437.19	-0.01365		1437.19	-0.01583
1437.67	-0.0211		1437.67	-0.01835		1437.67	-0.01732		1437.67	-0.01867		1437.67	-0.01529		1437.67	-0.01557		1437.67	-0.01417		1437.67	-0.0137		1437.67	-0.01592
1438.15	-0.02127		1438.15	-0.01854		1438.15	-0.0173		1438.15	-0.0187		1438.15	-0.01524		1438.15	-0.01578		1438.15	-0.01418		1438.15	-0.01381		1438.15	-0.01614
1438.64	-0.02144		1438.64	-0.0187		1438.64	-0.0173		1438.64	-0.01874		1438.64	-0.01522		1438.64	-0.01603		1438.64	-0.01423		1438.64	-0.01394		1438.64	-0.01642
1439.12	-0.0216		1439.12	-0.01882		1439.12	-0.01733		1439.12	-0.01879		1439.12	-0.01521		1439.12	-0.01627		1439.12	-0.0143		1439.12	-0.01406		1439.12	-0.01669
1439.6	-0.02175		1439.6	-0.0189		1439.6	-0.01736		1439.6	-0.01881		1439.6	-0.0152		1439.6	-0.01647		1439.6	-0.01436		1439.6	-0.01414		1439.6	-0.0169
1440.08	-0.02185		1440.08	-0.01896		1440.08	-0.01737		1440.08	-0.0188		1440.08	-0.01519		1440.08	-0.01661		1440.08	-0.01439		1440.08	-0.01418		1440.08	-0.01699
1440.57	-0.0219		1440.57	-0.01898		1440.57	-0.01738		1440.57	-0.01875		1440.57	-0.01517		1440.57	-0.01668		1440.57	-0.01438		1440.57	-0.01418		1440.57	-0.01698
1441.05	-0.02191		1441.05	-0.01899		1441.05	-0.01738		1441.05	-0.01868		1441.05	-0.01514		1441.05	-0.01671		1441.05	-0.01436		1441.05	-0.01415		1441.05	-0.0169
1441.53	-0.02188		1441.53	-0.01897		1441.53	-0.01738		1441.53	-0.0186		1441.53	-0.01512		1441.53	-0.01671		1441.53	-0.01434		1441.53	-0.01413		1441.53	-0.0168
1442.01	-0.02183		1442.01	-0.01896		1442.01	-0.01741		1442.01	-0.01854		1442.01	-0.01512		1442.01	-0.01672		1442.01	-0.01433		1442.01	-0.01411		1442.01	-0.01672
1442.49	-0.02178		1442.49	-0.01897		1442.49	-0.01745		1442.49	-0.01851		1442.49	-0.01513		1442.49	-0.01674		1442.49	-0.01434		1442.49	-0.01413		1442.49	-0.01669
1442.97	-0.02176		1442.97	-0.01899		1442.97	-0.01751		1442.97	-0.01851		1442.97	-0.01517		1442.97	-0.0168		1442.97	-0.01437		1442.97	-0.01417		1442.97	-0.01673
1443.46	-0.02177		1443.46	-0.01903		1443.46	-0.01759		1443.46	-0.01856		1443.46	-0.01523		1443.46	-0.01688		1443.46	-0.01439		1443.46	-0.01421		1443.46	-0.0168
1443.94	-0.02181		1443.94	-0.01908		1443.94	-0.01766		1443.94	-0.01863		1443.94	-0.01532		1443.94	-0.01696		1443.94	-0.0144		1443.94	-0.01425		1443.94	-0.01688
1444.42	-0.02189		1444.42	-0.01911		1444.42	-0.01772		1444.42	-0.01871		1444.42	-0.01542		1444.42	-0.01705		1444.42	-0.01438		1444.42	-0.01427		1444.42	-0.01694
1444.9	-0.02201		1444.9	-0.01913		1444.9	-0.01778		1444.9	-0.01878		1444.9	-0.01554		1444.9	-0.01711		1444.9	-0.01433		1444.9	-0.01427		1444.9	-0.01696
1445.39	-0.02217		1445.39	-0.01913		1445.39	-0.01782		1445.39	-0.01885		1445.39	-0.01567		1445.39	-0.01714		1445.39	-0.01426		1445.39	-0.01427		1445.39	-0.01692
1445.87	-0.02236		1445.87	-0.01912		1445.87	-0.01786		1445.87	-0.01888		1445.87	-0.0158		1445.87	-0.01712		1445.87	-0.01419		1445.87	-0.01426		1445.87	-0.01684
1446.35	-0.02259		1446.35	-0.0191		1446.35	-0.01788		1446.35	-0.01888		1446.35	-0.01592		1446.35	-0.01707		1446.35	-0.01414		1446.35	-0.01425		1446.35	-0.01674
1446.83	-0.02283		1446.83	-0.01908		1446.83	-0.01788		1446.83	-0.01883		1446.83	-0.016		1446.83	-0.01696		1446.83	-0.01411		1446.83	-0.01426		1446.83	-0.01662
1447.32	-0.02303		1447.32	-0.01906		1447.32	-0.01784		1447.32	-0.01874		1447.32	-0.01603		1447.32	-0.01681		1447.32	-0.01411		1447.32	-0.01427		1447.32	-0.01652
1447.8	-0.02316		1447.8	-0.01904		1447.8	-0.01776		1447.8	-0.01862		1447.8	-0.016		1447.8	-0.01664		1447.8	-0.01411		1447.8	-0.01428		1447.8	-0.01646
1448.28	-0.02318		1448.28	-0.01902		1448.28	-0.01763		1448.28	-0.0185		1448.28	-0.01593		1448.28	-0.01647		1448.28	-0.01412		1448.28	-0.01427		1448.28	-0.01645
1448.76	-0.02312		1448.76	-0.01899		1448.76	-0.01748		1448.76	-0.01841		1448.76	-0.01584		1448.76	-0.01634		1448.76	-0.01413		1448.76	-0.01425		1448.76	-0.0165
1449.24	-0.02299		1449.24	-0.01895		1449.24	-0.01735		1449.24	-0.01837		1449.24	-0.01576		1449.24	-0.01627		1449.24	-0.01414		1449.24	-0.01423		1449.24	-0.01658
1449.72	-0.02284		1449.72	-0.01892		1449.72	-0.01725		1449.72	-0.01838		1449.72	-0.01572		1449.72	-0.01624		1449.72	-0.01416		1449.72	-0.01422		1449.72	-0.01667
1450.21	-0.02268		1450.21	-0.01889		1450.21	-0.0172		1450.21	-0.01842		1450.21	-0.0157		1450.21	-0.01625		1450.21	-0.01418		1450.21	-0.01422		1450.21	-0.01672
1450.69	-0.02254		1450.69	-0.01885		1450.69	-0.01718		1450.69	-0.01846		1450.69	-0.01569		1450.69	-0.01626		1450.69	-0.0142		1450.69	-0.01421		1450.69	-0.01671
1451.17	-0.0224		1451.17	-0.01881		1451.17	-0.01719		1451.17	-0.01847		1451.17	-0.01566		1451.17	-0.01626		1451.17	-0.01419		1451.17	-0.01419		1451.17	-0.0166
1451.65	-0.02226		1451.65	-0.01875		1451.65	-0.01722		1451.65	-0.01846		1451.65	-0.0156		1451.65	-0.01623		1451.65	-0.01416		1451.65	-0.01416		1451.65	-0.01638
1452.14	-0.02212		1452.14	-0.01868		1452.14	-0.01725		1452.14	-0.01841		1452.14	-0.0155		1452.14	-0.01617		1452.14	-0.01412		1452.14	-0.01412		1452.14	-0.01608
1452.62	-0.02198		1452.62	-0.01861		1452.62	-0.01729		1452.62	-0.01834		1452.62	-0.01535		1452.62	-0.0161		1452.62	-0.01407		1452.62	-0.01409		1452.62	-0.01575
1453.1	-0.02185		1453.1	-0.01858		1453.1	-0.01735		1453.1	-0.01827		1453.1	-0.01519		1453.1	-0.01602		1453.1	-0.01403		1453.1	-0.01408		1453.1	-0.01542
1453.58	-0.02175		1453.58	-0.01858		1453.58	-0.01743		1453.58	-0.01821		1453.58	-0.01501		1453.58	-0.01595		1453.58	-0.014		1453.58	-0.01408		1453.58	-0.01513
1454.06	-0.02169		1454.06	-0.01864		1454.06	-0.01752		1454.06	-0.01817		1454.06	-0.01484		1454.06	-0.01588		1454.06	-0.01397		1454.06	-0.01408		1454.06	-0.01489
1454.55	-0.02167		1454.55	-0.01873		1454.55	-0.01761		1454.55	-0.01813		1454.55	-0.01466		1454.55	-0.0158		1454.55	-0.01396		1454.55	-0.01407		1454.55	-0.01472
1455.03	-0.02168		1455.03	-0.01881		1455.03	-0.01769		1455.03	-0.01808		1455.03	-0.0145		1455.03	-0.01571		1455.03	-0.01394		1455.03	-0.01401		1455.03	-0.0146
1455.51	-0.02171		1455.51	-0.01886		1455.51	-0.01771		1455.51	-0.01802		1455.51	-0.01436		1455.51	-0.01562		1455.51	-0.01394		1455.51	-0.01389		1455.51	-0.01458
1455.99	-0.02177		1455.99	-0.01884		1455.99	-0.01768		1455.99	-0.01794		1455.99	-0.01428		1455.99	-0.01554		1455.99	-0.01395		1455.99	-0.01369		1455.99	-0.01465
1456.47	-0.02183		1456.47	-0.01875		1456.47	-0.01759		1456.47	-0.01783		1456.47	-0.01428		1456.47	-0.01549		1456.47	-0.01394		1456.47	-0.01338		1456.47	-0.0148
1456.96	-0.02182		1456.96	-0.01861		1456.96	-0.01746		1456.96	-0.01767		1456.96	-0.0143		1456.96	-0.01543		1456.96	-0.01384		1456.96	-0.01295		1456.96	-0.01491
1457.44	-0.02168		1457.44	-0.01843		1457.44	-0.01732		1457.44	-0.01742		1457.44	-0.01426		1457.44	-0.01529		1457.44	-0.01357		1457.44	-0.01243		1457.44	-0.01483
1457.92	-0.02138		1457.92	-0.01824		1457.92	-0.01719		1457.92	-0.01712		1457.92	-0.0141		1457.92	-0.01506		1457.92	-0.01317		1457.92	-0.01196		1457.92	-0.01453
1458.4	-0.021		1458.4	-0.01806		1458.4	-0.01706		1458.4	-0.01683		1458.4	-0.01388		1458.4	-0.01478		1458.4	-0.01275		1458.4	-0.01162		1458.4	-0.01409
1458.88	-0.0206		1458.88	-0.01789		1458.88	-0.01695		1458.88	-0.01659		1458.88	-0.01364		1458.88	-0.01451		1458.88	-0.0124		1458.88	-0.01145		1458.88	-0.01364
1459.37	-0.02024		1459.37	-0.01774		1459.37	-0.01682		1459.37	-0.01638		1459.37	-0.01343		1459.37	-0.01428		1459.37	-0.01213		1459.37	-0.0114		1459.37	-0.01325
1459.85	-0.01993		1459.85	-0.0176		1459.85	-0.01668		1459.85	-0.01621		1459.85	-0.01326		1459.85	-0.0141		1459.85	-0.01194		1459.85	-0.01141		1459.85	-0.01293
1460.33	-0.0197		1460.33	-0.01747		1460.33	-0.01653		1460.33	-0.01605		1460.33	-0.01311		1460.33	-0.01394		1460.33	-0.01179		1460.33	-0.01146		1460.33	-0.01268
1460.81	-0.01953		1460.81	-0.01733		1460.81	-0.01638		1460.81	-0.01591		1460.81	-0.01297		1460.81	-0.01382		1460.81	-0.01166		1460.81	-0.01152		1460.81	-0.0125
1461.3	-0.01943		1461.3	-0.01719		1461.3	-0.01624		1461.3	-0.01578		1461.3	-0.01285		1461.3	-0.01371		1461.3	-0.01156		1461.3	-0.01157		1461.3	-0.01238
1461.78	-0.01938		1461.78	-0.01706		1461.78	-0.01611		1461.78	-0.01566		1461.78	-0.01272		1461.78	-0.01361		1461.78	-0.01147		1461.78	-0.01161		1461.78	-0.01228
1462.26	-0.01935		1462.26	-0.01691		1462.26	-0.01597		1462.26	-0.01554		1462.26	-0.01259		1462.26	-0.0135		1462.26	-0.01139		1462.26	-0.01163		1462.26	-0.01221
1462.74	-0.01933		1462.74	-0.01675		1462.74	-0.01583		1462.74	-0.01543		1462.74	-0.01244		1462.74	-0.01338		1462.74	-0.01131		1462.74	-0.01163		1462.74	-0.01213
1463.22	-0.01929		1463.22	-0.01656		1463.22	-0.01567		1463.22	-0.01532		1463.22	-0.01228		1463.22	-0.01322		1463.22	-0.01123		1463.22	-0.01162		1463.22	-0.01205
1463.71	-0.01922		1463.71	-0.01635		1463.71	-0.01549		1463.71	-0.01521		1463.71	-0.01213		1463.71	-0.01304		1463.71	-0.01114		1463.71	-0.01157		1463.71	-0.01197
1464.19	-0.0191		1464.19	-0.01613		1464.19	-0.01528		1464.19	-0.0151		1464.19	-0.01199		1464.19	-0.01285		1464.19	-0.01103		1464.19	-0.0115		1464.19	-0.01189
1464.67	-0.01893		1464.67	-0.01589		1464.67	-0.01508		1464.67	-0.01498		1464.67	-0.01188		1464.67	-0.01265		1464.67	-0.01088		1464.67	-0.01139		1464.67	-0.01182
1465.15	-0.01873		1465.15	-0.01567		1465.15	-0.0149		1465.15	-0.01486		1465.15	-0.01181		1465.15	-0.01248		1465.15	-0.01072		1465.15	-0.01125		1465.15	-0.01177
1465.63	-0.0185		1465.63	-0.01547		1465.63	-0.01477		1465.63	-0.01474		1465.63	-0.01176		1465.63	-0.01237		1465.63	-0.01057		1465.63	-0.0111		1465.63	-0.01176
1466.12	-0.01825		1466.12	-0.01528		1466.12	-0.01468		1466.12	-0.01462		1466.12	-0.01175		1466.12	-0.0123		1466.12	-0.01046		1466.12	-0.01097		1466.12	-0.01179
1466.6	-0.01798		1466.6	-0.0151		1466.6	-0.01461		1466.6	-0.0145		1466.6	-0.01174		1466.6	-0.01229		1466.6	-0.01039		1466.6	-0.01086		1466.6	-0.01185
1467.08	-0.01767		1467.08	-0.01492		1467.08	-0.01454		1467.08	-0.01437		1467.08	-0.01172		1467.08	-0.01228		1467.08	-0.01037		1467.08	-0.01077		1467.08	-0.0119
1467.56	-0.01734		1467.56	-0.01473		1467.56	-0.01446		1467.56	-0.01423		1467.56	-0.01168		1467.56	-0.01227		1467.56	-0.01038		1467.56	-0.01069		1467.56	-0.01194
1468.05	-0.017		1468.05	-0.01454		1468.05	-0.01435		1468.05	-0.01408		1468.05	-0.01161		1468.05	-0.01222		1468.05	-0.01038		1468.05	-0.01063		1468.05	-0.01196
1468.53	-0.01665		1468.53	-0.01435		1468.53	-0.01422		1468.53	-0.01393		1468.53	-0.01151		1468.53	-0.01213		1468.53	-0.01038		1468.53	-0.01058		1468.53	-0.01193
1469.01	-0.01633		1469.01	-0.01416		1469.01	-0.01408		1469.01	-0.01379		1469.01	-0.01138		1469.01	-0.012		1469.01	-0.01034		1469.01	-0.01054		1469.01	-0.01187
1469.49	-0.01603		1469.49	-0.01398		1469.49	-0.01394		1469.49	-0.01366		1469.49	-0.01122		1469.49	-0.01184		1469.49	-0.01028		1469.49	-0.01051		1469.49	-0.01178
1469.97	-0.01577		1469.97	-0.01381		1469.97	-0.01382		1469.97	-0.01355		1469.97	-0.01104		1469.97	-0.01166		1469.97	-0.0102		1469.97	-0.01049		1469.97	-0.01165
1470.46	-0.01552		1470.46	-0.01363		1470.46	-0.01371		1470.46	-0.01345		1470.46	-0.01083		1470.46	-0.01148		1470.46	-0.0101		1470.46	-0.01048		1470.46	-0.01149
1470.94	-0.01527		1470.94	-0.01343		1470.94	-0.0136		1470.94	-0.01335		1470.94	-0.01061		1470.94	-0.01132		1470.94	-0.01002		1470.94	-0.01046		1470.94	-0.0113
1471.42	-0.01502		1471.42	-0.01321		1471.42	-0.01348		1471.42	-0.01324		1471.42	-0.01039		1471.42	-0.0112		1471.42	-0.00996		1471.42	-0.01042		1471.42	-0.0111
1471.9	-0.01477		1471.9	-0.01297		1471.9	-0.01333		1471.9	-0.01309		1471.9	-0.01019		1471.9	-0.01113		1471.9	-0.00992		1471.9	-0.01031		1471.9	-0.01089
1472.38	-0.01453		1472.38	-0.01272		1472.38	-0.01313		1472.38	-0.01286		1472.38	-0.01001		1472.38	-0.01106		1472.38	-0.00986		1472.38	-0.01011		1472.38	-0.01066
1472.87	-0.01431		1472.87	-0.01247		1472.87	-0.01288		1472.87	-0.01256		1472.87	-0.00985		1472.87	-0.01096		1472.87	-0.00972		1472.87	-0.00979		1472.87	-0.01042
1473.35	-0.01414		1473.35	-0.01224		1473.35	-0.01262		1473.35	-0.01221		1473.35	-0.00971		1473.35	-0.01081		1473.35	-0.00951		1473.35	-0.00942		1473.35	-0.01018
1473.83	-0.014		1473.83	-0.01202		1473.83	-0.01235		1473.83	-0.01186		1473.83	-0.0096		1473.83	-0.01062		1473.83	-0.00926		1473.83	-0.00906		1473.83	-0.00996
1474.31	-0.01385		1474.31	-0.0118		1474.31	-0.01209		1474.31	-0.01154		1474.31	-0.00948		1474.31	-0.01038		1474.31	-0.00899		1474.31	-0.00875		1474.31	-0.00977
1474.8	-0.01365		1474.8	-0.01156		1474.8	-0.01181		1474.8	-0.01123		1474.8	-0.00934		1474.8	-0.01013		1474.8	-0.00872		1474.8	-0.00849		1474.8	-0.00957
1475.28	-0.01339		1475.28	-0.0113		1475.28	-0.01149		1475.28	-0.01092		1475.28	-0.00915		1475.28	-0.00984		1475.28	-0.00844		1475.28	-0.00825		1475.28	-0.00935
1475.76	-0.01307		1475.76	-0.01102		1475.76	-0.01113		1475.76	-0.0106		1475.76	-0.0089		1475.76	-0.00953		1475.76	-0.00818		1475.76	-0.00804		1475.76	-0.00909
1476.24	-0.0127		1476.24	-0.01074		1476.24	-0.01075		1476.24	-0.01029		1476.24	-0.00863		1476.24	-0.00923		1476.24	-0.00792		1476.24	-0.00784		1476.24	-0.00883
1476.72	-0.01232		1476.72	-0.01049		1476.72	-0.01037		1476.72	-0.01001		1476.72	-0.00835		1476.72	-0.00895		1476.72	-0.0077		1476.72	-0.00767		1476.72	-0.00857
1477.21	-0.01196		1477.21	-0.01027		1477.21	-0.01003		1477.21	-0.00979		1477.21	-0.00811		1477.21	-0.00873		1477.21	-0.00752		1477.21	-0.00753		1477.21	-0.00834
1477.69	-0.01163		1477.69	-0.01008		1477.69	-0.00974		1477.69	-0.00963		1477.69	-0.00792		1477.69	-0.00855		1477.69	-0.00739		1477.69	-0.00743		1477.69	-0.00817
1478.17	-0.01133		1478.17	-0.00993		1478.17	-0.00952		1478.17	-0.00953		1478.17	-0.00777		1478.17	-0.00842		1478.17	-0.00729		1478.17	-0.00735		1478.17	-0.00804
1478.65	-0.01105		1478.65	-0.00977		1478.65	-0.00935		1478.65	-0.00946		1478.65	-0.00766		1478.65	-0.00832		1478.65	-0.00722		1478.65	-0.00728		1478.65	-0.00794
1479.13	-0.01077		1479.13	-0.0096		1479.13	-0.00922		1479.13	-0.0094		1479.13	-0.00757		1479.13	-0.00822		1479.13	-0.00716		1479.13	-0.0072		1479.13	-0.00787
1479.62	-0.01047		1479.62	-0.0094		1479.62	-0.00909		1479.62	-0.00933		1479.62	-0.00748		1479.62	-0.00811		1479.62	-0.00709		1479.62	-0.00709		1479.62	-0.00781
1480.1	-0.01017		1480.1	-0.00915		1480.1	-0.00896		1480.1	-0.00923		1480.1	-0.00739		1480.1	-0.00799		1480.1	-0.00701		1480.1	-0.00697		1480.1	-0.00776
1480.58	-0.00986		1480.58	-0.00888		1480.58	-0.00882		1480.58	-0.00911		1480.58	-0.00731		1480.58	-0.00785		1480.58	-0.00691		1480.58	-0.00683		1480.58	-0.00772
1481.06	-0.00956		1481.06	-0.00858		1481.06	-0.00866		1481.06	-0.00896		1481.06	-0.00722		1481.06	-0.00772		1481.06	-0.00679		1481.06	-0.00669		1481.06	-0.00768
1481.55	-0.00927		1481.55	-0.00827		1481.55	-0.00849		1481.55	-0.0088		1481.55	-0.00714		1481.55	-0.00758		1481.55	-0.00666		1481.55	-0.00657		1481.55	-0.00765
1482.03	-0.009		1482.03	-0.00799		1482.03	-0.00831		1482.03	-0.00863		1482.03	-0.00705		1482.03	-0.00746		1482.03	-0.00652		1482.03	-0.00647		1482.03	-0.00763
1482.51	-0.00874		1482.51	-0.00772		1482.51	-0.00812		1482.51	-0.00847		1482.51	-0.00696		1482.51	-0.00734		1482.51	-0.00638		1482.51	-0.0064		1482.51	-0.00762
1482.99	-0.00849		1482.99	-0.00749		1482.99	-0.00792		1482.99	-0.00831		1482.99	-0.00685		1482.99	-0.00723		1482.99	-0.00627		1482.99	-0.00634		1482.99	-0.00761
1483.47	-0.00825		1483.47	-0.00728		1483.47	-0.00773		1483.47	-0.00816		1483.47	-0.00673		1483.47	-0.00714		1483.47	-0.00618		1483.47	-0.00629		1483.47	-0.0076
1483.95	-0.00801		1483.95	-0.00708		1483.95	-0.00754		1483.95	-0.00802		1483.95	-0.00659		1483.95	-0.00705		1483.95	-0.00611		1483.95	-0.00624		1483.95	-0.00759
1484.44	-0.00778		1484.44	-0.00689		1484.44	-0.00736		1484.44	-0.00788		1484.44	-0.00644		1484.44	-0.00696		1484.44	-0.00607		1484.44	-0.00617		1484.44	-0.00757
1484.92	-0.00755		1484.92	-0.00669		1484.92	-0.00718		1484.92	-0.00775		1484.92	-0.00628		1484.92	-0.00688		1484.92	-0.00605		1484.92	-0.0061		1484.92	-0.00755
1485.4	-0.00732		1485.4	-0.00648		1485.4	-0.00703		1485.4	-0.00764		1485.4	-0.00614		1485.4	-0.0068		1485.4	-0.00603		1485.4	-0.00601		1485.4	-0.00751
1485.88	-0.00709		1485.88	-0.00626		1485.88	-0.0069		1485.88	-0.00755		1485.88	-0.006		1485.88	-0.00672		1485.88	-0.006		1485.88	-0.00592		1485.88	-0.00745
1486.37	-0.00686		1486.37	-0.00603		1486.37	-0.0068		1486.37	-0.00748		1486.37	-0.00588		1486.37	-0.00663		1486.37	-0.00596		1486.37	-0.00583		1486.37	-0.00737
1486.85	-0.00661		1486.85	-0.00579		1486.85	-0.00672		1486.85	-0.00744		1486.85	-0.00579		1486.85	-0.00654		1486.85	-0.0059		1486.85	-0.00574		1486.85	-0.00727
1487.33	-0.00637		1487.33	-0.00556		1487.33	-0.00667		1487.33	-0.00743		1487.33	-0.00571		1487.33	-0.00644		1487.33	-0.00583		1487.33	-0.00568		1487.33	-0.00717
1487.81	-0.00613		1487.81	-0.00535		1487.81	-0.00664		1487.81	-0.00742		1487.81	-0.00565		1487.81	-0.00635		1487.81	-0.00574		1487.81	-0.00563		1487.81	-0.00708
1488.29	-0.00589		1488.29	-0.00517		1488.29	-0.00661		1488.29	-0.00741		1488.29	-0.0056		1488.29	-0.00627		1488.29	-0.00563		1488.29	-0.00559		1488.29	-0.00698
1488.78	-0.00565		1488.78	-0.00501		1488.78	-0.00654		1488.78	-0.00735		1488.78	-0.00553		1488.78	-0.00618		1488.78	-0.00549		1488.78	-0.00554		1488.78	-0.00687
1489.26	-0.0054		1489.26	-0.00485		1489.26	-0.00641		1489.26	-0.0072		1489.26	-0.00541		1489.26	-0.00605		1489.26	-0.00528		1489.26	-0.00543		1489.26	-0.0067
1489.74	-0.00511		1489.74	-0.00468		1489.74	-0.00618		1489.74	-0.00694		1489.74	-0.00523		1489.74	-0.00587		1489.74	-0.00499		1489.74	-0.00524		1489.74	-0.00646
1490.22	-0.00479		1490.22	-0.00449		1490.22	-0.00586		1490.22	-0.00656		1490.22	-0.00498		1490.22	-0.00563		1490.22	-0.00464		1490.22	-0.00497		1490.22	-0.00615
1490.7	-0.00448		1490.7	-0.0043		1490.7	-0.0055		1490.7	-0.00615		1490.7	-0.0047		1490.7	-0.00537		1490.7	-0.0043		1490.7	-0.00467		1490.7	-0.00583
1491.19	-0.00419		1491.19	-0.00411		1491.19	-0.00515		1491.19	-0.00576		1491.19	-0.00445		1491.19	-0.00513		1491.19	-0.00402		1491.19	-0.0044		1491.19	-0.00556
1491.67	-0.00396		1491.67	-0.00395		1491.67	-0.00486		1491.67	-0.00545		1491.67	-0.00425		1491.67	-0.00494		1491.67	-0.00383		1491.67	-0.00419		1491.67	-0.00537
1492.15	-0.00378		1492.15	-0.00382		1492.15	-0.00465		1492.15	-0.00523		1492.15	-0.0041		1492.15	-0.00482		1492.15	-0.00373		1492.15	-0.00406		1492.15	-0.00526
1492.63	-0.00364		1492.63	-0.00372		1492.63	-0.00451		1492.63	-0.00508		1492.63	-0.00399		1492.63	-0.00475		1492.63	-0.00369		1492.63	-0.00398		1492.63	-0.0052
1493.12	-0.00354		1493.12	-0.00363		1493.12	-0.00441		1493.12	-0.00498		1493.12	-0.00391		1493.12	-0.0047		1493.12	-0.00368		1493.12	-0.00394		1493.12	-0.00516
1493.6	-0.00344		1493.6	-0.00355		1493.6	-0.00435		1493.6	-0.0049		1493.6	-0.00384		1493.6	-0.00467		1493.6	-0.00368		1493.6	-0.0039		1493.6	-0.00512
1494.08	-0.00335		1494.08	-0.00345		1494.08	-0.0043		1494.08	-0.00482		1494.08	-0.00376		1494.08	-0.00464		1494.08	-0.00366		1494.08	-0.00385		1494.08	-0.00506
1494.56	-0.00324		1494.56	-0.00333		1494.56	-0.00425		1494.56	-0.00473		1494.56	-0.00368		1494.56	-0.00459		1494.56	-0.00362		1494.56	-0.0038		1494.56	-0.00497
1495.04	-0.00311		1495.04	-0.00318		1495.04	-0.00419		1495.04	-0.00463		1495.04	-0.0036		1495.04	-0.00453		1495.04	-0.00357		1495.04	-0.00375		1495.04	-0.00488
1495.53	-0.00296		1495.53	-0.003		1495.53	-0.00412		1495.53	-0.00451		1495.53	-0.00354		1495.53	-0.00445		1495.53	-0.0035		1495.53	-0.0037		1495.53	-0.00479
1496.01	-0.0028		1496.01	-0.00282		1496.01	-0.00403		1496.01	-0.00439		1496.01	-0.00349		1496.01	-0.00435		1496.01	-0.00344		1496.01	-0.00367		1496.01	-0.00473
1496.49	-0.00264		1496.49	-0.00263		1496.49	-0.00395		1496.49	-0.00428		1496.49	-0.00346		1496.49	-0.00424		1496.49	-0.00338		1496.49	-0.00366		1496.49	-0.00469
1496.97	-0.00247		1496.97	-0.00246		1496.97	-0.00388		1496.97	-0.00419		1496.97	-0.00343		1496.97	-0.00412		1496.97	-0.00331		1496.97	-0.00364		1496.97	-0.00465
1497.45	-0.0023		1497.45	-0.00231		1497.45	-0.00382		1497.45	-0.00412		1497.45	-0.00339		1497.45	-0.00399		1497.45	-0.00324		1497.45	-0.00361		1497.45	-0.00461
1497.94	-0.00214		1497.94	-0.00217		1497.94	-0.00376		1497.94	-0.00405		1497.94	-0.00332		1497.94	-0.00386		1497.94	-0.00316		1497.94	-0.00356		1497.94	-0.00455
1498.42	-0.00199		1498.42	-0.00205		1498.42	-0.00369		1498.42	-0.00399		1498.42	-0.00322		1498.42	-0.00376		1498.42	-0.00309		1498.42	-0.00348		1498.42	-0.00448
1498.9	-0.00183		1498.9	-0.00192		1498.9	-0.0036		1498.9	-0.00391		1498.9	-0.00311		1498.9	-0.00368		1498.9	-0.00303		1498.9	-0.00339		1498.9	-0.0044
1499.38	-0.00169		1499.38	-0.00181		1499.38	-0.00349		1499.38	-0.00382		1499.38	-0.003		1499.38	-0.00361		1499.38	-0.003		1499.38	-0.00331		1499.38	-0.00435
1499.87	-0.00157		1499.87	-0.0017		1499.87	-0.00336		1499.87	-0.00371		1499.87	-0.00291		1499.87	-0.00357		1499.87	-0.00301		1499.87	-0.00325		1499.87	-0.00431
1500.35	-0.00145		1500.35	-0.00159		1500.35	-0.00322		1500.35	-0.0036		1500.35	-0.00285		1500.35	-0.00355		1500.35	-0.00304		1500.35	-0.00322		1500.35	-0.0043
1500.83	-0.00136		1500.83	-0.00149		1500.83	-0.00309		1500.83	-0.00349		1500.83	-0.00283		1500.83	-0.00353		1500.83	-0.00308		1500.83	-0.00321		1500.83	-0.00431
1501.31	-0.00127		1501.31	-0.0014		1501.31	-0.00297		1501.31	-0.00339		1501.31	-0.00283		1501.31	-0.00352		1501.31	-0.00314		1501.31	-0.00322		1501.31	-0.00433
1501.79	-0.00119		1501.79	-0.00131		1501.79	-0.00287		1501.79	-0.0033		1501.79	-0.00286		1501.79	-0.00352		1501.79	-0.00318		1501.79	-0.00324		1501.79	-0.00435
1502.28	-0.00112		1502.28	-0.00124		1502.28	-0.00278		1502.28	-0.00322		1502.28	-0.00289		1502.28	-0.00352		1502.28	-0.00321		1502.28	-0.00325		1502.28	-0.00435
1502.76	-0.00106		1502.76	-0.00117		1502.76	-0.00271		1502.76	-0.00314		1502.76	-0.00292		1502.76	-0.00353		1502.76	-0.00322		1502.76	-0.00326		1502.76	-0.00435
1503.24	-0.000995663		1503.24	-0.00111		1503.24	-0.00266		1503.24	-0.00307		1503.24	-0.00294		1503.24	-0.00353		1503.24	-0.00319		1503.24	-0.00325		1503.24	-0.00432
1503.72	-0.000934704		1503.72	-0.00107		1503.72	-0.0026		1503.72	-0.003		1503.72	-0.00293		1503.72	-0.00352		1503.72	-0.00314		1503.72	-0.00322		1503.72	-0.00427
1504.2	-0.000871046		1504.2	-0.00102		1504.2	-0.00254		1504.2	-0.00292		1504.2	-0.0029		1504.2	-0.00351		1504.2	-0.00306		1504.2	-0.00319		1504.2	-0.0042
1504.69	-0.000801154		1504.69	-0.000975509		1504.69	-0.00246		1504.69	-0.00285		1504.69	-0.00284		1504.69	-0.00349		1504.69	-0.00297		1504.69	-0.00315		1504.69	-0.00412
1505.17	-0.000723068		1505.17	-0.00092189		1505.17	-0.00235		1505.17	-0.00281		1505.17	-0.00279		1505.17	-0.0035		1505.17	-0.00288		1505.17	-0.00314		1505.17	-0.00405
1505.65	-0.000637859		1505.65	-0.000868156		1505.65	-0.00222		1505.65	-0.00282		1505.65	-0.00278		1505.65	-0.00357		1505.65	-0.00285		1505.65	-0.00319		1505.65	-0.00404
1506.13	-0.000548625		1506.13	-0.000825118		1506.13	-0.00211		1506.13	-0.0029		1506.13	-0.00284		1506.13	-0.0037		1506.13	-0.00289		1506.13	-0.00329		1506.13	-0.0041
1506.62	-0.00045796		1506.62	-0.000791616		1506.62	-0.00201		1506.62	-0.00301		1506.62	-0.00292		1506.62	-0.00381		1506.62	-0.00292		1506.62	-0.00334		1506.62	-0.00414
1507.1	-0.000371622		1507.1	-0.000746992		1507.1	-0.00193		1507.1	-0.00304		1507.1	-0.0029		1507.1	-0.00374		1507.1	-0.00283		1507.1	-0.00321		1507.1	-0.00404
1507.58	-0.000301281		1507.58	-0.000679172		1507.58	-0.00188		1507.58	-0.00294		1507.58	-0.00273		1507.58	-0.00349		1507.58	-0.00262		1507.58	-0.00292		1507.58	-0.0038
1508.06	-0.000253705		1508.06	-0.000602409		1508.06	-0.00184		1508.06	-0.00277		1508.06	-0.0025		1508.06	-0.00318		1508.06	-0.00238		1508.06	-0.00262		1508.06	-0.00353
1508.54	-0.000223737		1508.54	-0.000532918		1508.54	-0.00182		1508.54	-0.00262		1508.54	-0.0023		1508.54	-0.00294		1508.54	-0.00221		1508.54	-0.00242		1508.54	-0.00332
1509.03	-0.000201275		1509.03	-0.000473905		1509.03	-0.00179		1509.03	-0.00251		1509.03	-0.00214		1509.03	-0.00278		1509.03	-0.00211		1509.03	-0.00233		1509.03	-0.00319
1509.51	-0.000178397		1509.51	-0.000421752		1509.51	-0.00175		1509.51	-0.00241		1509.51	-0.00201		1509.51	-0.00265		1509.51	-0.00204		1509.51	-0.00229		1509.51	-0.00308
1509.99	-0.000151622		1509.99	-0.00037284		1509.99	-0.00169		1509.99	-0.00231		1509.99	-0.0019		1509.99	-0.00254		1509.99	-0.00198		1509.99	-0.00226		1509.99	-0.00298
1510.47	-0.000121477		1510.47	-0.000325688		1510.47	-0.00161		1510.47	-0.0022		1510.47	-0.00178		1510.47	-0.00243		1510.47	-0.00192		1510.47	-0.00223		1510.47	-0.00288
1510.95	-9.10406e-05		1510.95	-0.000280867		1510.95	-0.00152		1510.95	-0.00208		1510.95	-0.00167		1510.95	-0.0023		1510.95	-0.00185		1510.95	-0.00219		1510.95	-0.00278
1511.44	-6.39538e-05		1511.44	-0.000240063		1511.44	-0.00141		1511.44	-0.00196		1511.44	-0.00157		1511.44	-0.00218		1511.44	-0.00178		1511.44	-0.00214		1511.44	-0.00269
1511.92	-4.26608e-05		1511.92	-0.000204863		1511.92	-0.00131		1511.92	-0.00184		1511.92	-0.00149		1511.92	-0.00207		1511.92	-0.00172		1511.92	-0.0021		1511.92	-0.00264
1512.4	-2.76505e-05		1512.4	-0.000175762		1512.4	-0.00123		1512.4	-0.00175		1512.4	-0.00144		1512.4	-0.00198		1512.4	-0.00168		1512.4	-0.00207		1512.4	-0.00262
1512.88	-1.78384e-05		1512.88	-0.000151912		1512.88	-0.00117		1512.88	-0.00168		1512.88	-0.00142		1512.88	-0.00192		1512.88	-0.00166		1512.88	-0.00207		1512.88	-0.00263
1513.37	-1.15787e-05		1513.37	-0.000131513		1513.37	-0.00113		1513.37	-0.00164		1513.37	-0.00142		1513.37	-0.0019		1513.37	-0.00165		1513.37	-0.00208		1513.37	-0.00268
1513.85	-7.42892e-06		1513.85	-0.000112609		1513.85	-0.0011		1513.85	-0.00162		1513.85	-0.00143		1513.85	-0.0019		1513.85	-0.00165		1513.85	-0.0021		1513.85	-0.00274
1514.33	-4.47024e-06		1514.33	-9.37631e-05		1514.33	-0.00109		1514.33	-0.00161		1514.33	-0.00144		1514.33	-0.00191		1514.33	-0.00165		1514.33	-0.00212		1514.33	-0.00282
1514.81	-2.28297e-06		1514.81	-7.45275e-05		1514.81	-0.00107		1514.81	-0.00159		1514.81	-0.00144		1514.81	-0.00194		1514.81	-0.00166		1514.81	-0.00213		1514.81	-0.00291
1515.29	-7.92704e-07		1515.29	-5.56054e-05		1515.29	-0.00105		1515.29	-0.00157		1515.29	-0.00142		1515.29	-0.00197		1515.29	-0.00168		1515.29	-0.00214		1515.29	-0.00301
1515.78	-6.38408e-08		1515.78	-3.84592e-05		1515.78	-0.00101		1515.78	-0.00153		1515.78	-0.00139		1515.78	-0.002		1515.78	-0.0017		1515.78	-0.00213		1515.78	-0.00312
1516.26	1.56379e-07		1516.26	-2.44825e-05		1516.26	-0.000939757		1516.26	-0.00147		1516.26	-0.00134		1516.26	-0.002		1516.26	-0.00171		1516.26	-0.00211		1516.26	-0.0032
1516.74	1.10912e-06		1516.74	-1.43054e-05		1516.74	-0.000854251		1516.74	-0.00141		1516.74	-0.00128		1516.74	-0.00197		1516.74	-0.0017		1516.74	-0.00208		1516.74	-0.00325
1517.22	2.93836e-06		1517.22	-7.64468e-06		1517.22	-0.000763452		1517.22	-0.00134		1517.22	-0.00121		1517.22	-0.00191		1517.22	-0.00165		1517.22	-0.00203		1517.22	-0.00323
1517.7	5.53764e-06		1517.7	-3.68916e-06		1517.7	-0.000684034		1517.7	-0.00129		1517.7	-0.00115		1517.7	-0.00183		1517.7	-0.00159		1517.7	-0.00199		1517.7	-0.00315
1518.19	8.66022e-06		1518.19	-1.52108e-06		1518.19	-0.000626546		1518.19	-0.00127		1518.19	-0.0011		1518.19	-0.00176		1518.19	-0.00152		1518.19	-0.00196		1518.19	-0.00305
1518.67	1.21223e-05		1518.67	-4.14147e-07		1518.67	-0.00059275		1518.67	-0.00126		1518.67	-0.00108		1518.67	-0.00171		1518.67	-0.00147		1518.67	-0.00196		1518.67	-0.00294
1519.15	1.59938e-05		1519.15	-3.88008e-09		1519.15	-0.000578425		1519.15	-0.00126		1519.15	-0.00107		1519.15	-0.00169		1519.15	-0.00144		1519.15	-0.00198		1519.15	-0.00286
1519.63	2.05645e-05		1519.63	3.51952e-07		1519.63	-0.000576925		1519.63	-0.00127		1519.63	-0.00107		1519.63	-0.00168		1519.63	-0.00143		1519.63	-0.00202		1519.63	-0.00281
1520.11	2.61835e-05		1520.11	1.83389e-06		1520.11	-0.000580764		1520.11	-0.00126		1520.11	-0.00107		1520.11	-0.00168		1520.11	-0.00145		1520.11	-0.00208		1520.11	-0.00278
1520.6	3.31123e-05		1520.6	4.69319e-06		1520.6	-0.00058142		1520.6	-0.00124		1520.6	-0.00107		1520.6	-0.00167		1520.6	-0.00148		1520.6	-0.00213		1520.6	-0.00277
1521.08	4.15159e-05		1521.08	8.50524e-06		1521.08	-0.000569191		1521.08	-0.00119		1521.08	-0.00105		1521.08	-0.00163		1521.08	-0.0015		1521.08	-0.00214		1521.08	-0.00276
1521.56	5.12734e-05		1521.56	1.23083e-05		1521.56	-0.00053808		1521.56	-0.0011		1521.56	-0.000998887		1521.56	-0.00153		1521.56	-0.00147		1521.56	-0.00209		1521.56	-0.00271
1522.04	6.1216e-05		1522.04	1.52862e-05		1522.04	-0.000493066		1522.04	-0.00101		1522.04	-0.000922356		1522.04	-0.00139		1522.04	-0.00138		1522.04	-0.00195		1522.04	-0.00261
1522.53	6.90252e-05		1522.53	1.69527e-05		1522.53	-0.000448119		1522.53	-0.0009251		1522.53	-0.000843718		1522.53	-0.00126		1522.53	-0.00127		1522.53	-0.00179		1522.53	-0.0025
1523.01	7.28784e-05		1523.01	1.71179e-05		1523.01	-0.000414547		1523.01	-0.00087054		1523.01	-0.000784201		1523.01	-0.00116		1523.01	-0.00117		1523.01	-0.00163		1523.01	-0.00242
1523.49	7.28005e-05		1523.49	1.59132e-05		1523.49	-0.000395277		1523.49	-0.000841158		1523.49	-0.000748731		1523.49	-0.00111		1523.49	-0.0011		1523.49	-0.00151		1523.49	-0.00237
1523.97	7.02409e-05		1523.97	1.37874e-05		1523.97	-0.000387283		1523.97	-0.000825783		1523.97	-0.000730792		1523.97	-0.0011		1523.97	-0.00105		1523.97	-0.00142		1523.97	-0.00236
1524.45	6.70576e-05		1524.45	1.137e-05		1524.45	-0.000385037		1524.45	-0.000812421		1524.45	-0.000720268		1524.45	-0.00112		1524.45	-0.00101		1524.45	-0.00134		1524.45	-0.00236
1524.93	6.48652e-05		1524.93	9.2955e-06		1524.93	-0.000382255		1524.93	-0.000792487		1524.93	-0.000707929		1524.93	-0.00115		1524.93	-0.000980842		1524.93	-0.00128		1524.93	-0.00236
1525.42	6.4804e-05		1525.42	8.06049e-06		1525.42	-0.000373043		1525.42	-0.0007621		1525.42	-0.000687055		1525.42	-0.00118		1525.42	-0.000945428		1525.42	-0.00122		1525.42	-0.00235
1525.9	6.74759e-05		1525.9	7.97279e-06		1525.9	-0.000353263		1525.9	-0.000722448		1525.9	-0.000654485		1525.9	-0.00119		1525.9	-0.000909039		1525.9	-0.00117		1525.9	-0.00233
1526.38	7.28034e-05		1526.38	9.23571e-06		1526.38	-0.000322362		1526.38	-0.000678529		1526.38	-0.000611174		1526.38	-0.00118		1526.38	-0.00087517		1526.38	-0.00114		1526.38	-0.00228
1526.86	7.99611e-05		1526.86	1.19267e-05		1526.86	-0.000283794		1526.86	-0.000636791		1526.86	-0.000561929		1526.86	-0.00114		1526.86	-0.000847271		1526.86	-0.00113		1526.86	-0.00221
1527.35	8.76083e-05		1527.35	1.58433e-05		1527.35	-0.000243401		1527.35	-0.000602469		1527.35	-0.000513184		1527.35	-0.00108		1527.35	-0.000826588		1527.35	-0.00113		1527.35	-0.00211
1527.83	9.43567e-05		1527.83	2.03814e-05		1527.83	-0.000206748		1527.83	-0.000578202		1527.83	-0.000470586		1527.83	-0.000999448		1527.83	-0.000811618		1527.83	-0.00113		1527.83	-0.00201
1528.31	9.92543e-05		1528.31	2.47573e-05		1528.31	-0.000177446		1528.31	-0.000564193		1528.31	-0.000437505		1528.31	-0.00092164		1528.31	-0.000799531		1528.31	-0.00113		1528.31	-0.0019
1528.79	0.00010199		1528.79	2.83967e-05		1528.79	-0.000156873		1528.79	-0.000559354		1528.79	-0.000415001		1528.79	-0.000854927		1528.79	-0.0007879		1528.79	-0.00112		1528.79	-0.0018
1529.27	0.000102721		1529.27	3.11787e-05		1529.27	-0.000144981		1529.27	-0.000562142		1529.27	-0.000402351		1529.27	-0.000805566		1529.27	-0.000775763		1529.27	-0.0011		1529.27	-0.00172
1529.76	0.000101849		1529.76	3.33729e-05		1529.76	-0.000140909		1529.76	-0.000571032		1529.76	-0.000397627		1529.76	-0.000774932		1529.76	-0.00076352		1529.76	-0.00107		1529.76	-0.00166
1530.24	9.97967e-05		1530.24	3.54094e-05		1530.24	-0.000143498		1530.24	-0.000584433		1530.24	-0.000398111		1530.24	-0.000760458		1530.24	-0.000752184		1530.24	-0.00105		1530.24	-0.00163
1530.72	9.68697e-05		1530.72	3.76928e-05		1530.72	-0.000151394		1530.72	-0.000600636		1530.72	-0.000400899		1530.72	-0.000757228		1530.72	-0.000743024		1530.72	-0.00102		1530.72	-0.00162
1531.2	9.32666e-05		1531.2	4.04616e-05		1531.2	-0.00016284		1531.2	-0.000617594		1531.2	-0.000403335		1531.2	-0.000759689		1531.2	-0.000737656		1531.2	-0.000994142		1531.2	-0.00164
1531.68	8.91372e-05		1531.68	4.37268e-05		1531.68	-0.000175266		1531.68	-0.000632364		1531.68	-0.000403614		1531.68	-0.000763148		1531.68	-0.000738137		1531.68	-0.000980473		1531.68	-0.00168
1532.17	8.48397e-05		1532.17	4.72305e-05		1532.17	-0.000184698		1532.17	-0.00063989		1532.17	-0.000400348		1532.17	-0.000764344		1532.17	-0.000746039		1532.17	-0.000980281		1532.17	-0.00174
1532.65	8.11988e-05		1532.65	5.05788e-05		1532.65	-0.000185717		1532.65	-0.00063236		1532.65	-0.000391963		1532.65	-0.000760793		1532.65	-0.000759385		1532.65	-0.00099311		1532.65	-0.00182
1533.13	7.95708e-05		1533.13	5.36517e-05		1533.13	-0.00017376		1533.13	-0.000602002		1533.13	-0.000376705		1533.13	-0.000750748		1533.13	-0.000770376		1533.13	-0.00101		1533.13	-0.00188
1533.61	8.08522e-05		1533.61	5.68484e-05		1533.61	-0.00014968		1533.61	-0.000549875		1533.61	-0.000355789		1533.61	-0.000736304		1533.61	-0.000770565		1533.61	-0.00102		1533.61	-0.00192
1534.1	8.41747e-05		1534.1	6.05244e-05		1534.1	-0.000121362		1534.1	-0.000490733		1534.1	-0.000336309		1534.1	-0.000726512		1534.1	-0.000761294		1534.1	-0.00102		1534.1	-0.00193
1534.58	8.70304e-05		1534.58	6.44244e-05		1534.58	-9.76818e-05		1534.58	-0.000443272		1534.58	-0.000327386		1534.58	-0.000732144		1534.58	-0.000753564		1534.58	-0.00101		1534.58	-0.00193
1535.06	8.7264e-05		1535.06	6.79629e-05		1535.06	-8.23898e-05		1535.06	-0.000416507		1535.06	-0.000333018		1535.06	-0.000756527		1535.06	-0.000754838		1535.06	-0.00101		1535.06	-0.00194
1535.54	8.45324e-05		1535.54	7.08319e-05		1535.54	-7.44973e-05		1535.54	-0.000408323		1535.54	-0.000350252		1535.54	-0.000792793		1535.54	-0.00076154		1535.54	-0.00101		1535.54	-0.00196
1536.02	8.0026e-05		1536.02	7.32168e-05		1536.02	-7.124e-05		1536.02	-0.000410819		1536.02	-0.000371755		1536.02	-0.000828376		1536.02	-0.000762301		1536.02	-0.001		1536.02	-0.00196
1536.51	7.5474e-05		1536.51	7.59552e-05		1536.51	-6.96835e-05		1536.51	-0.000414934		1536.51	-0.000388763		1536.51	-0.000850566		1536.51	-0.000744865		1536.51	-0.00097968		1536.51	-0.00195
1536.99	7.25118e-05		1536.99	8.05492e-05		1536.99	-6.71982e-05		1536.99	-0.000412685		1536.99	-0.000393256		1536.99	-0.000850368		1536.99	-0.000701669		1536.99	-0.000929296		1536.99	-0.00191
1537.47	7.24072e-05		1537.47	8.89607e-05		1537.47	-6.19355e-05		1537.47	-0.000398753		1537.47	-0.000380152		1537.47	-0.00082549		1537.47	-0.000633842		1537.47	-0.000852285		1537.47	-0.00185
1537.95	7.57419e-05		1537.95	0.000102664		1537.95	-5.36669e-05		1537.95	-0.000371827		1537.95	-0.000349809		1537.95	-0.000782972		1537.95	-0.000553185		1537.95	-0.000757464		1537.95	-0.00178
1538.43	8.19158e-05		1538.43	0.000120508		1538.43	-4.44753e-05		1538.43	-0.000335613		1538.43	-0.000309643		1538.43	-0.00073983		1538.43	-0.000480511		1538.43	-0.000663907		1538.43	-0.00176
1538.92	8.87063e-05		1538.92	0.000136075		1538.92	-3.8154e-05		1538.92	-0.000297052		1538.92	-0.000271673		1538.92	-0.000718113		1538.92	-0.000438584		1538.92	-0.000596086		1538.92	-0.00183
1539.4	9.34408e-05		1539.4	0.000139351		1539.4	-3.83194e-05		1539.4	-0.000261458		1539.4	-0.000245562		1539.4	-0.00073167		1539.4	-0.000440238		1539.4	-0.000572868		1539.4	-0.002
1539.88	9.61551e-05		1539.88	0.00012722		1539.88	-4.62978e-05		1539.88	-0.000227805		1539.88	-0.000230979		1539.88	-0.000768263		1539.88	-0.000474407		1539.88	-0.000594254		1539.88	-0.00223
1540.36	0.000100664		1540.36	0.00011033		1540.36	-5.8299e-05		1540.36	-0.00019176		1540.36	-0.00021857		1540.36	-0.000789338		1540.36	-0.000502456		1540.36	-0.000636081		1540.36	-0.00241
1540.85	0.000110165		1540.85	0.000101773		1540.85	-6.56174e-05		1540.85	-0.000154387		1540.85	-0.000201474		1540.85	-0.000767472		1540.85	-0.000490602		1540.85	-0.000667787		1540.85	-0.00243
1541.33	0.000123651		1541.33	0.000105077		1541.33	-6.27345e-05		1541.33	-0.000122109		1541.33	-0.000181934		1541.33	-0.00071462		1541.33	-0.000444455		1541.33	-0.000677788		1541.33	-0.00232
1541.81	0.000137711		1541.81	0.000116302		1541.81	-5.17612e-05		1541.81	-9.85975e-05		1541.81	-0.000164027		1541.81	-0.000657117		1541.81	-0.000390468		1541.81	-0.000671776		1541.81	-0.00215
1542.29	0.000150025		1542.29	0.000129463		1542.29	-3.7697e-05		1542.29	-8.27801e-05		1542.29	-0.000147841		1542.29	-0.000607685		1542.29	-0.000345593		1542.29	-0.000655817		1542.29	-0.00199
1542.77	0.000160612		1542.77	0.000139812		1542.77	-2.41498e-05		1542.77	-7.14933e-05		1542.77	-0.000130564		1542.77	-0.00056422		1542.77	-0.000312823		1542.77	-0.000630336		1542.77	-0.00186
1543.26	0.000171297		1543.26	0.00014532		1543.26	-1.28842e-05		1543.26	-6.16341e-05		1543.26	-0.000109566		1543.26	-0.000518881		1543.26	-0.000288713		1543.26	-0.000593353		1543.26	-0.00173
1543.74	0.000184761		1543.74	0.000146966		1543.74	-4.80352e-06		1543.74	-5.11256e-05		1543.74	-8.45244e-05		1543.74	-0.000465485		1543.74	-0.000268952		1543.74	-0.000545032		1543.74	-0.00159
1544.22	0.000203356		1544.22	0.000147923		1544.22	-5.72882e-07		1544.22	-3.94479e-05		1544.22	-5.82671e-05		1544.22	-0.000404023		1544.22	-0.00025106		1544.22	-0.00049045		1544.22	-0.00145
1544.7	0.00022765		1544.7	0.000151664		1544.7	3.89384e-07		1544.7	-2.7818e-05		1544.7	-3.54432e-05		1544.7	-0.000341456		1544.7	-0.000235363		1544.7	-0.00043926		1544.7	-0.00131
1545.18	0.000255543		1545.18	0.000160257		1545.18	3.28695e-06		1545.18	-1.82448e-05		1545.18	-1.95091e-05		1545.18	-0.000287765		1545.18	-0.000224432		1545.18	-0.000401842		1545.18	-0.0012
1545.67	0.000282742		1545.67	0.000173649		1545.67	7.16952e-06		1545.67	-1.19047e-05		1545.67	-1.06136e-05		1545.67	-0.000249881		1545.67	-0.000220784		1545.67	-0.000384973		1545.67	-0.00114
1546.15	0.000305099		1546.15	0.000190219		1546.15	9.95683e-06		1546.15	-8.60237e-06		1546.15	-6.62733e-06		1546.15	-0.000228752		1546.15	-0.000224783		1546.15	-0.000389714		1546.15	-0.00113
1546.63	0.000320593		1546.63	0.000207862		1546.63	1.07271e-05		1546.63	-7.46513e-06		1546.63	-5.32602e-06		1546.63	-0.000220733		1546.63	-0.000234038		1546.63	-0.000412585		1546.63	-0.00116
1547.11	0.000329654		1547.11	0.000224979		1547.11	9.81786e-06		1547.11	-7.67768e-06		1547.11	-5.36098e-06		1547.11	-0.000220272		1547.11	-0.000244452		1547.11	-0.000447631		1547.11	-0.00122
1547.6	0.000334148		1547.6	0.000240676		1547.6	8.18374e-06		1547.6	-8.55762e-06		1547.6	-6.01797e-06		1547.6	-0.000222199		1547.6	-0.000252166		1547.6	-0.000488682		1547.6	-0.00131
1548.08	0.000336259		1548.08	0.000254746		1548.08	6.76951e-06		1548.08	-9.3763e-06		1548.08	-6.94453e-06		1548.08	-0.000223214		1548.08	-0.000255301		1548.08	-0.000530923		1548.08	-0.0014
1548.56	0.00033777		1548.56	0.000267431		1548.56	6.25642e-06		1548.56	-9.34497e-06		1548.56	-8.10071e-06		1548.56	-0.000222623		1548.56	-0.000254691		1548.56	-0.000571348		1548.56	-0.00149
1549.04	0.000339754		1549.04	0.000279207		1549.04	7.19855e-06		1549.04	-7.90973e-06		1549.04	-9.72383e-06		1549.04	-0.000222209		1549.04	-0.000253387		1549.04	-0.000608211		1549.04	-0.00157
1549.52	0.000342575		1549.52	0.000290736		1549.52	1.02844e-05		1549.52	-5.25028e-06		1549.52	-1.2187e-05		1549.52	-0.000225092		1549.52	-0.000255133		1549.52	-0.00064052		1549.52	-0.00163
1550.01	0.000345744		1550.01	0.000302508		1550.01	1.61945e-05		1550.01	-2.42517e-06		1550.01	-1.58638e-05		1550.01	-0.0002345		1550.01	-0.000263091		1550.01	-0.000668363		1550.01	-0.00167
1550.49	0.000348209		1550.49	0.000314475		1550.49	2.47839e-05		1550.49	-5.94885e-07		1550.49	-2.09948e-05		1550.49	-0.000252643		1550.49	-0.000279154		1550.49	-0.000694112		1550.49	-0.0017
1550.97	0.000349092		1550.97	0.000326183		1550.97	3.45527e-05		1550.97	-1.3451e-08		1550.97	-2.75644e-05		1550.97	-0.00027982		1550.97	-0.000303538		1550.97	-0.000721362		1550.97	-0.00173
1551.45	0.000348503		1551.45	0.000337477		1551.45	4.34532e-05		1551.45	8.91303e-08		1551.45	-3.50719e-05		1551.45	-0.000313894		1551.45	-0.000334732		1551.45	-0.000752789		1551.45	-0.00176
1551.93	0.000347752		1551.93	0.000349229		1551.93	5.02071e-05		1551.93	2.18694e-07		1551.93	-4.24646e-05		1551.93	-0.000350482		1551.93	-0.000370014		1551.93	-0.000788437		1551.93	-0.0018
1552.42	0.000348644		1552.42	0.000363055		1552.42	5.4751e-05		1552.42	2.16255e-07		1552.42	-4.83954e-05		1552.42	-0.000383966		1552.42	-0.000406636		1552.42	-0.00082582		1552.42	-0.00185
1552.9	0.00035256		1552.9	0.00038029		1552.9	5.7774e-05		1552.9	1.51384e-07		1552.9	-5.17924e-05		1552.9	-0.000408978		1552.9	-0.000442804		1552.9	-0.000861178		1552.9	-0.00192
1553.38	0.00035984		1553.38	0.000400625		1553.38	5.99899e-05		1553.38	1.05834e-07		1553.38	-5.22848e-05		1553.38	-0.000421627		1553.38	-0.000477406		1553.38	-0.000889931		1553.38	-0.00199
1553.86	0.000369796		1553.86	0.000421334		1553.86	6.17721e-05		1553.86	1.03353e-07		1553.86	-5.0225e-05		1553.86	-0.000420048		1553.86	-0.000508434		1553.86	-0.000907125		1553.86	-0.00208
1554.34	0.000381491		1554.34	0.000438014		1554.34	6.32345e-05		1554.34	1.4718e-07		1554.34	-4.62398e-05		1554.34	-0.000404533		1554.34	-0.000531563		1554.34	-0.000908649		1554.34	-0.00216
1554.83	0.000394801		1554.83	0.000446553		1554.83	6.4536e-05		1554.83	2.35903e-07		1554.83	-4.08773e-05		1554.83	-0.000377228		1554.83	-0.000540592		1554.83	-0.000893083		1554.83	-0.00222
1555.31	0.000411437		1555.31	0.000445159		1555.31	6.62334e-05		1555.31	3.61018e-07		1555.31	-3.43832e-05		1555.31	-0.000341152		1555.31	-0.000530055		1555.31	-0.000862959		1555.31	-0.00225
1555.79	0.000435303		1555.79	0.000435249		1555.79	6.9636e-05		1555.79	5.46073e-07		1555.79	-2.67923e-05		1555.79	-0.000298915		1555.79	-0.000497616		1555.79	-0.000823333		1555.79	-0.00223
1556.27	0.00047252		1556.27	0.000420871		1556.27	7.7033e-05		1556.27	9.44179e-07		1556.27	-1.82813e-05		1556.27	-0.000252148		1556.27	-0.000445052		1556.27	-0.000780198		1556.27	-0.00217
1556.76	0.000531234		1556.76	0.00040703		1556.76	9.22165e-05		1556.76	2.03601e-06		1556.76	-9.78936e-06		1556.76	-0.000202722		1556.76	-0.000379503		1556.76	-0.000740872		1556.76	-0.00208
1557.24	0.000620393		1557.24	0.000396947		1557.24	0.000120937		1557.24	5.18676e-06		1557.24	-3.20044e-06		1557.24	-0.000154467		1557.24	-0.000313827		1557.24	-0.000716835		1557.24	-0.00197
1557.72	0.000745441		1557.72	0.000388413		1557.72	0.000170432		1557.72	1.41411e-05		1557.72	-1.93195e-07		1557.72	-0.000112729		1557.72	-0.000263674		1557.72	-0.000722523		1557.72	-0.00189
1558.2	0.00089902		1558.2	0.000375402		1558.2	0.000245606		1558.2	3.94819e-05		1558.2	7.16811e-07		1558.2	-7.87e-05		1558.2	-0.000235309		1558.2	-0.000754913		1558.2	-0.00186
1558.68	0.00105		1558.68	0.000364115		1558.68	0.000339789		1558.68	0.000106608		1558.68	7.04142e-06		1558.68	-4.46961e-05		1558.68	-0.000205401		1558.68	-0.000748159		1558.68	-0.00182
1559.17	0.00117		1559.17	0.00038087		1559.17	0.000425141		1559.17	0.000237099		1559.17	3.36849e-05		1559.17	-1.19382e-05		1559.17	-0.000140932		1559.17	-0.000617639		1559.17	-0.00168
1559.65	0.00121		1559.65	0.000434867		1559.65	0.000466196		1559.65	0.000376961		1559.65	8.93826e-05		1559.65	-3.96975e-08		1559.65	-7.26274e-05		1559.65	-0.000434757		1559.65	-0.00146
1560.13	0.00121		1560.13	0.000502164		1560.13	0.00045846		1560.13	0.000436072		1560.13	0.000139536		1560.13	1.87726e-06		1560.13	-4.08399e-05		1560.13	-0.000324508		1560.13	-0.00133
1560.61	0.00117		1560.61	0.000564647		1560.61	0.000428861		1560.61	0.000410519		1560.61	0.000155377		1560.61	1.06242e-06		1560.61	-3.84778e-05		1560.61	-0.000300924		1560.61	-0.00132
1561.09	0.00115		1561.09	0.000622766		1561.09	0.000401834		1561.09	0.000350588		1561.09	0.000146429		1561.09	-1.4877e-07		1561.09	-5.31036e-05		1561.09	-0.000331628		1561.09	-0.00138
1561.58	0.00115		1561.58	0.00068116		1561.58	0.000387355		1561.58	0.00029311		1561.58	0.000130644		1561.58	-4.34988e-06		1561.58	-7.78192e-05		1561.58	-0.000389426		1561.58	-0.00148
1562.06	0.00116		1562.06	0.000741828		1562.06	0.000386627		1562.06	0.000251642		1562.06	0.00011774		1562.06	-1.31055e-05		1562.06	-0.000106224		1562.06	-0.000456257		1562.06	-0.00156
1562.54	0.0012		1562.54	0.000805864		1562.54	0.000398379		1562.54	0.000227876		1562.54	0.000110762		1562.54	-2.29313e-05		1562.54	-0.000132827		1562.54	-0.000520999		1562.54	-0.00162
1563.02	0.00125		1563.02	0.000875721		1563.02	0.000421655		1563.02	0.000219955		1563.02	0.000110212		1563.02	-3.03925e-05		1563.02	-0.000154195		1563.02	-0.000577595		1563.02	-0.00165
1563.51	0.00133		1563.51	0.0009556		1563.51	0.00045633		1563.51	0.000225631		1563.51	0.000116039		1563.51	-3.32784e-05		1563.51	-0.000168908		1563.51	-0.000622946		1563.51	-0.00166
1563.99	0.00143		1563.99	0.00105		1563.99	0.000502356		1563.99	0.000242589		1563.99	0.000128075		1563.99	-3.10722e-05		1563.99	-0.000176924		1563.99	-0.000655329		1563.99	-0.00166
1564.47	0.00155		1564.47	0.00116		1564.47	0.000558521		1564.47	0.000267805		1564.47	0.000145727		1564.47	-2.5049e-05		1564.47	-0.000179211		1564.47	-0.000673597		1564.47	-0.00166
1564.95	0.00168		1564.95	0.00128		1564.95	0.000621402		1564.95	0.000296935		1564.95	0.000167358		1564.95	-1.76837e-05		1564.95	-0.000177578		1564.95	-0.000677703		1564.95	-0.00167
1565.43	0.00181		1565.43	0.0014		1565.43	0.000685759		1565.43	0.00032484		1565.43	0.000190037		1565.43	-1.13108e-05		1565.43	-0.000174398		1565.43	-0.000669599		1565.43	-0.00168
1565.91	0.00194		1565.91	0.00151		1565.91	0.000746582		1565.91	0.000347378		1565.91	0.0002105		1565.91	-7.00708e-06		1565.91	-0.000171874		1565.91	-0.0006531		1565.91	-0.00171
1566.4	0.00206		1566.4	0.00161		1566.4	0.000801897		1566.4	0.000363256		1566.4	0.000226637		1566.4	-4.6063e-06		1566.4	-0.000171295		1566.4	-0.000632642		1566.4	-0.00176
1566.88	0.00216		1566.88	0.0017		1566.88	0.000854253		1566.88	0.000374739		1566.88	0.000238537		1566.88	-3.43252e-06		1566.88	-0.000172852		1566.88	-0.00061243		1566.88	-0.00181
1567.36	0.00226		1567.36	0.00178		1567.36	0.000910834		1567.36	0.000387009		1567.36	0.000248305		1567.36	-2.85072e-06		1567.36	-0.000176049		1567.36	-0.000596623		1567.36	-0.00186
1567.84	0.00237		1567.84	0.00187		1567.84	0.000982589		1567.84	0.000407713		1567.84	0.000259584		1567.84	-2.35315e-06		1567.84	-0.000179989		1567.84	-0.00058964		1567.84	-0.00191
1568.33	0.00252		1568.33	0.002		1568.33	0.00108		1568.33	0.00044703		1568.33	0.000277515		1568.33	-1.54442e-06		1568.33	-0.000182929		1568.33	-0.000595291		1568.33	-0.00197
1568.81	0.00271		1568.81	0.00218		1568.81	0.00123		1568.81	0.000517828		1568.81	0.000309381		1568.81	-4.08422e-07		1568.81	-0.000181232		1568.81	-0.000613535		1568.81	-0.00203
1569.29	0.00297		1569.29	0.00242		1569.29	0.00142		1569.29	0.000632187		1569.29	0.000363677		1569.29	1.8189e-07		1569.29	-0.000170069		1569.29	-0.000637181		1569.29	-0.00208
1569.77	0.00327		1569.77	0.00271		1569.77	0.00165		1569.77	0.000791834		1569.77	0.000445328		1569.77	3.7737e-06		1569.77	-0.000148034		1569.77	-0.000654564		1569.77	-0.0021
1570.25	0.00359		1570.25	0.00302		1570.25	0.00189		1570.25	0.000977939		1570.25	0.000548151		1570.25	1.32515e-05		1570.25	-0.000120914		1570.25	-0.000658981		1570.25	-0.00209
1570.74	0.00388		1570.74	0.00332		1570.74	0.00212		1570.74	0.00116		1570.74	0.000654858		1570.74	2.63319e-05		1570.74	-9.747e-05		1570.74	-0.000654435		1570.74	-0.00206
1571.22	0.00414		1571.22	0.00359		1571.22	0.00232		1571.22	0.0013		1571.22	0.000748159		1571.22	3.79952e-05		1571.22	-8.23581e-05		1571.22	-0.000649481		1571.22	-0.00205
1571.7	0.00437		1571.7	0.00382		1571.7	0.00248		1571.7	0.00141		1571.7	0.000821118		1571.7	4.52799e-05		1571.7	-7.50748e-05		1571.7	-0.000649298		1571.7	-0.00205
1572.18	0.00458		1572.18	0.00402		1572.18	0.00263		1572.18	0.00148		1572.18	0.000876606		1572.18	4.86443e-05		1572.18	-7.28718e-05		1572.18	-0.000654023		1572.18	-0.00206
1572.66	0.00479		1572.66	0.00421		1572.66	0.00277		1572.66	0.00154		1572.66	0.000921451		1572.66	5.02481e-05		1572.66	-7.28661e-05		1572.66	-0.000660886		1572.66	-0.00208
1573.15	0.00502		1573.15	0.00439		1573.15	0.00291		1573.15	0.0016		1573.15	0.000962021		1573.15	5.23029e-05		1573.15	-7.28689e-05		1573.15	-0.000666574		1573.15	-0.00209
1573.63	0.00526		1573.63	0.00459		1573.63	0.00307		1573.63	0.00166		1573.63	0.001		1573.63	5.66468e-05		1573.63	-7.16878e-05		1573.63	-0.000668334		1573.63	-0.0021
1574.11	0.00555		1574.11	0.00481		1574.11	0.00326		1574.11	0.00175		1574.11	0.00105		1574.11	6.49167e-05		1574.11	-6.92322e-05		1574.11	-0.000664955		1574.11	-0.00209
1574.59	0.00589		1574.59	0.0051		1574.59	0.00348		1574.59	0.00188		1574.59	0.00111		1574.59	7.88157e-05		1574.59	-6.63579e-05		1574.59	-0.000657575		1574.59	-0.00207
1575.08	0.00632		1575.08	0.00548		1575.08	0.00376		1575.08	0.00205		1575.08	0.00118		1575.08	0.00010026		1575.08	-6.41125e-05		1575.08	-0.000649394		1575.08	-0.00203
1575.56	0.00686		1575.56	0.00599		1575.56	0.00412		1575.56	0.00229		1575.56	0.00129		1575.56	0.000131196		1575.56	-6.25102e-05		1575.56	-0.000643744		1575.56	-0.00198
1576.04	0.00752		1576.04	0.00662		1576.04	0.00456		1576.04	0.00261		1576.04	0.00144		1576.04	0.000172399		1576.04	-5.98667e-05		1576.04	-0.000641595		1576.04	-0.00191
1576.52	0.00826		1576.52	0.00733		1576.52	0.00506		1576.52	0.00298		1576.52	0.00163		1576.52	0.000220572		1576.52	-5.43498e-05		1576.52	-0.000642048		1576.52	-0.00182
1577	0.009		1577	0.00804		1577	0.00557		1577	0.00335		1577	0.00184		1577	0.000266786		1577	-4.65629e-05		1577	-0.000645234		1577	-0.00174
1577.49	0.00967		1577.49	0.00867		1577.49	0.00603		1577.49	0.00366		1577.49	0.00204		1577.49	0.00030123		1577.49	-3.88863e-05		1577.49	-0.0006518		1577.49	-0.00167
1577.97	0.01025		1577.97	0.00921		1577.97	0.00642		1577.97	0.0039		1577.97	0.00219		1577.97	0.000320409		1577.97	-3.27452e-05		1577.97	-0.000659887		1577.97	-0.00163
1578.45	0.01075		1578.45	0.00966		1578.45	0.00675		1578.45	0.00406		1578.45	0.00229		1578.45	0.000328182		1578.45	-2.79558e-05		1578.45	-0.000664879		1578.45	-0.0016
1578.93	0.01122		1578.93	0.01006		1578.93	0.00705		1578.93	0.00419		1578.93	0.00238		1578.93	0.000331476		1578.93	-2.3719e-05		1578.93	-0.000662107		1578.93	-0.00158
1579.41	0.01172		1579.41	0.01046		1579.41	0.00735		1579.41	0.0043		1579.41	0.00246		1579.41	0.000336332		1579.41	-1.95602e-05		1579.41	-0.000649891		1579.41	-0.00156
1579.9	0.01227		1579.9	0.01087		1579.9	0.00767		1579.9	0.00443		1579.9	0.00255		1579.9	0.000346171		1579.9	-1.56111e-05		1579.9	-0.000630369		1579.9	-0.00154
1580.38	0.01289		1580.38	0.01132		1580.38	0.00802		1580.38	0.00459		1580.38	0.00265		1580.38	0.000361665		1580.38	-1.2387e-05		1580.38	-0.000608942		1580.38	-0.00153
1580.86	0.01355		1580.86	0.01181		1580.86	0.00839		1580.86	0.00476		1580.86	0.00278		1580.86	0.000381073		1580.86	-1.04042e-05		1580.86	-0.000592048		1580.86	-0.00152
1581.34	0.01424		1581.34	0.01232		1581.34	0.00876		1581.34	0.00494		1581.34	0.00291		1581.34	0.000400856		1581.34	-9.97986e-06		1581.34	-0.000584674		1581.34	-0.00153
1581.83	0.0149		1581.83	0.01282		1581.83	0.00911		1581.83	0.0051		1581.83	0.00302		1581.83	0.000417068		1581.83	-1.13091e-05		1581.83	-0.000588411		1581.83	-0.00155
1582.31	0.0155		1582.31	0.0133		1582.31	0.0094		1582.31	0.00523		1582.31	0.0031		1582.31	0.000426705		1582.31	-1.45493e-05		1582.31	-0.000600832		1582.31	-0.00158
1582.79	0.01603		1582.79	0.01373		1582.79	0.00963		1582.79	0.00532		1582.79	0.00314		1582.79	0.000428654		1582.79	-1.96923e-05		1582.79	-0.000616406		1582.79	-0.00161
1583.27	0.01648		1583.27	0.01411		1583.27	0.00979		1583.27	0.00538		1583.27	0.00314		1583.27	0.000423637		1583.27	-2.63643e-05		1583.27	-0.00062867		1583.27	-0.00165
1583.75	0.01687		1583.75	0.01443		1583.75	0.00991		1583.75	0.00541		1583.75	0.00311		1583.75	0.000413376		1583.75	-3.38646e-05		1583.75	-0.000632835		1583.75	-0.00168
1584.24	0.01722		1584.24	0.0147		1584.24	0.00998		1584.24	0.00541		1584.24	0.00305		1584.24	0.000399719		1584.24	-4.14174e-05		1584.24	-0.000627618		1584.24	-0.00171
1584.72	0.01751		1584.72	0.01491		1584.72	0.01002		1584.72	0.0054		1584.72	0.00299		1584.72	0.000384119		1584.72	-4.84383e-05		1584.72	-0.000615472		1584.72	-0.00175
1585.2	0.01775		1585.2	0.01505		1585.2	0.01002		1585.2	0.00536		1585.2	0.00291		1585.2	0.000367667		1585.2	-5.46208e-05		1585.2	-0.000601159		1585.2	-0.00178
1585.68	0.0179		1585.68	0.01511		1585.68	0.00998		1585.68	0.00529		1585.68	0.00284		1585.68	0.000351248		1585.68	-5.98099e-05		1585.68	-0.00058968		1585.68	-0.00182
1586.16	0.01797		1586.16	0.0151		1586.16	0.00991		1586.16	0.0052		1586.16	0.00277		1586.16	0.000335747		1586.16	-6.39298e-05		1586.16	-0.000584559		1586.16	-0.00186
1586.65	0.01795		1586.65	0.01504		1586.65	0.00981		1586.65	0.00509		1586.65	0.00271		1586.65	0.000321893		1586.65	-6.69157e-05		1586.65	-0.000587123		1586.65	-0.0019
1587.13	0.01785		1587.13	0.01493		1587.13	0.00969		1587.13	0.00497		1587.13	0.00266		1587.13	0.000310244		1587.13	-6.8734e-05		1587.13	-0.000596718		1587.13	-0.00193
1587.61	0.01771		1587.61	0.0148		1587.61	0.00957		1587.61	0.00486		1587.61	0.00262		1587.61	0.000300855		1587.61	-6.9507e-05		1587.61	-0.000611565		1587.61	-0.00195
1588.09	0.01754		1588.09	0.01466		1588.09	0.00946		1588.09	0.00476		1588.09	0.00259		1588.09	0.000293384		1588.09	-6.9514e-05		1588.09	-0.000629511		1588.09	-0.00197
1588.58	0.01734		1588.58	0.01451		1588.58	0.00938		1588.58	0.00469		1588.58	0.00257		1588.58	0.000287193		1588.58	-6.91214e-05		1588.58	-0.000648735		1588.58	-0.00198
1589.06	0.01712		1589.06	0.01434		1589.06	0.0093		1589.06	0.00465		1589.06	0.00256		1589.06	0.000281769		1589.06	-6.86636e-05		1589.06	-0.000667964		1589.06	-0.00198
1589.54	0.01688		1589.54	0.01415		1589.54	0.00924		1589.54	0.00462		1589.54	0.00256		1589.54	0.000277038		1589.54	-6.83381e-05		1589.54	-0.00068645		1589.54	-0.00198
1590.02	0.01663		1590.02	0.01393		1590.02	0.00918		1590.02	0.00459		1590.02	0.00256		1590.02	0.000273502		1590.02	-6.81757e-05		1590.02	-0.000703955		1590.02	-0.00196
1590.5	0.01637		1590.5	0.01372		1590.5	0.00912		1590.5	0.00457		1590.5	0.00256		1590.5	0.000272128		1590.5	-6.81468e-05		1590.5	-0.000720652		1590.5	-0.00194
1590.98	0.01614		1590.98	0.01352		1590.98	0.00907		1590.98	0.00456		1590.98	0.00256		1590.98	0.000273951		1590.98	-6.82417e-05		1590.98	-0.000737092		1590.98	-0.00192
1591.47	0.01595		1591.47	0.01335		1591.47	0.00904		1591.47	0.00455		1591.47	0.00256		1591.47	0.000279683		1591.47	-6.85905e-05		1591.47	-0.000754169		1591.47	-0.0019
1591.95	0.01582		1591.95	0.01325		1591.95	0.00902		1591.95	0.00456		1591.95	0.00258		1591.95	0.000289507		1591.95	-6.94015e-05		1591.95	-0.000772844		1591.95	-0.00189
1592.43	0.01574		1592.43	0.0132		1592.43	0.00904		1592.43	0.0046		1592.43	0.0026		1592.43	0.000303044		1592.43	-7.09001e-05		1592.43	-0.00079387		1592.43	-0.00189
1592.91	0.01571		1592.91	0.01322		1592.91	0.00909		1592.91	0.00466		1592.91	0.00264		1592.91	0.000319742		1592.91	-7.31336e-05		1592.91	-0.000817123		1592.91	-0.0019
1593.4	0.01572		1593.4	0.01329		1593.4	0.00916		1593.4	0.00474		1593.4	0.0027		1593.4	0.000339316		1593.4	-7.58038e-05		1593.4	-0.000841266		1593.4	-0.00193
1593.88	0.01576		1593.88	0.0134		1593.88	0.00927		1593.88	0.00485		1593.88	0.00278		1593.88	0.000362328		1593.88	-7.82354e-05		1593.88	-0.00086381		1593.88	-0.00196
1594.36	0.01581		1594.36	0.01355		1594.36	0.00943		1594.36	0.00498		1594.36	0.00289		1594.36	0.000390403		1594.36	-7.94817e-05		1594.36	-0.000881515		1594.36	-0.00198
1594.84	0.01591		1594.84	0.01375		1594.84	0.00964		1594.84	0.00514		1594.84	0.00303		1594.84	0.000425982		1594.84	-7.85922e-05		1594.84	-0.000891591		1594.84	-0.00198
1595.32	0.01605		1595.32	0.014		1595.32	0.00994		1595.32	0.00534		1595.32	0.00323		1595.32	0.000471651		1595.32	-7.49869e-05		1595.32	-0.000892706		1595.32	-0.00197
1595.81	0.01625		1595.81	0.01432		1595.81	0.01032		1595.81	0.00559		1595.81	0.00347		1595.81	0.00052922		1595.81	-6.86774e-05		1595.81	-0.000885658		1595.81	-0.00194
1596.29	0.01653		1596.29	0.01471		1596.29	0.01079		1596.29	0.0059		1596.29	0.00376		1596.29	0.000598945		1596.29	-6.02388e-05		1596.29	-0.000873172		1596.29	-0.0019
1596.77	0.01688		1596.77	0.01517		1596.77	0.01133		1596.77	0.00626		1596.77	0.00408		1596.77	0.000679346		1596.77	-5.05912e-05		1596.77	-0.000858929		1596.77	-0.00186
1597.25	0.01728		1597.25	0.01568		1597.25	0.01192		1597.25	0.00668		1597.25	0.00442		1597.25	0.000767633		1597.25	-4.07012e-05		1597.25	-0.000846423		1597.25	-0.00183
1597.73	0.01774		1597.73	0.01626		1597.73	0.01254		1597.73	0.00714		1597.73	0.00476		1597.73	0.000860766		1597.73	-3.13835e-05		1597.73	-0.000838161		1597.73	-0.00182
1598.22	0.01826		1598.22	0.01688		1598.22	0.01318		1598.22	0.00764		1598.22	0.00511		1598.22	0.000956507		1598.22	-2.32508e-05		1598.22	-0.000835342		1598.22	-0.00183
1598.7	0.01884		1598.7	0.01758		1598.7	0.01387		1598.7	0.00818		1598.7	0.00546		1598.7	0.00105		1598.7	-1.66847e-05		1598.7	-0.000838039		1598.7	-0.00185
1599.18	0.01951		1599.18	0.01835		1599.18	0.0146		1599.18	0.00875		1599.18	0.00582		1599.18	0.00115		1599.18	-1.18284e-05		1599.18	-0.000845585		1599.18	-0.00188
1599.66	0.02028		1599.66	0.01922		1599.66	0.01542		1599.66	0.00937		1599.66	0.00621		1599.66	0.00126		1599.66	-8.58121e-06		1599.66	-0.000856745		1599.66	-0.00192
1600.15	0.02117		1600.15	0.02017		1600.15	0.01634		1600.15	0.01005		1600.15	0.00663		1600.15	0.00137		1600.15	-6.64723e-06		1600.15	-0.000869791		1600.15	-0.00196
1600.63	0.02218		1600.63	0.02121		1600.63	0.01736		1600.63	0.01079		1600.63	0.00711		1600.63	0.00148		1600.63	-5.62362e-06		1600.63	-0.000882461		1600.63	-0.00199
1601.11	0.02328		1601.11	0.02234		1601.11	0.01847		1601.11	0.01158		1601.11	0.00763		1601.11	0.00161		1601.11	-5.04969e-06		1601.11	-0.00089202		1601.11	-0.00202
1601.59	0.02448		1601.59	0.02354		1601.59	0.01966		1601.59	0.01241		1601.59	0.00819		1601.59	0.00174		1601.59	-4.43548e-06		1601.59	-0.000895664		1601.59	-0.00203
1602.07	0.02576		1602.07	0.02483		1602.07	0.02092		1602.07	0.0133		1602.07	0.00881		1602.07	0.0019		1602.07	-3.38008e-06		1602.07	-0.000891229		1602.07	-0.00203
1602.56	0.02712		1602.56	0.02623		1602.56	0.02223		1602.56	0.01424		1602.56	0.00949		1602.56	0.00207		1602.56	-1.84878e-06		1602.56	-0.000877961		1602.56	-0.00202
1603.04	0.02859		1603.04	0.02777		1603.04	0.02361		1603.04	0.01525		1603.04	0.01022		1603.04	0.00225		1603.04	-4.13497e-07		1603.04	-0.000856863		1603.04	-0.002
1603.52	0.03014		1603.52	0.02945		1603.52	0.02505		1603.52	0.01634		1603.52	0.01101		1603.52	0.00246		1603.52	7.16543e-08		1603.52	-0.000830549		1603.52	-0.00198
1604	0.03178		1604	0.03125		1604	0.02656		1604	0.0175		1604	0.01185		1604	0.00267		1604	1.62583e-06		1604	-0.000802383		1604	-0.00196
1604.48	0.03347		1604.48	0.03314		1604.48	0.02813		1604.48	0.01872		1604.48	0.01273		1604.48	0.0029		1604.48	5.11899e-06		1604.48	-0.000775357		1604.48	-0.00195
1604.97	0.03517		1604.97	0.03506		1604.97	0.02973		1604.97	0.01997		1604.97	0.01362		1604.97	0.00312		1604.97	9.83166e-06		1604.97	-0.000751205		1604.97	-0.00195
1605.45	0.03686		1605.45	0.03696		1605.45	0.03136		1605.45	0.02123		1605.45	0.01451		1605.45	0.00335		1605.45	1.48023e-05		1605.45	-0.000730152		1605.45	-0.00195
1605.93	0.03851		1605.93	0.03883		1605.93	0.033		1605.93	0.02248		1605.93	0.01539		1605.93	0.00359		1605.93	1.94035e-05		1605.93	-0.0007111		1605.93	-0.00195
1606.41	0.04014		1606.41	0.04064		1606.41	0.03469		1606.41	0.02371		1606.41	0.01624		1606.41	0.00384		1606.41	2.3565e-05		1606.41	-0.000692252		1606.41	-0.00194
1606.89	0.04175		1606.89	0.0424		1606.89	0.03642		1606.89	0.02495		1606.89	0.01709		1606.89	0.0041		1606.89	2.76607e-05		1606.89	-0.000671784		1606.89	-0.00194
1607.38	0.04333		1607.38	0.0441		1607.38	0.03821		1607.38	0.0262		1607.38	0.01792		1607.38	0.00437		1607.38	3.22746e-05		1607.38	-0.000648457		1607.38	-0.00192
1607.86	0.04488		1607.86	0.04572		1607.86	0.04002		1607.86	0.02747		1607.86	0.01874		1607.86	0.00464		1607.86	3.79873e-05		1607.86	-0.000621853		1607.86	-0.00189
1608.34	0.04635		1608.34	0.04724		1608.34	0.04179		1608.34	0.02875		1608.34	0.01955		1608.34	0.00489		1608.34	4.52765e-05		1608.34	-0.000592555		1608.34	-0.00186
1608.82	0.04771		1608.82	0.04863		1608.82	0.04346		1608.82	0.03003		1608.82	0.02034		1608.82	0.00513		1608.82	5.44753e-05		1608.82	-0.000561817		1608.82	-0.00183
1609.31	0.04894		1609.31	0.04988		1609.31	0.04499		1609.31	0.03128		1609.31	0.0211		1609.31	0.00535		1609.31	6.57485e-05		1609.31	-0.000531295		1609.31	-0.0018
1609.79	0.05002		1609.79	0.051		1609.79	0.04635		1609.79	0.03247		1609.79	0.02182		1609.79	0.00555		1609.79	7.90538e-05		1609.79	-0.000502639		1609.79	-0.00177
1610.27	0.05097		1610.27	0.05201		1610.27	0.04756		1610.27	0.03358		1610.27	0.02252		1610.27	0.00574		1610.27	9.40092e-05		1610.27	-0.000477245		1610.27	-0.00174
1610.75	0.0518		1610.75	0.05293		1610.75	0.04864		1610.75	0.03461		1610.75	0.02318		1610.75	0.00594		1610.75	0.000109643		1610.75	-0.000456142		1610.75	-0.00173
1611.23	0.05251		1611.23	0.05375		1611.23	0.04961		1611.23	0.03553		1611.23	0.0238		1611.23	0.00613		1611.23	0.000124308		1611.23	-0.00043996		1611.23	-0.00171
1611.72	0.05308		1611.72	0.05447		1611.72	0.05047		1611.72	0.03632		1611.72	0.02436		1611.72	0.0063		1611.72	0.000135907		1611.72	-0.000428783		1611.72	-0.00171
1612.2	0.05348		1612.2	0.05504		1612.2	0.05119		1612.2	0.03696		1612.2	0.02483		1612.2	0.00644		1612.2	0.000142641		1612.2	-0.000422058		1612.2	-0.0017
1612.68	0.0537		1612.68	0.05543		1612.68	0.05176		1612.68	0.03743		1612.68	0.02521		1612.68	0.00653		1612.68	0.000143788		1612.68	-0.000418492		1612.68	-0.0017
1613.16	0.05375		1613.16	0.05564		1613.16	0.05215		1613.16	0.03774		1613.16	0.0255		1613.16	0.00659		1613.16	0.000140113		1613.16	-0.000416454		1613.16	-0.00169
1613.64	0.05365		1613.64	0.05568		1613.64	0.05236		1613.64	0.03792		1613.64	0.02569		1613.64	0.00662		1613.64	0.000133507		1613.64	-0.00041433		1613.64	-0.00167
1614.13	0.05342		1614.13	0.05556		1614.13	0.0524		1614.13	0.03801		1614.13	0.02581		1614.13	0.00663		1614.13	0.000126352		1614.13	-0.000411175		1614.13	-0.00164
1614.61	0.05311		1614.61	0.05532		1614.61	0.05229		1614.61	0.03803		1614.61	0.02586		1614.61	0.00663		1614.61	0.000120773		1614.61	-0.000407151		1614.61	-0.0016
1615.09	0.05271		1615.09	0.05496		1615.09	0.05201		1615.09	0.038		1615.09	0.02585		1615.09	0.00662		1615.09	0.000118504		1615.09	-0.000403325		1615.09	-0.00154
1615.57	0.05219		1615.57	0.05444		1615.57	0.05153		1615.57	0.03793		1615.57	0.02577		1615.57	0.0066		1615.57	0.000121102		1615.57	-0.000400233		1615.57	-0.00146
1616.06	0.05151		1616.06	0.05371		1616.06	0.05083		1616.06	0.03779		1616.06	0.02561		1616.06	0.00655		1616.06	0.000130374		1616.06	-0.00039562		1616.06	-0.00137
1616.54	0.05066		1616.54	0.05275		1616.54	0.04991		1616.54	0.03756		1616.54	0.02539		1616.54	0.00646		1616.54	0.000147641		1616.54	-0.000383838		1616.54	-0.00128
1617.02	0.04968		1617.02	0.05165		1617.02	0.04885		1617.02	0.0372		1617.02	0.02514		1617.02	0.00633		1617.02	0.000170997		1617.02	-0.000360878		1617.02	-0.00119
1617.5	0.04866		1617.5	0.05052		1617.5	0.04775		1617.5	0.03669		1617.5	0.02484		1617.5	0.00616		1617.5	0.00019331		1617.5	-0.000330181		1617.5	-0.00112
1617.98	0.04769		1617.98	0.04949		1617.98	0.04671		1617.98	0.03604		1617.98	0.02448		1617.98	0.00595		1617.98	0.000205916		1617.98	-0.000300219		1617.98	-0.00109
1618.47	0.04679		1618.47	0.04856		1618.47	0.04573		1618.47	0.03527		1618.47	0.02403		1618.47	0.00571		1618.47	0.000205183		1618.47	-0.000277245		1618.47	-0.00108
1618.95	0.04596		1618.95	0.04771		1618.95	0.0448		1618.95	0.03442		1618.95	0.0235		1618.95	0.00544		1618.95	0.000194029		1618.95	-0.00026261		1618.95	-0.0011
1619.43	0.04517		1619.43	0.04688		1619.43	0.04388		1619.43	0.03351		1619.43	0.0229		1619.43	0.00517		1619.43	0.000178138		1619.43	-0.000254591		1619.43	-0.00112
1619.91	0.0444		1619.91	0.04603		1619.91	0.04293		1619.91	0.03257		1619.91	0.02225		1619.91	0.00491		1619.91	0.00016215		1619.91	-0.000250624		1619.91	-0.00115
1620.39	0.04361		1620.39	0.04513		1620.39	0.04192		1620.39	0.03159		1620.39	0.02158		1620.39	0.00465		1620.39	0.0001484		1620.39	-0.000248382		1620.39	-0.00117
1620.88	0.04277		1620.88	0.04415		1620.88	0.04084		1620.88	0.03055		1620.88	0.02088		1620.88	0.0044		1620.88	0.000137092		1620.88	-0.000246118		1620.88	-0.00117
1621.36	0.04183		1621.36	0.04307		1621.36	0.03963		1621.36	0.02942		1621.36	0.02014		1621.36	0.00415		1621.36	0.000127191		1621.36	-0.000242556		1621.36	-0.00117
1621.84	0.04074		1621.84	0.04185		1621.84	0.03827		1621.84	0.02817		1621.84	0.01934		1621.84	0.0039		1621.84	0.000117573		1621.84	-0.000236379		1621.84	-0.00116
1622.32	0.0395		1622.32	0.04046		1622.32	0.03675		1622.32	0.02679		1622.32	0.01846		1622.32	0.00364		1622.32	0.000108341		1622.32	-0.000225836		1622.32	-0.00113
1622.81	0.0381		1622.81	0.03889		1622.81	0.03508		1622.81	0.02533		1622.81	0.01751		1622.81	0.00339		1622.81	0.000101361		1622.81	-0.000209192		1622.81	-0.0011
1623.29	0.03661		1623.29	0.0372		1623.29	0.03336		1623.29	0.02387		1623.29	0.01652		1623.29	0.00315		1623.29	9.913e-05		1623.29	-0.000186568		1623.29	-0.00105
1623.77	0.03514		1623.77	0.0355		1623.77	0.03168		1623.77	0.02249		1623.77	0.01554		1623.77	0.00292		1623.77	0.000102655		1623.77	-0.000161318		1623.77	-0.001
1624.25	0.03376		1624.25	0.0339		1624.25	0.0301		1624.25	0.02125		1624.25	0.0146		1624.25	0.00271		1624.25	0.000110414		1624.25	-0.000138366		1624.25	-0.000954808
1624.73	0.03248		1624.73	0.03244		1624.73	0.02866		1624.73	0.02014		1624.73	0.0137		1624.73	0.00252		1624.73	0.000119175		1624.73	-0.000120881		1624.73	-0.000923293
1625.22	0.03129		1625.22	0.03111		1625.22	0.02731		1625.22	0.01911		1625.22	0.01285		1625.22	0.00233		1625.22	0.000125833		1625.22	-0.000109066		1625.22	-0.000909872
1625.7	0.03013		1625.7	0.02986		1625.7	0.02601		1625.7	0.01811		1625.7	0.01202		1625.7	0.00216		1625.7	0.0001286		1625.7	-0.000101335		1625.7	-0.000913536
1626.18	0.02896		1626.18	0.02863		1626.18	0.02471		1626.18	0.0171		1626.18	0.01118		1626.18	0.002		1626.18	0.000126897		1626.18	-9.58745e-05		1626.18	-0.000930901
1626.66	0.02771		1626.66	0.02736		1626.66	0.02335		1626.66	0.01604		1626.66	0.01033		1626.66	0.00184		1626.66	0.000120873		1626.66	-9.15841e-05		1626.66	-0.000957643
1627.14	0.02638		1627.14	0.02599		1627.14	0.02194		1627.14	0.01493		1627.14	0.00946		1627.14	0.0017		1627.14	0.00011126		1627.14	-8.82325e-05		1627.14	-0.000988313
1627.63	0.02498		1627.63	0.02454		1627.63	0.02049		1627.63	0.0138		1627.63	0.0086		1627.63	0.00157		1627.63	9.93659e-05		1627.63	-8.62048e-05		1627.63	-0.00102
1628.11	0.02356		1628.11	0.02305		1628.11	0.01907		1628.11	0.01269		1628.11	0.00779		1628.11	0.00145		1628.11	8.66968e-05		1628.11	-8.60874e-05		1628.11	-0.00103
1628.59	0.02218		1628.59	0.0216		1628.59	0.01773		1628.59	0.01166		1628.59	0.00706		1628.59	0.00133		1628.59	7.42381e-05		1628.59	-8.83904e-05		1628.59	-0.00104
1629.07	0.02089		1629.07	0.02024		1629.07	0.01653		1629.07	0.01073		1629.07	0.00643		1629.07	0.00122		1629.07	6.21882e-05		1629.07	-9.33176e-05		1629.07	-0.00102
1629.56	0.0197		1629.56	0.019		1629.56	0.01545		1629.56	0.00991		1629.56	0.0059		1629.56	0.0011		1629.56	5.04136e-05		1629.56	-0.000100505		1629.56	-0.001
1630.04	0.0186		1630.04	0.01788		1630.04	0.01447		1630.04	0.00918		1630.04	0.00544		1630.04	0.000984715		1630.04	3.90635e-05		1630.04	-0.000108915		1630.04	-0.000984341
1630.52	0.01757		1630.52	0.01685		1630.52	0.01358		1630.52	0.00853		1630.52	0.00504		1630.52	0.000870064		1630.52	2.87518e-05		1630.52	-0.000116992		1630.52	-0.000966558
1631	0.01658		1631	0.01588		1631	0.01275		1631	0.00793		1631	0.00467		1631	0.00076104		1631	2.02296e-05		1631	-0.000123044		1631	-0.000953138
1631.48	0.01564		1631.48	0.01497		1631.48	0.01196		1631.48	0.00739		1631.48	0.00434		1631.48	0.000662381		1631.48	1.39867e-05		1631.48	-0.000125631		1631.48	-0.00094316
1631.96	0.01475		1631.96	0.01412		1631.96	0.01122		1631.96	0.0069		1631.96	0.00405		1631.96	0.000577919		1631.96	1.00774e-05		1631.96	-0.0001238		1631.96	-0.000933801
1632.45	0.01393		1632.45	0.01333		1632.45	0.01055		1632.45	0.00647		1632.45	0.00379		1632.45	0.000509882		1632.45	8.24584e-06		1632.45	-0.00011728		1632.45	-0.000921037
1632.93	0.01317		1632.93	0.01262		1632.93	0.00993		1632.93	0.0061		1632.93	0.00357		1632.93	0.000458238		1632.93	8.17987e-06		1632.93	-0.000106637		1632.93	-0.000900639
1633.41	0.01247		1633.41	0.01198		1633.41	0.00937		1633.41	0.00576		1633.41	0.00337		1633.41	0.000420205		1633.41	9.62121e-06		1633.41	-9.35989e-05		1633.41	-0.000869963
1633.89	0.01179		1633.89	0.01139		1633.89	0.00883		1633.89	0.00542		1633.89	0.00319		1633.89	0.000389573		1633.89	1.1997e-05		1633.89	-8.11391e-05		1633.89	-0.000829756
1634.38	0.01107		1634.38	0.01079		1634.38	0.00827		1634.38	0.00504		1634.38	0.00297		1634.38	0.000357262		1634.38	1.39056e-05		1634.38	-7.30695e-05		1634.38	-0.000784891
1634.86	0.01025		1634.86	0.01008		1634.86	0.00764		1634.86	0.00456		1634.86	0.00271		1634.86	0.000315256		1634.86	1.36963e-05		1634.86	-7.28362e-05		1634.86	-0.000741614
1635.34	0.00931		1635.34	0.00923		1635.34	0.00691		1635.34	0.00399		1635.34	0.0024		1635.34	0.000264542		1635.34	1.15745e-05		1635.34	-8.1555e-05		1635.34	-0.000702534
1635.82	0.00834		1635.82	0.00826		1635.82	0.00614		1635.82	0.00339		1635.82	0.00209		1635.82	0.000217098		1635.82	9.88855e-06		1635.82	-9.57166e-05		1635.82	-0.000665756
1636.3	0.00748		1636.3	0.00734		1636.3	0.00544		1636.3	0.00288		1636.3	0.00184		1636.3	0.00018403		1636.3	1.02708e-05		1636.3	-0.000108515		1636.3	-0.000633129
1636.79	0.00681		1636.79	0.00659		1636.79	0.00486		1636.79	0.00249		1636.79	0.00167		1636.79	0.000165032		1636.79	1.20323e-05		1636.79	-0.00011658		1636.79	-0.000614172
1637.27	0.00632		1637.27	0.00602		1637.27	0.00442		1637.27	0.00222		1637.27	0.00155		1637.27	0.000152837		1637.27	1.28837e-05		1637.27	-0.000121806		1637.27	-0.000616333
1637.75	0.00597		1637.75	0.00559		1637.75	0.00408		1637.75	0.00201		1637.75	0.00145		1637.75	0.000141579		1637.75	1.12552e-05		1637.75	-0.000126561		1637.75	-0.00063723
1638.23	0.0057		1638.23	0.00524		1638.23	0.00379		1638.23	0.00185		1638.23	0.00136		1638.23	0.000129465		1638.23	7.69143e-06		1638.23	-0.00013109		1638.23	-0.000667594
1638.71	0.00547		1638.71	0.00494		1638.71	0.00353		1638.71	0.00172		1638.71	0.00128		1638.71	0.000117002		1638.71	3.82726e-06		1638.71	-0.000134544		1638.71	-0.000697231
1639.2	0.00527		1639.2	0.00466		1639.2	0.00331		1639.2	0.00161		1639.2	0.00119		1639.2	0.000105005		1639.2	1.03733e-06		1639.2	-0.000136362		1639.2	-0.000719093
1639.68	0.00509		1639.68	0.0044		1639.68	0.00311		1639.68	0.00152		1639.68	0.00111		1639.68	9.38104e-05		1639.68	1.68875e-09		1639.68	-0.000136864		1639.68	-0.000730599
1640.16	0.00493		1640.16	0.00417		1640.16	0.00293		1640.16	0.00144		1640.16	0.00103		1640.16	8.32544e-05		1640.16	-8.58163e-07		1640.16	-0.000137062		1640.16	-0.000733246
1640.64	0.00477		1640.64	0.00396		1640.64	0.00278		1640.64	0.00137		1640.64	0.000962207		1640.64	7.29294e-05		1640.64	-3.44032e-06		1640.64	-0.000138136		1640.64	-0.000731099
1641.12	0.00463		1641.12	0.00378		1641.12	0.00264		1641.12	0.00129		1641.12	0.000897506		1641.12	6.25106e-05		1641.12	-7.42801e-06		1641.12	-0.000140828		1641.12	-0.000728657
1641.61	0.00448		1641.61	0.00361		1641.61	0.00252		1641.61	0.00121		1641.61	0.000836613		1641.61	5.19309e-05		1641.61	-1.24206e-05		1641.61	-0.000145147		1641.61	-0.000729257
1642.09	0.00432		1642.09	0.00344		1642.09	0.0024		1642.09	0.00112		1642.09	0.000778047		1642.09	4.14195e-05		1642.09	-1.79653e-05		1642.09	-0.000150443		1642.09	-0.0007342
1642.57	0.00415		1642.57	0.00327		1642.57	0.00228		1642.57	0.00104		1642.57	0.000720901		1642.57	3.14168e-05		1642.57	-2.3583e-05		1642.57	-0.000155715		1642.57	-0.000743038
1643.05	0.00397		1643.05	0.00311		1643.05	0.00216		1643.05	0.000950743		1643.05	0.000665142		1643.05	2.23761e-05		1643.05	-2.88269e-05		1643.05	-0.00016006		1643.05	-0.000754428
1643.54	0.00379		1643.54	0.00296		1643.54	0.00204		1643.54	0.000871001		1643.54	0.000611285		1643.54	1.46413e-05		1643.54	-3.3403e-05		1643.54	-0.000163134		1643.54	-0.00076731
1644.02	0.00362		1644.02	0.00282		1644.02	0.00192		1644.02	0.000798065		1644.02	0.000559599		1644.02	8.3524e-06		1644.02	-3.74512e-05		1644.02	-0.0001657		1644.02	-0.000782142
1644.5	0.00344		1644.5	0.00271		1644.5	0.00179		1644.5	0.000730222		1644.5	0.000508941		1644.5	3.54208e-06		1644.5	-4.19232e-05		1644.5	-0.000170067		1644.5	-0.000801952
1644.98	0.00326		1644.98	0.00262		1644.98	0.00166		1644.98	0.000662808		1644.98	0.00045656		1644.98	5.20807e-07		1644.98	-4.88668e-05		1644.98	-0.00018028		1644.98	-0.000832524
1645.46	0.00307		1645.46	0.00253		1645.46	0.00152		1645.46	0.000590675		1645.46	0.000399359		1645.46	-4.58866e-07		1645.46	-6.1404e-05		1645.46	-0.000201519		1645.46	-0.000879874
1645.95	0.00286		1645.95	0.00243		1645.95	0.00137		1645.95	0.000513491		1645.95	0.000338376		1645.95	-5.25529e-06		1645.95	-8.22011e-05		1645.95	-0.000237186		1645.95	-0.000943215
1646.43	0.00265		1646.43	0.0023		1646.43	0.00121		1646.43	0.00044054		1646.43	0.000282283		1646.43	-1.48101e-05		1646.43	-0.000108908		1646.43	-0.000282553		1646.43	-0.00101
1646.91	0.00247		1646.91	0.00216		1646.91	0.00109		1646.91	0.000386755		1646.91	0.000243431		1646.91	-2.37312e-05		1646.91	-0.000130291		1646.91	-0.000320794		1646.91	-0.00103
1647.39	0.00235		1647.39	0.00204		1647.39	0.001		1647.39	0.000359462		1647.39	0.000226394		1647.39	-2.59398e-05		1647.39	-0.000134879		1647.39	-0.000335147		1647.39	-0.00101
1647.88	0.00229		1647.88	0.00196		1647.88	0.000963007		1647.88	0.000351222		1647.88	0.000223164		1647.88	-2.27289e-05		1647.88	-0.000125215		1647.88	-0.000327633		1647.88	-0.000958017
1648.36	0.00226		1648.36	0.0019		1648.36	0.00094328		1648.36	0.00034727		1648.36	0.000220397		1648.36	-1.9555e-05		1648.36	-0.000113014		1648.36	-0.000314063		1648.36	-0.000908931
1648.84	0.00225		1648.84	0.00185		1648.84	0.000924831		1648.84	0.000337542		1648.84	0.000210165		1648.84	-1.93039e-05		1648.84	-0.000105333		1648.84	-0.000305579		1648.84	-0.000882807
1649.32	0.00223		1649.32	0.00179		1649.32	0.000898144		1649.32	0.000321043		1649.32	0.000193301		1649.32	-2.21089e-05		1649.32	-0.0001018		1649.32	-0.000302839		1649.32	-0.000876879
1649.8	0.0022		1649.8	0.00171		1649.8	0.000863716		1649.8	0.000302937		1649.8	0.000175816		1649.8	-2.66953e-05		1649.8	-9.80848e-05		1649.8	-0.000299843		1649.8	-0.000876888
1650.29	0.00217		1650.29	0.00161		1650.29	0.000828883		1650.29	0.000290465		1650.29	0.000164762		1650.29	-3.06976e-05		1650.29	-8.90344e-05		1650.29	-0.000288374		1650.29	-0.000865465
1650.77	0.00215		1650.77	0.00152		1650.77	0.000805213		1650.77	0.000290985		1650.77	0.000166931		1650.77	-3.11338e-05		1650.77	-7.13343e-05		1650.77	-0.000261436		1650.77	-0.0008275
1651.25	0.00216		1651.25	0.00146		1651.25	0.000805709		1651.25	0.000310996		1651.25	0.000188982		1651.25	-2.61259e-05		1651.25	-4.6441e-05		1651.25	-0.000217197		1651.25	-0.000755591
1651.73	0.00218		1651.73	0.00144		1651.73	0.000839153		1651.73	0.000353681		1651.73	0.000235722		1651.73	-1.71479e-05		1651.73	-2.19831e-05		1651.73	-0.000162874		1651.73	-0.0006563
1652.21	0.00221		1652.21	0.00145		1652.21	0.000898674		1652.21	0.000412095		1652.21	0.000302335		1652.21	-8.64082e-06		1652.21	-6.73326e-06		1652.21	-0.000113481		1652.21	-0.000551299
1652.7	0.00217		1652.7	0.00145		1652.7	0.000948393		1652.7	0.000462342		1652.7	0.000366007		1652.7	-3.48412e-06		1652.7	-1.47412e-06		1652.7	-8.11286e-05		1652.7	-0.000463835
1653.18	0.00204		1653.18	0.00139		1653.18	0.000937693		1653.18	0.000474093		1653.18	0.000398922		1653.18	-9.00791e-07		1653.18	-5.31098e-07		1653.18	-6.56417e-05		1653.18	-0.000400676
1653.66	0.00185		1653.66	0.00127		1653.66	0.000853999		1653.66	0.000436562		1653.66	0.000391677		1653.66	-1.01283e-08		1653.66	-6.49873e-07		1653.66	-6.12551e-05		1653.66	-0.000361465
1654.14	0.00168		1654.14	0.00115		1654.14	0.000736181		1654.14	0.000364428		1654.14	0.000349152		1654.14	6.39078e-08		1654.14	-2.06984e-06		1654.14	-6.7721e-05		1654.14	-0.000356198
1654.62	0.00154		1654.62	0.00105		1654.62	0.000625299		1654.62	0.000283035		1654.62	0.000285715		1654.62	-7.55306e-08		1654.62	-7.6707e-06		1654.62	-8.72383e-05		1654.62	-0.000389481
1655.11	0.00144		1655.11	0.000969265		1655.11	0.000538581		1655.11	0.000212315		1655.11	0.000220534		1655.11	-2.21987e-06		1655.11	-2.07453e-05		1655.11	-0.000117687		1655.11	-0.000450051
1655.59	0.00138		1655.59	0.000910167		1655.59	0.00047658		1655.59	0.000160027		1655.59	0.000166185		1655.59	-8.70757e-06		1655.59	-4.05702e-05		1655.59	-0.000152366		1655.59	-0.000519975
1656.07	0.00133		1656.07	0.000863238		1656.07	0.000434116		1656.07	0.000125233		1656.07	0.000125811		1656.07	-1.86218e-05		1656.07	-6.24101e-05		1656.07	-0.000183869		1656.07	-0.000584248
1656.55	0.0013		1656.55	0.000823064		1656.55	0.000405383		1656.55	0.000103869		1656.55	9.75642e-05		1656.55	-2.91855e-05		1656.55	-8.09653e-05		1656.55	-0.000207413		1656.55	-0.000634715
1657.04	0.00128		1657.04	0.000786284		1657.04	0.0003856		1657.04	9.17404e-05		1657.04	7.82997e-05		1657.04	-3.78758e-05		1657.04	-9.29308e-05		1657.04	-0.000221926		1657.04	-0.000669814
1657.52	0.00126		1657.52	0.000751074		1657.52	0.000370875		1657.52	8.53731e-05		1657.52	6.51553e-05		1657.52	-4.3483e-05		1657.52	-9.76638e-05		1657.52	-0.000229409		1657.52	-0.000692662
1658	0.00123		1658	0.000716336		1658	0.000357924		1658	8.19398e-05		1658	5.59189e-05		1658	-4.62308e-05		1658	-9.66657e-05		1658	-0.000233624		1658	-0.000708646
1658.48	0.00121		1658.48	0.000681397		1658.48	0.000343946		1658.48	7.91366e-05		1658.48	4.89977e-05		1658.48	-4.73098e-05		1658.48	-9.25464e-05		1658.48	-0.000238534		1658.48	-0.000723269
1658.96	0.00118		1658.96	0.000646104		1658.96	0.000326785		1658.96	7.52332e-05		1658.96	4.32958e-05		1658.96	-4.82097e-05		1658.96	-8.80233e-05		1658.96	-0.000247138		1658.96	-0.000740373
1659.45	0.00115		1659.45	0.000610871		1659.45	0.000305101		1659.45	6.92443e-05		1659.45	3.81142e-05		1659.45	-5.01872e-05		1659.45	-8.52619e-05		1659.45	-0.000260771		1659.45	-0.000761424
1659.93	0.00111		1659.93	0.000576419		1659.93	0.000278557		1659.93	6.09602e-05		1659.93	3.29882e-05		1659.93	-5.40526e-05		1659.93	-8.57882e-05		1659.93	-0.000279022		1659.93	-0.00078565
1660.41	0.00108		1660.41	0.000543292		1660.41	0.000247756		1660.41	5.08128e-05		1660.41	2.75866e-05		1660.41	-6.01353e-05		1660.41	-9.06854e-05		1660.41	-0.000300048		1660.41	-0.000810963
1660.89	0.00104		1660.89	0.000511445		1660.89	0.000214163		1660.89	3.96857e-05		1660.89	2.17029e-05		1660.89	-6.83147e-05		1660.89	-0.00010084		1660.89	-0.000321136		1660.89	-0.000835001
1661.37	0.000995685		1661.37	0.000480257		1661.37	0.000180127		1661.37	2.87418e-05		1661.37	1.54634e-05		1661.37	-7.78559e-05		1661.37	-0.000116707		1661.37	-0.000339126		1661.37	-0.000855552
1661.86	0.000947057		1661.86	0.000449161		1661.86	0.000148723		1661.86	1.92592e-05		1661.86	9.51045e-06		1661.86	-8.71995e-05		1661.86	-0.00013739		1661.86	-0.000350654		1661.86	-0.000870073
1662.34	0.000893603		1662.34	0.000418846		1662.34	0.000123091		1662.34	1.22154e-05		1662.34	4.83455e-06		1662.34	-9.40096e-05		1662.34	-0.000159508		1662.34	-0.000352686		1662.34	-0.000875653
1662.82	0.000839039		1662.82	0.000391351		1662.82	0.000105155		1662.82	7.77427e-06		1662.82	1.98499e-06		1662.82	-9.64158e-05		1662.82	-0.00017787		1662.82	-0.000344321		1662.82	-0.000870846
1663.3	0.000787864		1663.3	0.000368734		1663.3	9.45668e-05		1663.3	5.25516e-06		1663.3	6.51902e-07		1663.3	-9.48726e-05		1663.3	-0.00018912		1663.3	-0.000328878		1663.3	-0.000858858
1663.79	0.000742699		1663.79	0.000351274		1663.79	8.89196e-05		1663.79	3.68247e-06		1663.79	1.40022e-07		1663.79	-9.23657e-05		1663.79	-0.000194749		1663.79	-0.000312869		1663.79	-0.000847549
1664.27	0.000703369		1664.27	0.000337236		1664.27	8.50601e-05		1664.27	2.34576e-06		1664.27	1.00621e-10		1664.27	-9.21133e-05		1664.27	-0.000199255		1664.27	-0.000301963		1664.27	-0.000844249
1664.75	0.000668446		1664.75	0.000324137		1664.75	8.06412e-05		1664.75	1.07884e-06		1664.75	-1.38553e-07		1664.75	-9.56906e-05		1664.75	-0.0002061		1664.75	-0.000298011		1664.75	-0.000851137
1665.23	0.000636535		1665.23	0.000310046		1665.23	7.47942e-05		1665.23	1.83874e-07		1665.23	-6.33818e-07		1665.23	-0.000102812		1665.23	-0.000215893		1665.23	-0.000299467		1665.23	-0.000864856
1665.71	0.000606871		1665.71	0.000294111		1665.71	6.79046e-05		1665.71	-6.3926e-08		1665.71	-1.52794e-06		1665.71	-0.000112128		1665.71	-0.000227065		1665.71	-0.000303435		1665.71	-0.000879131
1666.2	0.000579021		1666.2	0.000276654		1666.2	6.09509e-05		1666.2	-8.92024e-07		1666.2	-2.71771e-06		1666.2	-0.000122059		1666.2	-0.000237338		1666.2	-0.000307476		1666.2	-0.00088769
1666.68	0.000552574		1666.68	0.000258919		1666.68	5.49163e-05		1666.68	-2.54046e-06		1666.68	-3.9892e-06		1666.68	-0.000131441		1666.68	-0.000244953		1666.68	-0.000310602		1666.68	-0.000885798
1667.16	0.000526839		1667.16	0.000242627		1667.16	5.03907e-05		1667.16	-4.72574e-06		1667.16	-5.1335e-06		1667.16	-0.000139858		1667.16	-0.000249469		1667.16	-0.000313364		1667.16	-0.000871018
1667.64	0.000500617		1667.64	0.00022921		1667.64	4.74284e-05		1667.64	-7.21579e-06		1667.64	-6.04809e-06		1667.64	-0.000147726		1667.64	-0.000251883		1667.64	-0.000317426		1667.64	-0.000843178
1668.12	0.000472448		1668.12	0.000219113		1668.12	4.5406e-05		1668.12	-9.96713e-06		1668.12	-6.75332e-06		1668.12	-0.000155953		1668.12	-0.00025412		1668.12	-0.000324449		1668.12	-0.000803719
1668.61	0.00044141		1668.61	0.000211352		1668.61	4.32219e-05		1668.61	-1.31049e-05		1668.61	-7.28815e-06		1668.61	-0.000165268		1668.61	-0.000257807		1668.61	-0.000334531		1668.61	-0.000755372
1669.09	0.000408344		1669.09	0.000203866		1669.09	3.98284e-05		1669.09	-1.671e-05		1669.09	-7.55348e-06		1669.09	-0.000175492		1669.09	-0.00026261		1669.09	-0.000345138		1669.09	-0.000701776
1669.57	0.000376255		1669.57	0.00019472		1669.57	3.49777e-05		1669.57	-2.05998e-05		1669.57	-7.32811e-06		1669.57	-0.000185303		1669.57	-0.000265652		1669.57	-0.00035163		1669.57	-0.000647683
1670.05	0.000348904		1670.05	0.000183313		1670.05	2.94459e-05		1670.05	-2.43716e-05		1670.05	-6.50337e-06		1670.05	-0.000193301		1670.05	-0.000263289		1670.05	-0.00035047		1670.05	-0.000599188
1670.54	0.000328334		1670.54	0.00017068		1670.54	2.42861e-05		1670.54	-2.77889e-05		1670.54	-5.3365e-06		1670.54	-0.00019922		1670.54	-0.000254012		1670.54	-0.000342294		1670.54	-0.00056208
1671.02	0.000314011		1671.02	0.000158407		1671.02	2.00541e-05		1671.02	-3.09781e-05		1671.02	-4.2443e-06		1671.02	-0.000203782		1671.02	-0.000239401		1671.02	-0.00033109		1671.02	-0.000539163
1671.5	0.000303764		1671.5	0.000147687		1671.5	1.67252e-05		1671.5	-3.41542e-05		1671.5	-3.43969e-06		1671.5	-0.000207061		1671.5	-0.000221968		1671.5	-0.000320423		1671.5	-0.000528451
1671.98	0.000295396		1671.98	0.000138969		1671.98	1.40415e-05		1671.98	-3.72204e-05		1671.98	-2.84476e-06		1671.98	-0.000207416		1671.98	-0.000202941		1671.98	-0.000311127		1671.98	-0.000523951
1672.46	0.000287655		1672.46	0.000132272		1672.46	1.18176e-05		1672.46	-3.96286e-05		1672.46	-2.23695e-06		1672.46	-0.00020185		1672.46	-0.000182256		1672.46	-0.000301609		1672.46	-0.000518212
1672.94	0.000280272		1672.94	0.000127548		1672.94	1.00211e-05		1672.94	-4.05532e-05		1672.94	-1.46311e-06		1672.94	-0.00018757		1672.94	-0.000159761		1672.94	-0.000289835		1672.94	-0.000505323
1673.43	0.000273605		1673.43	0.000124699		1673.43	8.72836e-06		1673.43	-3.93231e-05		1673.43	-6.274e-07		1673.43	-0.000163985		1673.43	-0.000136631		1673.43	-0.000275124		1673.43	-0.000483544
1673.91	0.000268219		1673.91	0.000123345		1673.91	7.99479e-06		1673.91	-3.57874e-05		1673.91	-7.66463e-08		1673.91	-0.000134025		1673.91	-0.000115715		1673.91	-0.000258983		1673.91	-0.000456624
1674.39	0.000264538		1674.39	0.000122531		1674.39	7.80356e-06		1674.39	-3.05754e-05		1674.39	4.79368e-08		1674.39	-0.000103868		1674.39	-0.000100715		1674.39	-0.000244514		1674.39	-0.000432864
1674.87	0.000262752		1674.87	0.000121009		1674.87	7.97374e-06		1674.87	-2.49594e-05		1674.87	2.80884e-07		1674.87	-8.03598e-05		1674.87	-9.48224e-05		1674.87	-0.000234938		1674.87	-0.000422149
1675.36	0.000262378		1675.36	0.000118109		1675.36	8.13008e-06		1675.36	-2.04268e-05		1675.36	2.56705e-07		1675.36	-6.81097e-05		1675.36	-0.000100114		1675.36	-0.000232325		1675.36	-0.000432183
1675.84	0.000261955		1675.84	0.00011417		1675.84	7.75682e-06		1675.84	-1.81269e-05		1675.84	5.84591e-09		1675.84	-6.87921e-05		1675.84	-0.000117806		1675.84	-0.000237636		1675.84	-0.000466166
1676.32	0.000259595		1676.32	0.00011006		1676.32	6.54599e-06		1676.32	-1.85394e-05		1676.32	-5.30239e-07		1676.32	-8.25349e-05		1676.32	-0.000148155		1676.32	-0.00025095		1676.32	-0.000521797
1676.8	0.000254396		1676.8	0.000106559		1676.8	4.71611e-06		1676.8	-2.14446e-05		1676.8	-3.16803e-06		1676.8	-0.000108091		1676.8	-0.000189231		1676.8	-0.000270702		1676.8	-0.000591533
1677.28	0.000246982		1677.28	0.000104086		1677.28	2.84355e-06		1677.28	-2.59654e-05		1677.28	-8.47335e-06		1677.28	-0.000141892		1677.28	-0.000236244		1677.28	-0.000293464		1677.28	-0.000664301
1677.77	0.000238831		1677.77	0.000102904		1677.77	1.41782e-06		1677.77	-3.06272e-05		1677.77	-1.57858e-05		1677.77	-0.000178408		1677.77	-0.000282503		1677.77	-0.000315095		1677.77	-0.000729183
1678.25	0.00023124		1678.25	0.000103216		1678.25	5.81937e-07		1678.25	-3.38772e-05		1678.25	-2.38512e-05		1678.25	-0.000212196		1678.25	-0.000321592		1678.25	-0.000332338		1678.25	-0.000778673
1678.73	0.000224785		1678.73	0.000105177		1678.73	2.02517e-07		1678.73	-3.48021e-05		1678.73	-3.16652e-05		1678.73	-0.000239817		1678.73	-0.000349315		1678.73	-0.000343818		1678.73	-0.000810387
1679.21	0.000219237		1679.21	0.0001087		1679.21	6.70798e-08		1679.21	-3.35016e-05		1679.21	-3.88832e-05		1679.21	-0.000260574		1679.21	-0.000364567		1679.21	-0.000349895		1679.21	-0.000826555
1679.69	0.000213785		1679.69	0.000113278		1679.69	2.46138e-08		1679.69	-3.08739e-05		1679.69	-4.56558e-05		1679.69	-0.000275793		1679.69	-0.000369026		1679.69	-0.000351824		1679.69	-0.000831688
1680.18	0.000207605		1680.18	0.000118005		1680.18	7.99974e-09		1680.18	-2.79691e-05		1680.18	-5.21076e-05		1680.18	-0.000287506		1680.18	-0.000366132		1680.18	-0.000350697		1680.18	-0.000829481
1680.66	0.000200329		1680.66	0.000121919		1680.66	1.81902e-10		1680.66	-2.54038e-05		1680.66	-5.78135e-05		1680.66	-0.000297001		1680.66	-0.000359589		1680.66	-0.000346904		1680.66	-0.000820589
1681.14	0.000192429		1681.14	0.000124419		1681.14	-5.25464e-09		1681.14	-2.31338e-05		1681.14	-6.16734e-05		1681.14	-0.000304134		1681.14	-0.000352313		1681.14	-0.000340116		1681.14	-0.00080192
1681.62	0.000184973		1681.62	0.000125626		1681.62	-1.30629e-08		1681.62	-2.06592e-05		1681.62	-6.20707e-05		1681.62	-0.000307462		1681.62	-0.00034617		1681.62	-0.000329811		1681.62	-0.00076815
1682.11	0.000179127		1682.11	0.000126001		1682.11	-2.25124e-10		1682.11	-1.74862e-05		1682.11	-5.76691e-05		1682.11	-0.000305194		1682.11	-0.000342896		1682.11	-0.000316267		1682.11	-0.000714915
1682.59	0.000175423		1682.59	0.000125026		1682.59	1.02622e-07		1682.59	-1.36552e-05		1682.59	-4.83303e-05		1682.59	-0.00029638		1682.59	-0.000344867		1682.59	-0.000301066		1682.59	-0.00064244
1683.07	0.0001732		1683.07	0.000119481		1683.07	8.43976e-07		1683.07	-9.86777e-06		1683.07	-3.55856e-05		1683.07	-0.000280768		1683.07	-0.0003528		1683.07	-0.000285809		1683.07	-0.000557489
1683.55	0.000171252		1683.55	0.000104218		1683.55	2.77318e-06		1683.55	-6.94099e-06		1683.55	-2.18686e-05		1683.55	-0.00025625		1683.55	-0.000357894		1683.55	-0.000267398		1683.55	-0.000471427
1684.03	0.000169545		1684.03	7.88346e-05		1684.03	5.2835e-06		1684.03	-5.22528e-06		1684.03	-9.96025e-06		1684.03	-0.000219642		1684.03	-0.000338636		1684.03	-0.000237196		1684.03	-0.000396889
1684.52	0.000168769		1684.52	5.19868e-05		1684.52	6.32963e-06		1684.52	-4.94563e-06		1684.52	-2.81562e-06		1684.52	-0.000177166		1684.52	-0.000286001		1684.52	-0.000195013		1684.52	-0.000348189
1685	0.000167793		1685	3.2349e-05		1685	4.72254e-06		1685	-6.92109e-06		1685	-5.98267e-07		1685	-0.000146041		1685	-0.000226466		1685	-0.000157783		1685	-0.000337757
1685.48	0.000164959		1685.48	2.12464e-05		1685.48	1.96067e-06		1685.48	-1.26833e-05		1685.48	-5.87118e-07		1685.48	-0.000136695		1685.48	-0.000188663		1685.48	-0.00013963		1685.48	-0.00036693
1685.96	0.000160865		1685.96	1.61386e-05		1685.96	2.30931e-07		1685.96	-2.33017e-05		1685.96	-2.23795e-06		1685.96	-0.000147052		1685.96	-0.000176786		1685.96	-0.000140331		1685.96	-0.000423924
1686.44	0.000157381		1686.44	1.45785e-05		1686.44	-1.22018e-07		1686.44	-3.77083e-05		1686.44	-6.63208e-06		1686.44	-0.000169912		1686.44	-0.000182175		1686.44	-0.000152933		1686.44	-0.000490421
1686.93	0.00015554		1686.93	1.50311e-05		1686.93	-9.5117e-07		1686.93	-5.29687e-05		1686.93	-1.36409e-05		1686.93	-0.000197815		1686.93	-0.000195599		1686.93	-0.000170356		1686.93	-0.000549825
1687.41	0.000155077		1687.41	1.65202e-05		1687.41	-1.90642e-06		1687.41	-6.58214e-05		1687.41	-2.19823e-05		1687.41	-0.000224768		1687.41	-0.00021076		1687.41	-0.000187534		1687.41	-0.000592504
1687.89	0.000154924		1687.89	1.83432e-05		1687.89	-2.53483e-06		1687.89	-7.37488e-05		1687.89	-3.02157e-05		1687.89	-0.000246537		1687.89	-0.000224328		1687.89	-0.000201711		1687.89	-0.00061649
1688.37	0.000153871		1688.37	2.00177e-05		1688.37	-2.71161e-06		1688.37	-7.53522e-05		1688.37	-3.70513e-05		1688.37	-0.000260284		1688.37	-0.000234857		1688.37	-0.000211979		1688.37	-0.000625361
1688.86	0.000151194		1688.86	2.13228e-05		1688.86	-2.48421e-06		1688.86	-7.05933e-05		1688.86	-4.12842e-05		1688.86	-0.000264322		1688.86	-0.000241763		1688.86	-0.000218526		1688.86	-0.000625235
1689.34	0.00014692		1689.34	2.23019e-05		1689.34	-1.9829e-06		1689.34	-6.09527e-05		1689.34	-4.20087e-05		1689.34	-0.000258596		1689.34	-0.000244811		1689.34	-0.000222273		1689.34	-0.000622243
1689.82	0.000141692		1689.82	2.31727e-05		1689.82	-1.38202e-06		1689.82	-4.92492e-05		1689.82	-3.93e-05		1689.82	-0.000245459		1689.82	-0.000244496		1689.82	-0.000224691		1689.82	-0.000621281
1690.3	0.0001362		1690.3	2.41428e-05		1690.3	-8.65039e-07		1690.3	-3.85535e-05		1690.3	-3.45697e-05		1690.3	-0.000229396		1690.3	-0.000242466		1690.3	-0.000227717		1690.3	-0.000625544
1690.78	0.000130729		1690.78	2.52348e-05		1690.78	-5.44685e-07		1690.78	-3.09753e-05		1690.78	-2.99578e-05		1690.78	-0.000215517		1690.78	-0.000241309		1690.78	-0.000233264		1690.78	-0.000636787
1691.27	0.000125078		1691.27	2.62083e-05		1691.27	-4.44828e-07		1691.27	-2.71826e-05		1691.27	-2.72988e-05		1691.27	-0.000207654		1691.27	-0.000243358		1691.27	-0.000242504		1691.27	-0.000655413
1691.75	0.000118911		1691.75	2.66575e-05		1691.75	-5.78632e-07		1691.75	-2.68807e-05		1691.75	-2.76673e-05		1691.75	-0.000207416		1691.75	-0.000249623		1691.75	-0.000255414		1691.75	-0.000680448
1692.23	0.00011217		1692.23	2.62309e-05		1692.23	-1.05292e-06		1692.23	-2.92877e-05		1692.23	-3.15533e-05		1692.23	-0.000214277		1692.23	-0.000259222		1692.23	-0.000270789		1692.23	-0.000709706
1692.71	0.000105374		1692.71	2.49126e-05		1692.71	-2.02842e-06		1692.71	-3.31965e-05		1692.71	-3.90887e-05		1692.71	-0.000226163		1692.71	-0.0002695		1692.71	-0.000286672		1692.71	-0.000740294
1693.19	9.95936e-05		1693.19	2.31858e-05		1693.19	-3.50455e-06		1693.19	-3.68897e-05		1693.19	-4.98166e-05		1693.19	-0.000240055		1693.19	-0.000276831		1693.19	-0.000301312		1693.19	-0.000769742
1693.68	9.62331e-05		1693.68	2.19257e-05		1693.68	-5.09132e-06		1693.68	-3.84851e-05		1693.68	-6.2505e-05		1693.68	-0.00025307		1693.68	-0.000277972		1693.68	-0.000314445		1693.68	-0.000797471
1694.16	9.65444e-05		1694.16	2.20044e-05		1694.16	-6.06794e-06		1694.16	-3.68978e-05		1694.16	-7.54172e-05		1694.16	-0.000263861		1694.16	-0.000271983		1694.16	-0.0003288		1694.16	-0.000826681
1694.64	0.000100933		1694.64	2.3788e-05		1694.64	-5.89659e-06		1694.64	-3.28084e-05		1694.64	-8.70519e-05		1694.64	-0.000273901		1694.64	-0.000261498		1694.64	-0.000350497		1694.64	-0.000864699
1695.12	0.000108206		1695.12	2.6608e-05		1695.12	-4.78034e-06		1695.12	-2.86045e-05		1695.12	-9.65285e-05		1695.12	-0.000286499		1695.12	-0.000251779		1695.12	-0.000386754		1695.12	-0.000919248
1695.61	0.000115345		1695.61	2.87764e-05		1695.61	-3.51557e-06		1695.61	-2.70537e-05		1695.61	-0.00010307		1695.61	-0.000303595		1695.61	-0.000247579		1695.61	-0.000439878		1695.61	-0.000990459
1696.09	0.000118799		1696.09	2.88689e-05		1696.09	-2.77849e-06		1696.09	-3.00935e-05		1696.09	-0.00010576		1696.09	-0.000322731		1696.09	-0.000250608		1696.09	-0.000501804		1696.09	-0.00107
1696.57	0.000116819		1696.57	2.70041e-05		1696.57	-2.79393e-06		1696.57	-3.84778e-05		1696.57	-0.00010479		1696.57	-0.000338657		1696.57	-0.00025979		1696.57	-0.000557277		1696.57	-0.00113
1697.05	0.000110581		1697.05	2.43476e-05		1697.05	-3.53862e-06		1697.05	-5.11602e-05		1697.05	-0.000101224		1697.05	-0.000346445		1697.05	-0.00027204		1697.05	-0.000593119		1697.05	-0.00117
1697.53	0.000103203		1697.53	2.20024e-05		1697.53	-4.78181e-06		1697.53	-6.44681e-05		1697.53	-9.51595e-05		1697.53	-0.000341854		1697.53	-0.000281928		1697.53	-0.000601974		1697.53	-0.00118
1698.02	9.8251e-05		1698.02	2.07906e-05		1698.02	-5.87825e-06		1698.02	-7.26416e-05		1698.02	-8.48215e-05		1698.02	-0.000320429		1698.02	-0.000282401		1698.02	-0.0005797		1698.02	-0.00115
1698.5	9.88892e-05		1698.5	2.14994e-05		1698.5	-5.81771e-06		1698.5	-7.01432e-05		1698.5	-6.82225e-05		1698.5	-0.000279333		1698.5	-0.000267624		1698.5	-0.000524145		1698.5	-0.00109
1698.98	0.000107828		1698.98	2.48089e-05		1698.98	-3.98115e-06		1698.98	-5.51324e-05		1698.98	-4.59949e-05		1698.98	-0.000221147		1698.98	-0.000236485		1698.98	-0.000438128		1698.98	-0.00098067
1699.46	0.000126708		1699.46	3.0496e-05		1699.46	-1.25659e-06		1699.46	-3.24092e-05		1699.46	-2.32645e-05		1699.46	-0.000156856		1699.46	-0.000194609		1699.46	-0.000333687		1699.46	-0.000846301
1699.94	0.000153889		1699.94	3.62265e-05		1699.94	5.10403e-09		1699.94	-1.2288e-05		1699.94	-7.23023e-06		1699.94	-0.000102462		1699.94	-0.000152347		1699.94	-0.000232385		1699.94	-0.000707722
1700.43	0.000182016		1700.43	3.83951e-05		1700.43	1.53863e-06		1700.43	-2.31332e-06		1700.43	-8.52557e-07		1700.43	-6.96015e-05		1700.43	-0.000120739		1700.43	-0.000156759		1700.43	-0.000596846
1700.91	0.000200697		1700.91	3.59206e-05		1700.91	4.07814e-06		1700.91	-1.80166e-07		1700.91	-2.43981e-09		1700.91	-5.99996e-05		1700.91	-0.000107212		1700.91	-0.000117102		1700.91	-0.000538496
1701.39	0.000204779		1701.39	3.12731e-05		1701.39	5.13699e-06		1701.39	-2.09367e-07		1701.39	-4.91695e-08		1701.39	-7.04827e-05		1701.39	-0.000113499		1701.39	-0.000109245		1701.39	-0.000537482
1701.87	0.00019765		1701.87	2.72788e-05		1701.87	4.40364e-06		1701.87	-1.76241e-06		1701.87	-1.33261e-06		1701.87	-9.73666e-05		1701.87	-0.000136315		1701.87	-0.000123867		1701.87	-0.000580084
1702.35	0.000185886		1702.35	2.50556e-05		1702.35	2.95911e-06		1702.35	-6.45719e-06		1702.35	-5.78736e-06		1702.35	-0.00013468		1702.35	-0.000168517		1702.35	-0.000151382		1702.35	-0.000643901
1702.84	0.000174275		1702.84	2.44957e-05		1702.84	1.65069e-06		1702.84	-1.37005e-05		1702.84	-1.32059e-05		1702.84	-0.000174158		1702.84	-0.000201153		1702.84	-0.000182613		1702.84	-0.000707501
1703.32	0.000165045		1703.32	2.52173e-05		1703.32	7.69699e-07		1703.32	-2.10416e-05		1703.32	-2.17942e-05		1703.32	-0.000208242		1703.32	-0.000226856		1703.32	-0.000210405		1703.32	-0.000756166
1703.8	0.000158814		1703.8	2.69657e-05		1703.8	2.92354e-07		1703.8	-2.62201e-05		1703.8	-2.98737e-05		1703.8	-0.000232373		1703.8	-0.000241945		1703.8	-0.000231242		1703.8	-0.000783893
1704.28	0.000155446		1704.28	2.94879e-05		1704.28	9.15381e-08		1704.28	-2.83278e-05		1704.28	-3.6606e-05		1704.28	-0.000245304		1704.28	-0.000246483		1704.28	-0.00024517		1704.28	-0.000792368
1704.77	0.000154548		1704.77	3.22553e-05		1704.77	3.41651e-08		1704.77	-2.78524e-05		1704.77	-4.15993e-05		1704.77	-0.000248169		1704.77	-0.000242653		1704.77	-0.000253881		1704.77	-0.000788045
1705.25	0.000155772		1705.25	3.44274e-05		1705.25	4.17103e-08		1705.25	-2.60849e-05		1705.25	-4.42873e-05		1705.25	-0.00024319		1705.25	-0.000233105		1705.25	-0.000258601		1705.25	-0.000778483
1705.73	0.000158704		1705.73	3.52139e-05		1705.73	1.23676e-07		1705.73	-2.44519e-05		1705.73	-4.40199e-05		1705.73	-0.000233329		1705.73	-0.000220728		1705.73	-0.00025941		1705.73	-0.000770214
1706.21	0.000162508		1706.21	3.43472e-05		1706.21	3.26407e-07		1706.21	-2.4112e-05		1706.21	-4.11051e-05		1706.21	-0.000222514		1706.21	-0.000209448		1706.21	-0.00025662		1706.21	-0.000768384
1706.69	0.000165832		1706.69	3.21251e-05		1706.69	5.88975e-07		1706.69	-2.57747e-05		1706.69	-3.7093e-05		1706.69	-0.000214802		1706.69	-0.000203624		1706.69	-0.000251946		1706.69	-0.000776617
1707.18	0.000167433		1707.18	2.92435e-05		1707.18	7.27785e-07		1707.18	-2.9681e-05		1707.18	-3.38169e-05		1707.18	-0.000212875		1707.18	-0.000206403		1707.18	-0.00024774		1707.18	-0.00079598
1707.66	0.000166772		1707.66	2.64925e-05		1707.66	6.18146e-07		1707.66	-3.55697e-05		1707.66	-3.2393e-05		1707.66	-0.000217358		1707.66	-0.000218806		1707.66	-0.000245751		1707.66	-0.000824918
1708.14	0.000164036		1708.14	2.45487e-05		1708.14	3.31293e-07		1708.14	-4.27459e-05		1708.14	-3.32524e-05		1708.14	-0.000227446		1708.14	-0.000240047		1708.14	-0.000246952		1708.14	-0.000860409
1708.62	0.000159866		1708.62	2.3853e-05		1708.62	6.83966e-08		1708.62	-5.02499e-05		1708.62	-3.64696e-05		1708.62	-0.000241704		1708.62	-0.000268028		1708.62	-0.000251957		1708.62	-0.000899436
1709.1	0.000154983		1709.1	2.46072e-05		1709.1	-1.01114e-08		1709.1	-5.71257e-05		1709.1	-4.19264e-05		1709.1	-0.000258458		1709.1	-0.000299533		1709.1	-0.000261159		1709.1	-0.000939559
1709.59	0.000150077		1709.59	2.67971e-05		1709.59	-2.07905e-07		1709.59	-6.26698e-05		1709.59	-4.91602e-05		1709.59	-0.000275766		1709.59	-0.000330444		1709.59	-0.000274403		1709.59	-0.000978792
1710.07	0.000145694		1710.07	3.02072e-05		1710.07	-5.76712e-07		1710.07	-6.65522e-05		1710.07	-5.72556e-05		1710.07	-0.000291508		1710.07	-0.000356644		1710.07	-0.000290609		1710.07	-0.00102
1710.55	0.000142237		1710.55	3.44609e-05		1710.55	-9.71141e-07		1710.55	-6.88183e-05		1710.55	-6.49763e-05		1710.55	-0.000303658		1710.55	-0.000375268		1710.55	-0.000307808		1710.55	-0.00105
1711.03	0.000139906		1711.03	3.91002e-05		1711.03	-1.27857e-06		1711.03	-6.97893e-05		1711.03	-7.12484e-05		1711.03	-0.000310981		1711.03	-0.000385942		1711.03	-0.00032381		1711.03	-0.00107
1711.52	0.000138702		1711.52	4.37308e-05		1711.52	-1.46922e-06		1711.52	-6.99313e-05		1711.52	-7.56807e-05		1711.52	-0.000313556		1711.52	-0.000390867		1711.52	-0.000337223		1711.52	-0.00109
1712	0.000138423		1712	4.80306e-05		1712	-1.59714e-06		1712	-6.9799e-05		1712	-7.88847e-05		1712	-0.000313029		1712	-0.000394157		1712	-0.000348407		1712	-0.00111
1712.48	0.000138604		1712.48	5.16545e-05		1712.48	-1.7736e-06		1712.48	-7.00819e-05		1712.48	-8.23626e-05		1712.48	-0.000312462		1712.48	-0.000400696		1712.48	-0.000359797		1712.48	-0.00113
1712.96	0.000138551		1712.96	5.40799e-05		1712.96	-2.16086e-06		1712.96	-7.16159e-05		1712.96	-8.81482e-05		1712.96	-0.000315741		1712.96	-0.000414917		1712.96	-0.000375439		1712.96	-0.00114
1713.44	0.000137523		1713.44	5.46565e-05		1713.44	-2.99243e-06		1713.44	-7.52438e-05		1713.44	-9.82397e-05		1713.44	-0.000326462		1713.44	-0.000439603		1713.44	-0.000399883		1713.44	-0.00117
1713.92	0.000135065		1713.92	5.29373e-05		1713.92	-4.57461e-06		1713.92	-8.16301e-05		1713.92	-0.000113863		1713.92	-0.000346803		1713.92	-0.000474506		1713.92	-0.000436479		1713.92	-0.0012
1714.41	0.00013138		1714.41	4.90907e-05		1714.41	-7.20722e-06		1714.41	-9.0958e-05		1714.41	-0.000134542		1714.41	-0.00037612		1714.41	-0.000515435		1714.41	-0.000485674		1714.41	-0.00124
1714.89	0.000127461		1714.89	4.40351e-05		1714.89	-1.09015e-05		1714.89	-0.000102609		1714.89	-0.000157377		1714.89	-0.000410351		1714.89	-0.000554651		1714.89	-0.000543833		1714.89	-0.00128
1715.37	0.000124912		1715.37	3.91044e-05		1715.37	-1.50577e-05		1715.37	-0.000114918		1715.37	-0.000177129		1715.37	-0.000442339		1715.37	-0.000582784		1715.37	-0.000603001		1715.37	-0.00131
1715.85	0.000125603		1715.85	3.54671e-05		1715.85	-1.83573e-05		1715.85	-0.000125059		1715.85	-0.000187667		1715.85	-0.00046318		1715.85	-0.000591046		1715.85	-0.000651783		1715.85	-0.00133
1716.34	0.000131342		1716.34	3.37106e-05		1716.34	-1.91526e-05		1716.34	-0.000129125		1716.34	-0.000183876		1716.34	-0.00046411		1716.34	-0.000572435		1716.34	-0.000676654		1716.34	-0.00133
1716.82	0.000143353		1716.82	3.37155e-05		1716.82	-1.64656e-05		1716.82	-0.000123173		1716.82	-0.000163834		1716.82	-0.000439023		1716.82	-0.000522603		1716.82	-0.000664699		1716.82	-0.00129
1717.3	0.000161331		1717.3	3.47178e-05		1717.3	-1.11069e-05		1717.3	-0.000105924		1717.3	-0.000130839		1717.3	-0.000388575		1717.3	-0.000444068		1717.3	-0.000610627		1717.3	-0.00119
1717.78	0.000182078		1717.78	3.55507e-05		1717.78	-5.59814e-06		1717.78	-8.19131e-05		1717.78	-9.40903e-05		1717.78	-0.000324239		1717.78	-0.000351848		1717.78	-0.000526248		1717.78	-0.00106
1718.26	0.00019966		1718.26	3.50351e-05		1718.26	-2.1178e-06		1718.26	-5.96424e-05		1718.26	-6.41913e-05		1718.26	-0.000264726		1718.26	-0.000269619		1718.26	-0.000438944		1718.26	-0.000927652
1718.75	0.000208664		1718.75	3.25945e-05		1718.75	-7.60213e-07		1718.75	-4.5164e-05		1718.75	-4.63705e-05		1718.75	-0.000224365		1718.75	-0.000214519		1718.75	-0.000373607		1718.75	-0.000820904
1719.23	0.000207771		1719.23	2.86026e-05		1719.23	-5.19138e-07		1719.23	-3.92372e-05		1719.23	-3.95802e-05		1719.23	-0.000206489		1719.23	-0.000189136		1719.23	-0.000339138		1719.23	-0.000759966
1719.71	0.000199891		1719.71	2.40349e-05		1719.71	-8.74933e-07		1719.71	-3.99353e-05		1719.71	-4.06895e-05		1719.71	-0.00020671		1719.71	-0.000187203		1719.71	-0.000331161		1719.71	-0.000741106
1720.19	0.000189374		1720.19	1.9825e-05		1720.19	-1.89112e-06		1720.19	-4.49466e-05		1720.19	-4.68458e-05		1720.19	-0.000218157		1720.19	-0.000200388		1720.19	-0.000340343		1720.19	-0.000751143
1720.67	0.000179731		1720.67	1.65295e-05		1720.67	-3.60536e-06		1720.67	-5.20702e-05		1720.67	-5.55494e-05		1720.67	-0.000234068		1720.67	-0.000220853		1720.67	-0.000357289		1720.67	-0.000775582
1721.16	0.000172913		1721.16	1.43333e-05		1721.16	-5.77726e-06		1721.16	-5.93131e-05		1721.16	-6.44868e-05		1721.16	-0.000249063		1721.16	-0.000242099		1721.16	-0.000374648		1721.16	-0.000802681
1721.64	0.000169394		1721.64	1.32019e-05		1721.64	-8.00351e-06		1721.64	-6.52506e-05		1721.64	-7.18784e-05		1721.64	-0.000259851		1721.64	-0.000259859		1721.64	-0.000388036		1721.64	-0.000824894
1722.12	0.000168532		1722.12	1.29769e-05		1722.12	-9.94172e-06		1722.12	-6.93349e-05		1722.12	-7.67929e-05		1722.12	-0.000265456		1722.12	-0.000272638		1722.12	-0.000396093		1722.12	-0.000839066
1722.6	0.000168919		1722.6	1.34044e-05		1722.6	-1.14489e-05		1722.6	-7.18515e-05		1722.6	-7.92548e-05		1722.6	-0.000266959		1722.6	-0.000281679		1722.6	-0.000399974		1722.6	-0.000845952
1723.09	0.000168884		1723.09	1.41545e-05		1723.09	-1.25891e-05		1723.09	-7.36216e-05		1723.09	-7.99678e-05		1723.09	-0.000266679		1723.09	-0.000289866		1723.09	-0.000402193		1723.09	-0.000849047
1723.57	0.000167171		1723.57	1.48767e-05		1723.57	-1.35445e-05		1723.57	-7.5588e-05		1723.57	-8.00154e-05		1723.57	-0.000267403		1723.57	-0.000300393		1723.57	-0.000405381		1723.57	-0.000852979
1724.05	0.000163369		1724.05	1.53174e-05		1724.05	-1.45301e-05		1724.05	-7.84638e-05		1724.05	-8.05165e-05		1724.05	-0.000271483		1724.05	-0.00031544		1724.05	-0.000411334		1724.05	-0.000862133
1724.53	0.000158042		1724.53	1.54127e-05		1724.53	-1.57206e-05		1724.53	-8.26166e-05		1724.53	-8.24321e-05		1724.53	-0.000280495		1724.53	-0.000335295		1724.53	-0.000420575		1724.53	-0.000879303
1725.01	0.00015219		1725.01	1.52756e-05		1725.01	-1.72334e-05		1725.01	-8.80982e-05		1725.01	-8.64073e-05		1725.01	-0.00029494		1725.01	-0.000358342		1725.01	-0.000432455		1725.01	-0.000905028
1725.5	0.000146789		1725.5	1.51042e-05		1725.5	-1.91277e-05		1725.5	-9.47657e-05		1725.5	-9.27161e-05		1725.5	-0.000314369		1725.5	-0.000381646		1725.5	-0.000445622		1725.5	-0.000937684
1725.98	0.00014234		1725.98	1.51025e-05		1725.98	-2.13934e-05		1725.98	-0.000102437		1725.98	-0.000101213		1725.98	-0.000337434		1725.98	-0.000401993		1725.98	-0.000458713		1725.98	-0.000973967
1726.46	0.000138866		1726.46	1.54237e-05		1726.46	-2.39249e-05		1726.46	-0.000110979		1726.46	-0.000111399		1726.46	-0.000362277		1726.46	-0.000417166		1726.46	-0.000470813		1726.46	-0.00101
1726.94	0.000136034		1726.94	1.61682e-05		1726.94	-2.64899e-05		1726.94	-0.000120398		1726.94	-0.000122456		1726.94	-0.000386783		1726.94	-0.000426713		1726.94	-0.000481928		1726.94	-0.00104
1727.42	0.000133349		1727.42	1.7364e-05		1727.42	-2.87541e-05		1727.42	-0.000130771		1727.42	-0.000133518		1727.42	-0.000409118		1727.42	-0.000432207		1727.42	-0.00049295		1727.42	-0.00107
1727.91	0.000130298		1727.91	1.89219e-05		1727.91	-3.03519e-05		1727.91	-0.00014226		1727.91	-0.00014391		1727.91	-0.000428		1727.91	-0.000436721		1727.91	-0.000505444		1727.91	-0.00109
1728.39	0.000126444		1728.39	2.05487e-05		1728.39	-3.10815e-05		1728.39	-0.000155059		1728.39	-0.00015345		1728.39	-0.000443052		1728.39	-0.000443796		1728.39	-0.00052101		1728.39	-0.00111
1728.87	0.000121563		1728.87	2.17354e-05		1728.87	-3.1061e-05		1728.87	-0.000169196		1728.87	-0.000162536		1728.87	-0.000454717		1728.87	-0.000456306		1728.87	-0.000540516		1728.87	-0.00113
1729.35	0.000115638		1729.35	2.18558e-05		1729.35	-3.07922e-05		1729.35	-0.000184518		1729.35	-0.000172037		1729.35	-0.000464043		1729.35	-0.000475198		1729.35	-0.00056336		1729.35	-0.00115
1729.84	0.000108856		1729.84	2.04535e-05		1729.84	-3.10498e-05		1729.84	-0.000200666		1729.84	-0.00018294		1729.84	-0.000472244		1729.84	-0.000498965		1729.84	-0.000587293		1729.84	-0.00118
1730.32	0.000101547		1730.32	1.75337e-05		1730.32	-3.26333e-05		1730.32	-0.000217183		1730.32	-0.000195937		1730.32	-0.000480203		1730.32	-0.000523977		1730.32	-0.000608938		1730.32	-0.00122
1730.8	9.41526e-05		1730.8	1.36966e-05		1730.8	-3.61061e-05		1730.8	-0.000233476		1730.8	-0.000210848		1730.8	-0.000487931		1730.8	-0.000545516		1730.8	-0.000624734		1730.8	-0.00125
1731.28	8.72592e-05		1731.28	9.90613e-06		1731.28	-4.15551e-05		1731.28	-0.000248717		1731.28	-0.000226283		1731.28	-0.000494195		1731.28	-0.000558876		1731.28	-0.000631595		1731.28	-0.00129
1731.76	8.16001e-05		1731.76	7.05849e-06		1731.76	-4.83048e-05		1731.76	-0.000261634		1731.76	-0.000239462		1731.76	-0.000496581		1731.76	-0.000560508		1731.76	-0.000627479		1731.76	-0.00132
1732.25	7.79368e-05		1732.25	5.66274e-06		1732.25	-5.47565e-05		1732.25	-0.000270496		1732.25	-0.000246745		1732.25	-0.000492323		1732.25	-0.000548686		1732.25	-0.000611903		1732.25	-0.00133
1732.73	7.68825e-05		1732.73	5.88302e-06		1732.73	-5.86574e-05		1732.73	-0.000272964		1732.73	-0.000244445		1732.73	-0.000479305		1732.73	-0.000523708		1732.73	-0.000586203		1732.73	-0.00131
1733.21	7.87551e-05		1733.21	7.77663e-06		1733.21	-5.79214e-05		1733.21	-0.000265856		1733.21	-0.000229639		1733.21	-0.000456093		1733.21	-0.000486449		1733.21	-0.000552441		1733.21	-0.00127
1733.69	8.34875e-05		1733.69	1.09521e-05		1733.69	-5.19944e-05		1733.69	-0.000245919		1733.69	-0.000201526		1733.69	-0.00042194		1733.69	-0.000437005		1733.69	-0.00051172		1733.69	-0.00119
1734.17	9.02019e-05		1734.17	1.40146e-05		1734.17	-4.29373e-05		1734.17	-0.000214504		1734.17	-0.000164902		1734.17	-0.000380155		1734.17	-0.000379193		1734.17	-0.000466756		1734.17	-0.00108
1734.66	9.64772e-05		1734.66	1.53326e-05		1734.66	-3.46356e-05		1734.66	-0.000181386		1734.66	-0.000131301		1734.66	-0.0003423		1734.66	-0.000326373		1734.66	-0.000427434		1734.66	-0.000980185
1735.14	9.93369e-05		1735.14	1.45184e-05		1735.14	-2.98417e-05		1735.14	-0.000158003		1735.14	-0.000110878		1735.14	-0.000321911		1735.14	-0.000293825		1735.14	-0.000406375		1735.14	-0.00091616
1735.62	9.76486e-05		1735.62	1.2501e-05		1735.62	-2.88367e-05		1735.62	-0.000148398		1735.62	-0.000105477		1735.62	-0.000323588		1735.62	-0.000285831		1735.62	-0.000407654		1735.62	-0.000900207
1736.1	9.27383e-05		1736.1	1.03434e-05		1736.1	-3.04414e-05		1736.1	-0.000149644		1736.1	-0.00011121		1736.1	-0.000342151		1736.1	-0.000295565		1736.1	-0.000424825		1736.1	-0.000920218
1736.59	8.67748e-05		1736.59	8.57351e-06		1736.59	-3.31811e-05		1736.59	-0.000156439		1736.59	-0.00012268		1736.59	-0.000368141		1736.59	-0.00031205		1736.59	-0.000446901		1736.59	-0.000955761
1737.07	8.14837e-05		1737.07	7.32052e-06		1737.07	-3.57134e-05		1737.07	-0.000163919		1737.07	-0.000135012		1737.07	-0.000392525		1737.07	-0.000325661		1737.07	-0.000463997		1737.07	-0.000989094
1737.55	7.79285e-05		1737.55	6.60152e-06		1737.55	-3.70248e-05		1737.55	-0.000168766		1737.55	-0.000144754		1737.55	-0.000408982		1737.55	-0.000330976		1737.55	-0.000470246		1737.55	-0.00101
1738.03	7.66799e-05		1738.03	6.42577e-06		1738.03	-3.66383e-05		1738.03	-0.000169521		1738.03	-0.000150342		1738.03	-0.000414847		1738.03	-0.000327705		1738.03	-0.000464829		1738.03	-0.00102
1738.51	7.79557e-05		1738.51	6.77304e-06		1738.51	-3.47972e-05		1738.51	-0.00016652		1738.51	-0.000151978		1738.51	-0.000411245		1738.51	-0.000319873		1738.51	-0.000451197		1738.51	-0.00101
1738.99	8.16016e-05		1738.99	7.53685e-06		1738.99	-3.24349e-05		1738.99	-0.000161316		1738.99	-0.000150987		1738.99	-0.000402154		1738.99	-0.000313477		1738.99	-0.000435248		1738.99	-0.000999794
1739.48	8.70734e-05		1739.48	8.50721e-06		1739.48	-3.07532e-05		1739.48	-0.000155996		1739.48	-0.000148957		1739.48	-0.000393002		1739.48	-0.000313917		1739.48	-0.000423007		1739.48	-0.000993807
1739.96	9.33607e-05		1739.96	9.45153e-06		1739.96	-3.07337e-05		1739.96	-0.000152554		1739.96	-0.000147384		1739.96	-0.000389018		1739.96	-0.000324396		1739.96	-0.000418743		1739.96	-0.000996997
1740.44	9.92006e-05		1740.44	1.01942e-05		1740.44	-3.28736e-05		1740.44	-0.000152403		1740.44	-0.000147587		1740.44	-0.000393851		1740.44	-0.000345752		1740.44	-0.000424511		1740.44	-0.00101
1740.92	0.000103504		1740.92	1.06335e-05		1740.92	-3.71745e-05		1740.92	-0.000156114		1740.92	-0.000150641		1740.92	-0.000408607		1740.92	-0.000376912		1740.92	-0.000440266		1740.92	-0.00104
1741.41	0.000105712		1741.41	1.07024e-05		1741.41	-4.3263e-05		1741.41	-0.000163428		1741.41	-0.00015717		1741.41	-0.000431741		1741.41	-0.000415431		1741.41	-0.000464543		1741.41	-0.00108
1741.89	0.000105823		1741.89	1.03409e-05		1741.89	-5.04678e-05		1741.89	-0.000173538		1741.89	-0.000167401		1741.89	-0.000459761		1741.89	-0.000458244		1741.89	-0.000495311		1741.89	-0.00113
1742.37	0.000104204		1742.37	9.5303e-06		1742.37	-5.79265e-05		1742.37	-0.000185373		1742.37	-0.000181183		1742.37	-0.00048813		1742.37	-0.000501958		1742.37	-0.000530502		1742.37	-0.00119
1742.85	0.000101372		1742.85	8.35191e-06		1742.85	-6.46623e-05		1742.85	-0.000197776		1742.85	-0.00019785		1742.85	-0.000512271		1742.85	-0.000542928		1742.85	-0.000567947		1742.85	-0.00125
1743.33	9.79462e-05		1743.33	7.01204e-06		1743.33	-6.97044e-05		1743.33	-0.000209546		1743.33	-0.000215888		1743.33	-0.000528493		1743.33	-0.000577219		1743.33	-0.000604858		1743.33	-0.00131
1743.82	9.44729e-05		1743.82	5.77946e-06		1743.82	-7.23593e-05		1743.82	-0.000219625		1743.82	-0.000232997		1743.82	-0.000535154		1743.82	-0.000601243		1743.82	-0.000637711		1743.82	-0.00136
1744.3	9.12925e-05		1744.3	4.85838e-06		1744.3	-7.246e-05		1744.3	-0.000227431		1744.3	-0.0002467		1744.3	-0.00053337		1744.3	-0.000613124		1744.3	-0.000663241		1744.3	-0.0014
1744.78	8.84177e-05		1744.78	4.3261e-06		1744.78	-7.04352e-05		1744.78	-0.00023312		1744.78	-0.000255388		1744.78	-0.000526727		1744.78	-0.000613769		1744.78	-0.000679752		1744.78	-0.00143
1745.26	8.55539e-05		1745.26	4.13432e-06		1745.26	-6.71258e-05		1745.26	-0.000237537		1745.26	-0.000258991		1745.26	-0.000519927		1745.26	-0.000606718		1745.26	-0.000687928		1745.26	-0.00144
1745.74	8.22222e-05		1745.74	4.15188e-06		1745.74	-6.34761e-05		1745.74	-0.000241983		1745.74	-0.00025893		1745.74	-0.000517513		1745.74	-0.000597144		1745.74	-0.000690573		1745.74	-0.00144
1746.23	7.79233e-05		1746.23	4.18294e-06		1746.23	-6.03359e-05		1746.23	-0.000247823		1746.23	-0.000257566		1746.23	-0.000523077		1746.23	-0.000590511		1746.23	-0.000691794		1746.23	-0.00144
1746.71	7.23717e-05		1746.71	4.01403e-06		1746.71	-5.83461e-05		1746.71	-0.000256071		1746.71	-0.000257418		1746.71	-0.000538682		1746.71	-0.000591259		1746.71	-0.000695469		1746.71	-0.00144
1747.19	6.5716e-05		1747.19	3.51715e-06		1747.19	-5.7811e-05		1747.19	-0.000266757		1747.19	-0.000260119		1747.19	-0.000563875		1747.19	-0.000601271		1747.19	-0.000703404		1747.19	-0.00146
1747.67	5.86366e-05		1747.67	2.76727e-06		1747.67	-5.85667e-05		1747.67	-0.000278389		1747.67	-0.000265606		1747.67	-0.000594389		1747.67	-0.000618303		1747.67	-0.000713626		1747.67	-0.00148
1748.15	5.2197e-05		1748.15	2.00348e-06		1748.15	-5.98963e-05		1748.15	-0.000287821		1748.15	-0.000271673		1748.15	-0.000621975		1748.15	-0.000635597		1748.15	-0.000720068		1748.15	-0.00151
1748.64	4.73938e-05		1748.64	1.45445e-06		1748.64	-6.06459e-05		1748.64	-0.000291185		1748.64	-0.000274711		1748.64	-0.000636224		1748.64	-0.000643686		1748.64	-0.000714589		1748.64	-0.00153
1749.12	4.48532e-05		1749.12	1.20305e-06		1749.12	-5.96475e-05		1749.12	-0.000285608		1749.12	-0.000271296		1749.12	-0.00062878		1749.12	-0.000634432		1749.12	-0.000691004		1749.12	-0.00153
1749.6	4.47626e-05		1749.6	1.21531e-06		1749.6	-5.62729e-05		1749.6	-0.000270599		1749.6	-0.000259867		1749.6	-0.000597272		1749.6	-0.000604926		1749.6	-0.000648747		1749.6	-0.0015
1750.08	4.69379e-05		1750.08	1.39539e-06		1750.08	-5.07813e-05		1750.08	-0.000248465		1750.08	-0.000241486		1750.08	-0.000546713		1750.08	-0.000558826		1750.08	-0.000593766		1750.08	-0.00143
1750.57	5.08766e-05		1750.57	1.57053e-06		1750.57	-4.42562e-05		1750.57	-0.0002235		1750.57	-0.000219496		1750.57	-0.000487751		1750.57	-0.000504923		1750.57	-0.00053631		1750.57	-0.00135
1751.05	5.57629e-05		1751.05	1.5423e-06		1751.05	-3.81685e-05		1751.05	-0.000200549		1751.05	-0.000198323		1751.05	-0.000432837		1751.05	-0.000453727		1751.05	-0.000487188		1751.05	-0.00125
1751.53	6.05019e-05		1751.53	1.24047e-06		1751.53	-3.37236e-05		1751.53	-0.000183504		1751.53	-0.000181961		1751.53	-0.000391908		1751.53	-0.000413937		1751.53	-0.000454086		1751.53	-0.00116
1752.01	6.40615e-05		1752.01	7.90722e-07		1752.01	-3.15044e-05		1752.01	-0.000174251		1752.01	-0.000172745		1752.01	-0.000369635		1752.01	-0.000390028		1752.01	-0.000439778		1752.01	-0.0011
1752.49	6.58509e-05		1752.49	3.88647e-07		1752.49	-3.14631e-05		1752.49	-0.000172528		1752.49	-0.000170914		1752.49	-0.000365275		1752.49	-0.000381775		1752.49	-0.000442267		1752.49	-0.00107
1752.98	6.59332e-05		1752.98	1.37164e-07		1752.98	-3.31532e-05		1752.98	-0.000176412		1752.98	-0.000174894		1752.98	-0.000374061		1752.98	-0.000385388		1752.98	-0.000456243		1752.98	-0.00107
1753.46	6.48974e-05		1753.46	2.69554e-08		1753.46	-3.58864e-05		1753.46	-0.00018313		1753.46	-0.000182028		1753.46	-0.000389261		1753.46	-0.000395398		1753.46	-0.000475087		1753.46	-0.00109
1753.94	6.35188e-05		1753.94	4.09284e-10		1753.94	-3.88675e-05		1753.94	-0.00018983		1753.94	-0.0001894		1753.94	-0.000404003		1753.94	-0.000406583		1753.94	-0.000492784		1753.94	-0.00111
1754.42	6.25213e-05		1754.42	-3.49132e-09		1754.42	-4.13282e-05		1754.42	-0.000194314		1754.42	-0.000194616		1754.42	-0.000412967		1754.42	-0.000415498		1754.42	-0.000505198		1754.42	-0.00114
1754.9	6.2394e-05		1754.9	-6.25097e-09		1754.9	-4.26761e-05		1754.9	-0.000195505		1754.9	-0.00019637		1754.9	-0.000413577		1754.9	-0.000421244		1754.9	-0.000510679		1754.9	-0.00116
1755.39	6.33003e-05		1755.39	-3.22757e-09		1755.39	-4.27077e-05		1755.39	-0.000193609		1755.39	-0.000194717		1755.39	-0.000406503		1755.39	-0.000425037		1755.39	-0.000509587		1755.39	-0.00117
1755.87	6.50019e-05		1755.87	-3.69359e-10		1755.87	-4.16899e-05		1755.87	-0.00018985		1755.87	-0.000190763		1755.87	-0.000395088		1755.87	-0.000428935		1755.87	-0.000503225		1755.87	-0.00117
1756.35	6.69013e-05		1756.35	3.73482e-11		1756.35	-4.02792e-05		1756.35	-0.000185988		1756.35	-0.000186094		1756.35	-0.000383982		1756.35	-0.000434299		1756.35	-0.000492885		1756.35	-0.00117
1756.83	6.81501e-05		1756.83	2.1105e-11		1756.83	-3.92801e-05		1756.83	-0.000183775		1756.83	-0.0001823		1756.83	-0.000377489		1756.83	-0.000441183		1756.83	-0.000479831		1756.83	-0.00116
1757.32	6.79488e-05		1757.32	-5.45174e-10		1757.32	-3.9387e-05		1757.32	-0.000184626		1757.32	-0.000180707		1757.32	-0.000378395		1757.32	-0.000449017		1757.32	-0.000466011		1757.32	-0.00115
1757.8	6.59125e-05		1757.8	-4.92989e-09		1757.8	-4.09788e-05		1757.8	-0.000189247		1757.8	-0.000182044		1757.8	-0.000387183		1757.8	-0.000457239		1757.8	-0.000453953		1757.8	-0.00115
1758.28	6.23011e-05		1758.28	-1.59418e-08		1758.28	-4.40653e-05		1758.28	-0.00019743		1758.28	-0.000186119		1758.28	-0.000402039		1758.28	-0.000465224		1758.28	-0.000445791		1758.28	-0.00116
1758.76	5.7875e-05		1758.76	-3.21075e-08		1758.76	-4.83106e-05		1758.76	-0.000208061		1758.76	-0.000191744		1758.76	-0.000419327		1758.76	-0.000471775		1758.76	-0.000442229		1758.76	-0.00117
1759.24	5.35414e-05		1759.24	-4.53597e-08		1759.24	-5.31121e-05		1759.24	-0.000219476		1759.24	-0.000197174		1759.24	-0.000434804		1759.24	-0.000475248		1759.24	-0.000442704		1759.24	-0.00118
1759.73	5.0051e-05		1759.73	-4.45023e-08		1759.73	-5.77616e-05		1759.73	-0.000229889		1759.73	-0.000200849		1759.73	-0.000444962		1759.73	-0.00047436		1759.73	-0.000446029		1759.73	-0.00119
1760.21	4.7842e-05		1760.21	-2.72342e-08		1760.21	-6.15739e-05		1760.21	-0.00023771		1760.21	-0.000201984		1760.21	-0.000447974		1760.21	-0.000468669		1760.21	-0.000450895		1760.21	-0.00118
1760.69	4.70382e-05		1760.69	-6.9351e-09		1760.69	-6.39991e-05		1760.69	-0.000241701		1760.69	-0.000200729		1760.69	-0.000443955		1760.69	-0.000458573		1760.69	-0.000455803		1760.69	-0.00117
1761.17	4.749e-05		1761.17	1.01469e-10		1761.17	-6.47145e-05		1761.17	-0.00024115		1761.17	-0.000197971		1761.17	-0.000434692		1761.17	-0.000444997		1761.17	-0.000458909		1761.17	-0.00114
1761.65	4.8806e-05		1761.65	6.97189e-09		1761.65	-6.37061e-05		1761.65	-0.000236224		1761.65	-0.000194777		1761.65	-0.000423112		1761.65	-0.000429254		1761.65	-0.000458538		1761.65	-0.00112
1762.14	5.03876e-05		1762.14	1.20655e-08		1762.14	-6.13778e-05		1762.14	-0.0002285		1762.14	-0.000192236		1762.14	-0.000412781		1762.14	-0.00041363		1762.14	-0.000454633		1762.14	-0.00109
1762.62	5.15536e-05		1762.62	5.59723e-09		1762.62	-5.8522e-05		1762.62	-0.000220772		1762.62	-0.000191334		1762.62	-0.000407274		1762.62	-0.00040149		1762.62	-0.000449547		1762.62	-0.00108
1763.1	5.17654e-05		1763.1	-5.41245e-10		1763.1	-5.60216e-05		1763.1	-0.00021588		1763.1	-0.000192686		1763.1	-0.000409147		1763.1	-0.000396125		1763.1	-0.000446849		1763.1	-0.00108
1763.58	5.08505e-05		1763.58	-3.09998e-08		1763.58	-5.44852e-05		1763.58	-0.000215303		1763.58	-0.000196106		1763.58	-0.000418857		1763.58	-0.000399145		1763.58	-0.00044892		1763.58	-0.0011
1764.07	4.90054e-05		1764.07	-1.34692e-07		1764.07	-5.40869e-05		1764.07	-0.000218738		1764.07	-0.000200577		1764.07	-0.000434791		1764.07	-0.00040986		1764.07	-0.000455639		1764.07	-0.00113
1764.55	4.66299e-05		1764.55	-3.32549e-07		1764.55	-5.4659e-05		1764.55	-0.000224466		1764.55	-0.00020462		1764.55	-0.000453964		1764.55	-0.000425807		1764.55	-0.000464804		1764.55	-0.00116
1765.03	4.41329e-05		1765.03	-6.10179e-07		1765.03	-5.58058e-05		1765.03	-0.000230154		1765.03	-0.000206931		1765.03	-0.000473175		1765.03	-0.000444075		1765.03	-0.000473681		1765.03	-0.00119
1765.51	4.18047e-05		1765.51	-9.09922e-07		1765.51	-5.7103e-05		1765.51	-0.000233609		1765.51	-0.000206905		1765.51	-0.000489908		1765.51	-0.000462195		1765.51	-0.000480433		1765.51	-0.00121
1765.99	3.97999e-05		1765.99	-1.1416e-06		1765.99	-5.81641e-05		1765.99	-0.000233433		1765.99	-0.000204849		1765.99	-0.000502815		1765.99	-0.0004786		1765.99	-0.000485076		1765.99	-0.00122
1766.48	3.81321e-05		1766.48	-1.22472e-06		1766.48	-5.88299e-05		1766.48	-0.000229466		1766.48	-0.000201848		1766.48	-0.000511731		1766.48	-0.000492327		1766.48	-0.000489358		1766.48	-0.00122
1766.96	3.67281e-05		1766.96	-1.12637e-06		1766.96	-5.92104e-05		1766.96	-0.000222913		1766.96	-0.000199194		1766.96	-0.000517231		1766.96	-0.000502434		1766.96	-0.000495879		1766.96	-0.00121
1767.44	3.54565e-05		1767.44	-8.82983e-07		1767.44	-5.96978e-05		1767.44	-0.000216077		1767.44	-0.000197846		1767.44	-0.000520124		1767.44	-0.000507731		1767.44	-0.000506693		1767.44	-0.00121
1767.92	3.41696e-05		1767.92	-5.74157e-07		1767.92	-6.08226e-05		1767.92	-0.000211689		1767.92	-0.000198143		1767.92	-0.000521312		1767.92	-0.000507388		1767.92	-0.000522267		1767.92	-0.00121
1768.4	3.27008e-05		1768.4	-2.89274e-07		1768.4	-6.31008e-05		1768.4	-0.000212023		1768.4	-0.000199941		1768.4	-0.000521998		1768.4	-0.000501859		1768.4	-0.000541237		1768.4	-0.00122
1768.89	3.09107e-05		1768.89	-9.2918e-08		1768.89	-6.68489e-05		1768.89	-0.000218316		1768.89	-0.000203016		1768.89	-0.000523607		1768.89	-0.000493219		1768.89	-0.000561122		1768.89	-0.00124
1769.37	2.87399e-05		1769.37	-6.56126e-09		1769.37	-7.2089e-05		1769.37	-0.00023047		1769.37	-0.000207247		1769.37	-0.000527461		1769.37	-0.000484249		1769.37	-0.00057919		1769.37	-0.00127
1769.85	2.62583e-05		1769.85	1.34946e-08		1769.85	-7.84712e-05		1769.85	-0.000247188		1769.85	-0.000212762		1769.85	-0.000534577		1769.85	-0.000477635		1769.85	-0.000593162		1769.85	-0.00131
1770.33	2.36627e-05		1770.33	7.31974e-08		1770.33	-8.52496e-05		1770.33	-0.000266109		1770.33	-0.000219765		1770.33	-0.000545477		1770.33	-0.000475458		1770.33	-0.000601638		1770.33	-0.00135
1770.82	2.1266e-05		1770.82	1.28619e-07		1770.82	-9.12772e-05		1770.82	-0.000283731		1770.82	-0.000228201		1770.82	-0.000559551		1770.82	-0.0004786		1770.82	-0.000603785		1770.82	-0.00138
1771.3	1.94869e-05		1771.3	1.22375e-07		1771.3	-9.508e-05		1771.3	-0.000295316		1771.3	-0.000236693		1771.3	-0.000573688		1771.3	-0.000485469		1771.3	-0.000598618		1771.3	-0.0014
1771.78	1.88063e-05		1771.78	4.97254e-08		1771.78	-9.52714e-05		1771.78	-0.000296086		1771.78	-0.000241978		1771.78	-0.00058151		1771.78	-0.000491247		1771.78	-0.000585044		1771.78	-0.00139
1772.26	1.95483e-05		1772.26	-6.68542e-11		1772.26	-9.15062e-05		1772.26	-0.000284524		1772.26	-0.000240513		1772.26	-0.000576483		1772.26	-0.000490476		1772.26	-0.000564328		1772.26	-0.00134
1772.74	2.16042e-05		1772.74	-8.84527e-08		1772.74	-8.51498e-05		1772.74	-0.000265161		1772.74	-0.000232131		1772.74	-0.000558448		1772.74	-0.000482937		1772.74	-0.000542639		1772.74	-0.00126
1773.22	2.4359e-05		1773.22	-3.52861e-07		1773.22	-7.84904e-05		1773.22	-0.000245965		1773.22	-0.000220917		1773.22	-0.000534747		1773.22	-0.000474749		1773.22	-0.000528921		1773.22	-0.00118
1773.71	2.70403e-05		1773.71	-7.53183e-07		1773.71	-7.31878e-05		1773.71	-0.000232735		1773.71	-0.000211681		1773.71	-0.000514131		1773.71	-0.000472628		1773.71	-0.000528763		1773.71	-0.00113
1774.19	2.91911e-05		1774.19	-1.23948e-06		1774.19	-6.96418e-05		1774.19	-0.000226692		1774.19	-0.000206686		1774.19	-0.000500802		1774.19	-0.000478636		1774.19	-0.000541549		1774.19	-0.00109
1774.67	3.07499e-05		1774.67	-1.80489e-06		1774.67	-6.74895e-05		1774.67	-0.000225945		1774.67	-0.00020563		1774.67	-0.000494341		1774.67	-0.000490146		1774.67	-0.000561956		1774.67	-0.00108
1775.15	3.18138e-05		1775.15	-2.49323e-06		1775.15	-6.62833e-05		1775.15	-0.000227772		1775.15	-0.000207195		1775.15	-0.000492381		1775.15	-0.0005028		1775.15	-0.000583177		1775.15	-0.00109
1775.64	3.24061e-05		1775.64	-3.36772e-06		1775.64	-6.58052e-05		1775.64	-0.000230079		1775.64	-0.00021011		1775.64	-0.000492678		1775.64	-0.000513032		1775.64	-0.000599451		1775.64	-0.0011
1776.12	3.24143e-05		1776.12	-4.45604e-06		1776.12	-6.61124e-05		1776.12	-0.000231915		1776.12	-0.000213531		1776.12	-0.000493774		1776.12	-0.000519272		1776.12	-0.000607601		1776.12	-0.00111
1776.6	3.16826e-05		1776.6	-5.70359e-06		1776.6	-6.73759e-05		1776.6	-0.000233329		1776.6	-0.000216964		1776.6	-0.000494937		1776.6	-0.000522013		1776.6	-0.000607384		1776.6	-0.00113
1777.08	3.01531e-05		1777.08	-6.94453e-06		1777.08	-6.96933e-05		1777.08	-0.000234867		1777.08	-0.000219966		1777.08	-0.000495664		1777.08	-0.000522909		1777.08	-0.000601011		1777.08	-0.00114
1777.57	2.79487e-05		1777.57	-7.9414e-06		1777.57	-7.29457e-05		1777.57	-0.000237013		1777.57	-0.000222059		1777.57	-0.000495424		1777.57	-0.000523712		1777.57	-0.000591782		1777.57	-0.00116
1778.05	2.53715e-05		1778.05	-8.48361e-06		1778.05	-7.67915e-05		1778.05	-0.000239922		1778.05	-0.000222706		1778.05	-0.000493622		1778.05	-0.000525428		1778.05	-0.000582823		1778.05	-0.00117
1778.53	2.27656e-05		1778.53	-8.4885e-06		1778.53	-8.07482e-05		1778.53	-0.000243445		1778.53	-0.000221643		1778.53	-0.000490027		1778.53	-0.000528118		1778.53	-0.000576205		1778.53	-0.00118
1779.01	2.04232e-05		1779.01	-8.05919e-06		1779.01	-8.43745e-05		1779.01	-0.000247255		1779.01	-0.00021907		1779.01	-0.000484968		1779.01	-0.000530942		1779.01	-0.000572404		1779.01	-0.00118
1779.49	1.85011e-05		1779.49	-7.44174e-06		1779.49	-8.74124e-05		1779.49	-0.000251086		1779.49	-0.000215788		1779.49	-0.000479469		1779.49	-0.0005325		1779.49	-0.000570273		1779.49	-0.00117
1779.97	1.70086e-05		1779.97	-6.93303e-06		1779.97	-8.9933e-05		1779.97	-0.000254891		1779.97	-0.000213012		1779.97	-0.00047497		1779.97	-0.00053125		1779.97	-0.000567334		1779.97	-0.00116
1780.46	1.58224e-05		1780.46	-6.7791e-06		1780.46	-9.23066e-05		1780.46	-0.000258948		1780.46	-0.000212136		1780.46	-0.000473097		1780.46	-0.000526416		1780.46	-0.000561091		1780.46	-0.00115
1780.94	1.47303e-05		1780.94	-7.14199e-06		1780.94	-9.50784e-05		1780.94	-0.000263837		1780.94	-0.000214326		1780.94	-0.000475173		1780.94	-0.000518624		1780.94	-0.00055066		1780.94	-0.00115
1781.42	1.35449e-05		1781.42	-8.09498e-06		1781.42	-9.8685e-05		1781.42	-0.000270158		1781.42	-0.000220184		1781.42	-0.00048186		1781.42	-0.000509661		1781.42	-0.000537467		1781.42	-0.00115
1781.9	1.21974e-05		1781.9	-9.6236e-06		1781.9	-0.000103212		1781.9	-0.000278041		1781.9	-0.000229337		1781.9	-0.000492729		1781.9	-0.000501201		1781.9	-0.000524339		1781.9	-0.00117
1782.39	1.0781e-05		1782.39	-1.16004e-05		1782.39	-0.000108271		1782.39	-0.000286892		1782.39	-0.000240449		1782.39	-0.000506124		1782.39	-0.00049385		1782.39	-0.000513887		1782.39	-0.00119
1782.87	9.4768e-06		1782.87	-1.38043e-05		1782.87	-0.000113126		1782.87	-0.000295562		1782.87	-0.000251567		1782.87	-0.000519692		1782.87	-0.000487191		1782.87	-0.000507668		1782.87	-0.00121
1783.35	8.45643e-06		1783.35	-1.59514e-05		1783.35	-0.000116953		1783.35	-0.000302807		1783.35	-0.000260832		1783.35	-0.000531145		1783.35	-0.000480777		1783.35	-0.000506267		1783.35	-0.00123
1783.83	7.82414e-06		1783.83	-1.77853e-05		1783.83	-0.000119164		1783.83	-0.000307808		1783.83	-0.000267018		1783.83	-0.000538932		1783.83	-0.000474895		1783.83	-0.000509454		1783.83	-0.00125
1784.31	7.60508e-06		1784.31	-1.91313e-05		1784.31	-0.000119609		1784.31	-0.000310416		1784.31	-0.000269903		1784.31	-0.000542589		1784.31	-0.000470898		1784.31	-0.000516377		1784.31	-0.00125
1784.8	7.75564e-06		1784.8	-1.99242e-05		1784.8	-0.000118677		1784.8	-0.000311173		1784.8	-0.000270133		1784.8	-0.000542665		1784.8	-0.000470728		1784.8	-0.000525566		1784.8	-0.00125
1785.28	8.17551e-06		1785.28	-2.02019e-05		1785.28	-0.000117143		1785.28	-0.000311095		1785.28	-0.000268965		1785.28	-0.000540581		1785.28	-0.00047595		1785.28	-0.000535177		1785.28	-0.00125
1785.76	8.72386e-06		1785.76	-2.00891e-05		1785.76	-0.000115948		1785.76	-0.000311327		1785.76	-0.000267743		1785.76	-0.000538231		1785.76	-0.00048709		1785.76	-0.000543559		1785.76	-0.00124
1786.24	9.23777e-06		1786.24	-1.97653e-05		1786.24	-0.000115862		1786.24	-0.000312753		1786.24	-0.000267567		1786.24	-0.000537433		1786.24	-0.000503177		1786.24	-0.000549707		1786.24	-0.00123
1786.72	9.57924e-06		1786.72	-1.94249e-05		1786.72	-0.000117366		1786.72	-0.000315819		1786.72	-0.000269049		1786.72	-0.000539553		1786.72	-0.000521972		1786.72	-0.00055333		1786.72	-0.00122
1787.21	9.65906e-06		1787.21	-1.92524e-05		1787.21	-0.000120575		1787.21	-0.000320579		1787.21	-0.000272391		1787.21	-0.000545234		1787.21	-0.000540687		1787.21	-0.000554639		1787.21	-0.00122
1787.69	9.43904e-06		1787.69	-1.9388e-05		1787.69	-0.000125323		1787.69	-0.000326911		1787.69	-0.000277601		1787.69	-0.000554517		1787.69	-0.000556854		1787.69	-0.000554252		1787.69	-0.00121
1788.17	8.92831e-06		1788.17	-1.99025e-05		1788.17	-0.000131171		1788.17	-0.000334726		1788.17	-0.000284752		1788.17	-0.00056705		1788.17	-0.000569129		1788.17	-0.000553081		1788.17	-0.0012
1788.65	8.16874e-06		1788.65	-2.08064e-05		1788.65	-0.000137439		1788.65	-0.000344065		1788.65	-0.000293946		1788.65	-0.000582214		1788.65	-0.000577555		1788.65	-0.000552418		1788.65	-0.0012
1789.13	7.24448e-06		1789.13	-2.20105e-05		1789.13	-0.000143191		1789.13	-0.000355003		1789.13	-0.000305263		1789.13	-0.000599108		1789.13	-0.000583311		1789.13	-0.000553852		1789.13	-0.0012
1789.62	6.2651e-06		1789.62	-2.333e-05		1789.62	-0.000147239		1789.62	-0.000367399		1789.62	-0.00031844		1789.62	-0.000616284		1789.62	-0.000588071		1789.62	-0.000558949		1789.62	-0.0012
1790.1	5.36115e-06		1790.1	-2.44866e-05		1790.1	-0.000148315		1790.1	-0.000380612		1790.1	-0.000332434		1790.1	-0.000631615		1790.1	-0.00059296		1790.1	-0.000568736		1790.1	-0.0012
1790.58	4.65827e-06		1790.58	-2.51673e-05		1790.58	-0.000145433		1790.58	-0.000393129		1790.58	-0.000345022		1790.58	-0.000641921		1790.58	-0.000597634		1790.58	-0.00058276		1790.58	-0.0012
1791.06	4.25797e-06		1791.06	-2.51505e-05		1791.06	-0.000138369		1791.06	-0.000402397		1791.06	-0.000352813		1791.06	-0.000643302		1791.06	-0.000599551		1791.06	-0.000598132		1791.06	-0.00119
1791.55	4.21481e-06		1791.55	-2.44328e-05		1791.55	-0.000128239		1791.55	-0.000405559		1791.55	-0.000352206		1791.55	-0.000632589		1791.55	-0.000594691		1791.55	-0.00060944		1791.55	-0.00118
1792.03	4.49978e-06		1792.03	-2.33081e-05		1792.03	-0.000117422		1792.03	-0.000401218		1792.03	-0.000341984		1792.03	-0.00061018		1792.03	-0.000580697		1792.03	-0.000611222		1792.03	-0.00115
1792.51	4.94468e-06		1792.51	-2.22761e-05		1792.51	-0.000108747		1792.51	-0.000391217		1792.51	-0.000325364		1792.51	-0.000582025		1792.51	-0.000560519		1792.51	-0.000602385		1792.51	-0.00113
1792.99	5.26059e-06		1792.99	-2.1795e-05		1792.99	-0.000104223		1792.99	-0.000380148		1792.99	-0.000308949		1792.99	-0.000557593		1792.99	-0.000542217		1792.99	-0.00058798		1792.99	-0.00111
1793.47	5.20237e-06		1793.47	-2.20766e-05		1793.47	-0.000104302		1793.47	-0.000372394		1793.47	-0.000298531		1793.47	-0.000544613		1793.47	-0.000534075		1793.47	-0.000575642		1793.47	-0.00111
1793.96	4.74057e-06		1793.96	-2.30381e-05		1793.96	-0.000108015		1793.96	-0.000369468		1793.96	-0.00029619		1793.96	-0.000545443		1793.96	-0.000539754		1793.96	-0.000570254		1793.96	-0.00113
1794.44	4.05683e-06		1794.44	-2.44138e-05		1794.44	-0.00011361		1794.44	-0.000369812		1794.44	-0.000300125		1794.44	-0.000557254		1794.44	-0.000557481		1794.44	-0.000571972		1794.44	-0.00117
1794.92	3.3817e-06		1794.92	-2.58963e-05		1794.92	-0.000119219		1794.92	-0.000370225		1794.92	-0.000306514		1794.92	-0.000574371		1794.92	-0.000581993		1794.92	-0.000577411		1794.92	-0.0012
1795.4	2.87054e-06		1795.4	-2.7221e-05		1795.4	-0.000123415		1795.4	-0.000367628		1795.4	-0.000311216		1795.4	-0.00059061		1795.4	-0.000607027		1795.4	-0.000581982		1795.4	-0.00123
1795.88	2.58295e-06		1795.88	-2.81934e-05		1795.88	-0.000125468		1795.88	-0.000360274		1795.88	-0.000311272		1795.88	-0.000601151		1795.88	-0.000627288		1795.88	-0.000581852		1795.88	-0.00125
1796.37	2.51832e-06		1796.37	-2.86905e-05		1796.37	-0.000125404		1796.37	-0.000348266		1796.37	-0.000305642		1796.37	-0.000603429		1796.37	-0.000639656		1796.37	-0.000575227		1796.37	-0.00126
1796.85	2.64772e-06		1796.85	-2.86716e-05		1796.85	-0.000123808		1796.85	-0.000333318		1796.85	-0.00029531		1796.85	-0.00059759		1796.85	-0.000643438		1796.85	-0.000562683		1796.85	-0.00126
1797.33	2.92968e-06		1797.33	-2.81721e-05		1797.33	-0.000121521		1797.33	-0.00031795		1797.33	-0.000282609		1797.33	-0.000585896		1797.33	-0.00063994		1797.33	-0.000546827		1797.33	-0.00125
1797.81	3.3172e-06		1797.81	-2.72787e-05		1797.81	-0.00011927		1797.81	-0.000304524		1797.81	-0.000270323		1797.81	-0.000571808		1797.81	-0.000631309		1797.81	-0.000531077		1797.81	-0.00124
1798.3	3.75763e-06		1798.3	-2.61123e-05		1798.3	-0.000117487		1798.3	-0.000294559		1798.3	-0.000260773		1798.3	-0.000558749		1798.3	-0.000619469		1798.3	-0.000518472		1798.3	-0.00123
1798.78	4.20267e-06		1798.78	-2.48233e-05		1798.78	-0.000116255		1798.78	-0.000288511		1798.78	-0.000255391		1798.78	-0.000549263		1798.78	-0.000605515		1798.78	-0.000510716		1798.78	-0.00122
1799.26	4.6084e-06		1799.26	-2.35789e-05		1799.26	-0.000115424		1799.26	-0.000285953		1799.26	-0.000254591		1799.26	-0.000544563		1799.26	-0.000589601		1799.26	-0.000507801		1799.26	-0.0012
1799.74	4.93622e-06		1799.74	-2.25695e-05		1799.74	-0.000114758		1799.74	-0.000285803		1799.74	-0.000257873		1799.74	-0.000544415		1799.74	-0.000571406		1799.74	-0.000508007		1799.74	-0.00118
1800.22	5.15733e-06		1800.22	-2.19697e-05		1800.22	-0.000114078		1800.22	-0.00028675		1800.22	-0.000263901		1800.22	-0.000547304		1800.22	-0.000550855		1800.22	-0.000508537		1800.22	-0.00116

## Sheet: Fig. 3c
	Pt/TiO2	Pt/TiO2+Y
Temperature (oC)	Normalized Intensity	Normalized Intensity
100	1	0.99961
125	0.90252	0.83857
150	0.84121	0.55533
175	0.63915	0.29988
200	0.3121	0.17437
225	0	0.02387
250	0	0

## Sheet: Fig. 3d
Pt/TiO2			Pt/TiO2+Y			Y
Temperature (oC)	Intensity		Temperature (oC)	Intensity		Temperature (oC)	Intensity
52.536	2.22199e-12		52.332	2.48633e-13		49.392	3.07435e-12
56.784	2.24217e-12		54.348	2.33896e-13		51.12	3.08246e-12
62.964	2.22544e-12		59.016	2.51079e-13		55.476	3.07093e-12
68.856	2.21751e-12		64.596	2.46886e-13		60.984	3.07692e-12
73.5	2.19905e-12		69.36	2.39898e-13		66.708	3.08128e-12
78.468	2.203e-12		74.004	2.58074e-13		72.588	3.07891e-12
85.044	2.2026e-12		79.272	2.33538e-13		78.96	3.0813e-12
91.872	2.22108e-12		85.44	2.62276e-13		85.752	3.07201e-12
97.596	2.24441e-12		91.428	2.71575e-13		92.676	3.09336e-12
102.564	2.26712e-12		96.756	2.68968e-13		99.612	3.07464e-12
107.844	2.29559e-12		101.928	3.13589e-13		106.392	3.07702e-12
114.876	2.32654e-12		107.616	3.35421e-13		113.412	3.06796e-12
121.572	2.34347e-12		113.892	3.66739e-13		120.492	3.08441e-12
127.056	2.37511e-12		119.892	4.19539e-13		127.512	3.08458e-12
132.156	2.33303e-12		125.184	3.97878e-13		134.604	3.0769e-12
138.732	2.31993e-12		130.476	3.68397e-13		141.504	3.08669e-12
145.44	2.25568e-12		136.476	2.82719e-13		148.404	3.07463e-12
151.5	2.21879e-12		142.536	2.72364e-13		155.304	3.07858e-12
156.924	2.22048e-12		148.284	2.74191e-13		162.216	3.0724e-12
162.924	2.23615e-12		153.636	2.93935e-13		168.852	3.07666e-12
169.368	2.23539e-12		159.24	3.27591e-13		175.428	3.0596e-12
175.692	2.25459e-12		165.108	3.52478e-13		182.076	3.06283e-12
181.236	2.30134e-12		171.18	3.61983e-13		188.724	3.06501e-12
187.176	2.29883e-12		176.724	4.26339e-13		195.3	3.07731e-12
193.428	2.33976e-12		182.076	4.95758e-13		201.744	3.07484e-12
199.884	2.36862e-12		187.752	5.45844e-13		208.332	3.0835e-12
205.68	2.3994e-12		193.692	5.69726e-13		214.716	3.07245e-12
211.428	2.44837e-12		199.488	6.37344e-13		221.352	3.07523e-12
217.488	2.45653e-12		204.972	6.94229e-13		227.676	3.08342e-12
223.872	2.48639e-12		210.456	7.98173e-13		233.868	3.06992e-12
229.68	2.51709e-12		216.072	8.74077e-13		240.132	3.07197e-12
235.416	2.53663e-12		222.072	9.63351e-13		246.576	3.09059e-12
241.68	2.54874e-12		227.616	1.06023e-12		252.9	3.08501e-12
247.872	2.51981e-12		233.16	1.20177e-12		258.96	3.09501e-12
253.86	2.48424e-12		238.776	1.27692e-12		265.284	3.08799e-12
259.536	2.4194e-12		244.452	1.37183e-12		271.476	3.09468e-12
265.608	2.28443e-12		250.128	1.47159e-12		277.536	3.08744e-12
271.8	2.23981e-12		255.924	1.54672e-12		283.476	3.08636e-12
277.728	2.23822e-12		261.408	1.65444e-12		289.668	3.09584e-12
283.536	2.25139e-12		267.024	1.69871e-12		296.052	3.0959e-12
289.464	2.22044e-12		272.76	1.84924e-12		302.052	3.09207e-12
295.656	2.21953e-12		278.316	1.87458e-12		307.92	3.06536e-12
301.596	2.23107e-12		283.86	1.81182e-12		313.332	3.09774e-12
307.404	2.24237e-12		289.344	1.78456e-12		319.2	3.08007e-12
313.404	2.24401e-12		295.212	1.64366e-12		325.068	3.08679e-12
319.272	2.22397e-12		300.888	1.38545e-12		331.068	3.09346e-12
325.2	2.24423e-12		306.564	1.14402e-12		336.492	3.08599e-12
331.26	2.23353e-12		311.976	9.26334e-13		342.3	3.09822e-12
337.26	2.24258e-12		317.532	7.17297e-13		347.712	3.10543e-12
343.008	2.25095e-12		323.268	5.51264e-13		353.52	3.08994e-12
348.876	2.24869e-12		328.884	4.30155e-13		359.196	3.0916e-12
354.996	2.22689e-12		334.488	3.53929e-13		365.256	3.10436e-12
360.936	2.24362e-12		340.032	3.36998e-13		370.872	3.08566e-12
366.744	2.2349e-12		345.516	3.37911e-13		376.476	3.08293e-12
372.612	2.2742e-12		351.384	3.40715e-13		382.416	3.08423e-12
378.48	2.2578e-12		356.94	3.01881e-13		387.576	3.08762e-12
384.48	2.2764e-12		362.484	3.40904e-13		393.444	3.09081e-12
390.408	2.26514e-12		367.896	3.04873e-13		398.928	3.09517e-12
396.348	2.26527e-12		373.704	3.02347e-13		404.604	3.0823e-12
401.832	2.24169e-12		379.248	2.87494e-13		410.412	3.10758e-12
408.024	2.24134e-12		384.804	3.13214e-13		416.208	3.08032e-12
413.508	2.26079e-12		390.408	3.03439e-13		421.764	3.09205e-12
419.244	2.23454e-12		396.024	3.08071e-13		427.368	3.08936e-12
425.172	2.27374e-12		401.7	2.75983e-13		433.116	3.08886e-12
431.112	2.24902e-12		407.436	2.95458e-13		438.72	3.09442e-12
437.112	2.25222e-12		412.92	2.9759e-13		444.336	3.09334e-12
443.04	2.25152e-12		418.536	3.15909e-13		450.012	3.09023e-12
448.596	2.24578e-12		424.14	2.8039e-13		455.616	3.07227e-12
454.656	2.24779e-12		429.756	3.09451e-13		461.232	3.0657e-12
460.584	2.21223e-12		435.18	3.06477e-13		466.656	3.07984e-12
466.584	2.2207e-12		440.784	3.03117e-13		472.26	3.09243e-12
472.392	2.24132e-12		446.4	3.28998e-13		477.804	3.08007e-12
478.32	2.24543e-12		452.004	3.01245e-13		483.42	3.09317e-12
484.32	2.23118e-12		457.56	3.05518e-13		489.096	3.06703e-12
490.128	2.23293e-12		463.104	3.06279e-13		494.58	3.08635e-12
496.26	2.25582e-12		468.516	3.19628e-13		499.74	3.07357e-12
501.672	2.23936e-12		474.264	3.11601e-13		505.284	3.07994e-12
507.48	2.22466e-12		480.132	3.03368e-13		511.152	3.08041e-12
513.48	2.23119e-12		485.424	2.97017e-13		516.768	3.07956e-12
519.348	2.21744e-12		491.028	2.8649e-13		521.928	3.09169e-12
524.76	2.24805e-12		496.704	3.17773e-13		527.472	3.07674e-12
530.892	2.24543e-12		502.32	2.57859e-13		532.704	3.07146e-12
536.568	2.22853e-12		507.996	3.18794e-13		538.5	3.07952e-12
542.244	2.24467e-12		512.892	3.15551e-13		544.056	3.06393e-12
548.244	2.24561e-12		518.124	3.03207e-13		549.528	3.08431e-12
554.112	2.24229e-12		524.052	2.83409e-13		554.688	3.05476e-12
559.788	2.26155e-12		529.92	3.15479e-13		560.244	3.07413e-12
565.728	2.22992e-12		535.344	2.84493e-13		565.788	3.07735e-12
571.716	2.22439e-12		540.696	2.71396e-13		570.564	3.06676e-12
577.656	2.25112e-12		546.312	2.62993e-13		575.652	3.06704e-12
583.392	2.24651e-12		551.988	2.71253e-13		580.884	3.06597e-12
589.14	2.21133e-12		557.268	2.77622e-13		586.164	3.075e-12
595.2	2.23131e-12		562.044	2.99158e-13		591.648	3.07249e-12
601.128	2.25159e-12		566.76	2.7015e-13		597.264	3.08636e-12
607.008	2.25604e-12		572.436	2.98199e-13		602.484	3.08277e-12
612.876	2.22868e-12		578.172	2.70016e-13		607.968	3.06283e-12
618.804	2.22109e-12		583.788	3.12846e-13		613.32	3.08276e-12
624.936	2.21413e-12		589.14	2.90728e-13		618.996	3.05907e-12
630.804	2.21848e-12		594.552	2.70016e-13		623.712	3.07563e-12
636.348	2.19341e-12		600.228	2.88533e-13		629.064	3.06428e-12
642.54	2.23567e-12		606.036	2.9071e-13		634.668	3.06896e-12
648.804	2.21486e-12		611.58	2.87736e-13		640.152	3.07236e-12
654.276	2.23154e-12		616.812	2.62832e-13		645.312	3.07309e-12
660.024	2.24943e-12		622.488	3.0997e-13		650.868	3.07602e-12
665.568	2.2389e-12		628.164	2.7359e-13		656.34	3.0666e-12
671.568	2.25821e-12		633.768	2.9243e-13		661.824	3.06911e-12
677.496	2.2206e-12		639.444	2.81071e-13		667.38	3.06887e-12
682.788	2.24367e-12		644.868	3.02732e-13		672.408	3.07004e-12
688.656	2.2191e-12		650.412	3.12739e-13		677.82	3.07031e-12
694.272	2.20123e-12		656.088	2.91158e-13		683.628	3.06366e-12
700.14	2.22546e-12		661.704	2.82934e-13		688.98	3.06016e-12
706.008	2.20652e-12		667.308	3.01174e-13		693.948	3.07979e-12
711.624	2.22994e-12		672.792	3.02579e-13		699.432	3.07808e-12
717.432	2.23164e-12		678.408	2.9423e-13		704.46	3.07242e-12
723.552	2.22464e-12		684.012	2.93272e-13		710.076	3.07025e-12
729.36	2.23371e-12		689.496	2.70401e-13		715.296	3.07453e-12
735.42	2.22497e-12		695.172	3.1341e-13		721.236	3.05619e-12
741.228	2.20339e-12		700.788	2.81089e-13		726.516	3.06145e-12
747.096	2.22317e-12		706.14	2.79431e-13		731.556	3.06916e-12
750.516	2.2146e-12		711.756	2.90038e-13		736.968	3.06698e-12
			717.432	3.00269e-13		742.836	3.06181e-12
			722.976	2.89205e-13		748.128	3.06494e-12
			728.46	2.90145e-13		752.964	3.06137e-12
			734.064	3.18338e-13		758.64	3.06912e-12
			739.548	2.62661e-13		764.256	3.06753e-12
			745.164	3.178e-13		769.608	3.06307e-12
			748.836	3.00555e-13		774.708	3.05687e-12
			753.096	3.01245e-13		777.48	3.07182e-12

## Sheet: Fig. 3e,3f
Fig. 3e							Fig. 3f
Pt/TiO2			Pt/TiO2+Y				Pt/TiO2			Pt/TiO2+Y
Wavenumber (cm-1)	K-M Intensity		Wavenumber (cm-1)	K-M Intensity			Temperature (oC)	Intensity		Temperature (oC)	Intensity
1500.35	0.00376		1500.37	0.02421			54.072	1.69797e-10		52.536	1.69115e-10
1500.83	0.00372		1500.85	0.02415			56.664	1.70649e-10		56.76	1.69811e-10
1501.31	0.00368		1501.34	0.02412			61.728	1.68139e-10		60.936	1.69744e-10
1501.79	0.00364		1501.82	0.02411			66.708	1.68923e-10		66.108	1.68676e-10
1502.28	0.0036		1502.3	0.02411			71.772	1.69358e-10		70.464	1.70885e-10
1502.76	0.00356		1502.78	0.02414			76.344	1.69537e-10		74.508	1.69221e-10
1503.24	0.00352		1503.27	0.0242			80.268	1.69103e-10		77.652	1.68967e-10
1503.72	0.00346		1503.75	0.02432			83.316	1.6979e-10		80.484	1.69086e-10
1504.2	0.00341		1504.23	0.02453			86.616	1.69514e-10		83.22	1.6931e-10
1504.69	0.00336		1504.71	0.02486			89.808	1.70118e-10		86.352	1.69475e-10
1505.17	0.00333		1505.19	0.02533			93.6	1.68738e-10		89.808	1.69132e-10
1505.65	0.00334		1505.67	0.02595			97.38	1.70424e-10		93.492	1.7093e-10
1506.13	0.0034		1506.16	0.02666			101.232	1.68887e-10		97.272	1.69243e-10
1506.62	0.00346		1506.64	0.02723			104.784	1.69469e-10		101.232	1.69826e-10
1507.1	0.00348		1507.12	0.02739			108.252	1.68103e-10		104.484	1.70908e-10
1507.58	0.00342		1507.6	0.02708			111.492	1.68864e-10		107.532	1.71446e-10
1508.06	0.00333		1508.09	0.02657			114.708	1.69037e-10		110.172	1.73565e-10
1508.54	0.00326		1508.57	0.02607			118.068	1.6979e-10		113.112	1.75275e-10
1509.03	0.00322		1509.05	0.02567			121.488	1.71044e-10		116.136	1.81e-10
1509.51	0.0032		1509.53	0.02535			125.064	1.70036e-10		119.784	1.85061e-10
1509.99	0.00319		1510.01	0.02509			128.412	1.70246e-10		123.048	1.93244e-10
1510.47	0.00318		1510.5	0.02485			131.964	1.6964e-10		126.612	2.0283e-10
1510.95	0.00316		1510.98	0.02462			135.504	1.72872e-10		129.96	2.12436e-10
1511.44	0.00314		1511.46	0.02441			138.348	1.75194e-10		132.996	2.2256e-10
1511.92	0.00312		1511.94	0.02421			141.444	1.77771e-10		136.02	2.32714e-10
1512.4	0.0031		1512.42	0.02403			144.792	1.81966e-10		139.116	2.41254e-10
1512.88	0.00308		1512.91	0.0239			148.212	1.84981e-10		142.02	2.48635e-10
1513.37	0.00306		1513.39	0.02381			151.764	1.87474e-10		145.188	2.53863e-10
1513.85	0.00305		1513.87	0.02377			154.344	1.89901e-10		148.596	2.572e-10
1514.33	0.00304		1514.35	0.02379			157.368	1.93247e-10		151.764	2.61551e-10
1514.81	0.00302		1514.84	0.02386			160.272	1.96419e-10		155.052	2.61634e-10
1515.29	0.00301		1515.32	0.02396			163.5	1.99816e-10		158.208	2.62186e-10
1515.78	0.00298		1515.8	0.02407			166.596	2.0254e-10		161.244	2.6273e-10
1516.26	0.00296		1516.28	0.02414			169.5	2.03562e-10		164.28	2.60767e-10
1516.74	0.00293		1516.76	0.02414			172.728	2.07326e-10		167.304	2.62231e-10
1517.22	0.0029		1517.25	0.02408			176.208	2.07728e-10		170.34	2.61185e-10
1517.7	0.00288		1517.73	0.024			179.436	2.07862e-10		173.244	2.64425e-10
1518.19	0.00287		1518.21	0.02395			182.652	2.09879e-10		176.532	2.62297e-10
1518.67	0.00287		1518.69	0.02401			185.628	2.12969e-10		179.628	2.6097e-10
1519.15	0.00287		1519.17	0.02419			188.784	2.13217e-10		182.532	2.61493e-10
1519.63	0.00288		1519.66	0.02452			191.628	2.16089e-10		185.748	2.6156e-10
1520.11	0.00288		1520.14	0.02497			194.268	2.1541e-10		189.048	2.61386e-10
1520.6	0.00289		1520.62	0.02547			197.364	2.1709e-10		192.072	2.6276e-10
1521.08	0.00289		1521.1	0.0259			200.004	2.18992e-10		195.168	2.63604e-10
1521.56	0.0029		1521.59	0.02607			200.712	2.21472e-10		198.336	2.64418e-10
1522.04	0.0029		1522.07	0.02597			203.364	2.1977e-10		201.168	2.65874e-10
1522.53	0.0029		1522.55	0.02568			206.388	2.21137e-10		204.396	2.65754e-10
1523.01	0.00291		1523.03	0.02536			209.556	2.21913e-10		207.42	2.65336e-10
1523.49	0.00292		1523.51	0.02512			212.388	2.23921e-10		210.72	2.66591e-10
1523.97	0.00294		1524	0.02497			215.484	2.2286e-10		213.876	2.65605e-10
1524.45	0.00295		1524.48	0.0249			218.46	2.24764e-10		217.296	2.65194e-10
1524.93	0.00296		1524.96	0.02487			221.616	2.24048e-10		220.26	2.65314e-10
1525.42	0.00297		1525.44	0.02482			224.772	2.24891e-10		223.356	2.65784e-10
1525.9	0.00297		1525.92	0.02471			227.808	2.25242e-10		226.392	2.6668e-10
1526.38	0.00298		1526.41	0.02452			230.964	2.24451e-10		229.416	2.64485e-10
1526.86	0.00298		1526.89	0.02425			233.94	2.23458e-10		232.584	2.65793e-10
1527.35	0.00299		1527.37	0.02392			236.964	2.23823e-10		235.932	2.65508e-10
1527.83	0.00299		1527.85	0.02358			240.06	2.23951e-10		239.028	2.65404e-10
1528.31	0.003		1528.34	0.02325			243.024	2.23018e-10		242.256	2.6533e-10
1528.79	0.00301		1528.82	0.02296			246.324	2.23211e-10		245.22	2.64366e-10
1529.27	0.00302		1529.3	0.02273			249.48	2.24024e-10		248.316	2.63081e-10
1529.76	0.00303		1529.78	0.02258			252.636	2.20934e-10		251.412	2.63104e-10
1530.24	0.00305		1530.26	0.02251			255.732	2.20643e-10		254.64	2.6341e-10
1530.72	0.00306		1530.75	0.02253			258.9	2.2074e-10		257.928	2.61111e-10
1531.2	0.00307		1531.23	0.02261			262.116	2.19621e-10		261.024	2.63395e-10
1531.68	0.00307		1531.71	0.02274			265.092	2.18209e-10		263.736	2.61686e-10
1532.17	0.00306		1532.19	0.02288			268.308	2.18852e-10		266.508	2.5917e-10
1532.65	0.00305		1532.67	0.02298			271.092	2.17217e-10		269.472	2.60462e-10
1533.13	0.00304		1533.16	0.02295			274.056	2.16313e-10		272.76	2.59484e-10
1533.61	0.00302		1533.64	0.02279			277.02	2.16068e-10		275.796	2.56975e-10
1534.1	0.00301		1534.12	0.02253			280.056	2.14843e-10		278.952	2.57228e-10
1534.58	0.00302		1534.6	0.02227			282.888	2.1482e-10		282.312	2.54915e-10
1535.06	0.00305		1535.09	0.02206			285.6	2.13887e-10		285.66	2.56228e-10
1535.54	0.00308		1535.57	0.02195			288.432	2.12999e-10		288.372	2.54428e-10
1536.02	0.00312		1536.05	0.02193			291.732	2.1064e-10		291.216	2.52294e-10
1536.51	0.00315		1536.53	0.022			294.756	2.11066e-10		293.856	2.5284e-10
1536.99	0.00317		1537.01	0.02216			298.044	2.12276e-10		296.688	2.51571e-10
1537.47	0.00319		1537.49	0.02245			301.14	2.10251e-10		299.592	2.50854e-10
1537.95	0.00321		1537.98	0.02288			304.236	2.10737e-10		302.688	2.50041e-10
1538.43	0.00325		1538.46	0.02348			307.464	2.09124e-10		306.18	2.51324e-10
1538.92	0.00331		1538.94	0.02425			310.5	2.0914e-10		309.336	2.4716e-10
1539.4	0.0034		1539.42	0.02508			313.464	2.08953e-10		312.564	2.47217e-10
1539.88	0.00349		1539.91	0.02571			316.62	2.07877e-10		315.336	2.46912e-10
1540.36	0.00353		1540.39	0.02587			319.716	2.06809e-10		318.3	2.46524e-10
1540.85	0.00351		1540.87	0.02553			322.752	2.06609e-10		321.396	2.45614e-10
1541.33	0.00347		1541.35	0.02496			325.788	2.05884e-10		324.432	2.44777e-10
1541.81	0.00342		1541.84	0.0244			328.56	2.06117e-10		327.528	2.4615e-10
1542.29	0.00337		1542.32	0.02396			331.848	2.06332e-10		330.492	2.42343e-10
1542.77	0.00333		1542.8	0.02363			335.004	2.03391e-10		333.84	2.42814e-10
1543.26	0.00329		1543.28	0.02333			338.1	2.04451e-10		337.14	2.43903e-10
1543.74	0.00324		1543.76	0.02298			341.46	2.04011e-10		339.972	2.4215e-10
1544.22	0.0032		1544.24	0.02256			344.484	2.05168e-10		342.876	2.42396e-10
1544.7	0.00318		1544.73	0.02207			347.46	2.04704e-10		345.78	2.41582e-10
1545.18	0.00317		1545.21	0.02157			350.424	2.03958e-10		349.008	2.39357e-10
1545.67	0.00319		1545.69	0.02112			353.58	2.04339e-10		353.964	2.40701e-10
1546.15	0.00323		1546.17	0.02079			356.616	2.04018e-10		356.544	2.3853e-10
1546.63	0.00327		1546.66	0.02057			359.772	2.03549e-10		359.004	2.39827e-10
1547.11	0.00332		1547.14	0.02046			362.868	2.02331e-10		361.908	2.37737e-10
1547.6	0.00335		1547.62	0.02043			366.036	2.01853e-10		364.8	2.37685e-10
1548.08	0.00337		1548.1	0.02047			369.132	2.02271e-10		367.644	2.37416e-10
1548.56	0.00336		1548.58	0.02054			372.156	2.02832e-10		370.872	2.37483e-10
1549.04	0.00334		1549.07	0.02062			375.384	2.01711e-10		374.028	2.34841e-10
1549.52	0.00331		1549.55	0.02069			378.348	2.02077e-10		377.388	2.37984e-10
1550.01	0.00328		1550.03	0.02072			381.708	2.01106e-10		380.484	2.35333e-10
1550.49	0.00324		1550.51	0.02073			384.864	2.0151e-10		383.7	2.33108e-10
1550.97	0.00322		1550.99	0.02072			388.02	1.99928e-10		386.676	2.35841e-10
1551.45	0.0032		1551.48	0.02071			390.924	2.00763e-10		389.568	2.35146e-10
1551.93	0.0032		1551.96	0.02074			393.636	2.00167e-10		392.736	2.33107e-10
1552.42	0.0032		1552.44	0.02082			396.672	1.99651e-10		395.7	2.34505e-10
1552.9	0.00321		1552.92	0.02097			400.02	1.98493e-10		398.856	2.31988e-10
1553.38	0.00322		1553.41	0.02119			403.308	2.00167e-10		402.156	2.3199e-10
1553.86	0.00324		1553.89	0.02145			406.476	1.98681e-10		405.048	2.33162e-10
1554.34	0.00326		1554.37	0.02173			409.824	1.9709e-10		408.276	2.32796e-10
1554.83	0.00328		1554.85	0.02199			412.92	1.97397e-10		411.24	2.32295e-10
1555.31	0.0033		1555.33	0.02219			415.884	1.96068e-10		414.216	2.30241e-10
1555.79	0.00331		1555.82	0.02234			419.244	1.97076e-10		417.372	2.31316e-10
1556.27	0.00331		1556.3	0.02246			422.532	1.95611e-10		420.528	2.29421e-10
1556.76	0.00331		1556.78	0.0226			425.688	1.95389e-10		423.624	2.31504e-10
1557.24	0.00331		1557.26	0.02279			428.664	1.96963e-10		426.924	2.30368e-10
1557.72	0.00335		1557.74	0.02308			431.88	1.94903e-10		429.888	2.27532e-10
1558.2	0.00343		1558.23	0.02343			434.916	1.95172e-10		433.116	2.27315e-10
1558.68	0.00352		1558.71	0.02368			437.82	1.94179e-10		436.008	2.27033e-10
1559.17	0.00351		1559.19	0.02364			440.724	1.94634e-10		438.852	2.27008e-10
1559.65	0.00343		1559.67	0.02335			443.748	1.93216e-10		442.008	2.26538e-10
1560.13	0.00336		1560.15	0.02306			446.652	1.9441e-10		445.176	2.24404e-10
1560.61	0.00335		1560.64	0.02288			449.82	1.9403e-10		448.464	2.24486e-10
1561.09	0.00339		1561.12	0.02283			452.976	1.9309e-10		451.62	2.24606e-10
1561.58	0.00345		1561.6	0.02287			455.82	1.93342e-10		454.716	2.23128e-10
1562.06	0.00349		1562.08	0.02297			459.036	1.91828e-10		457.68	2.23904e-10
1562.54	0.00351		1562.57	0.0231			461.88	1.91977e-10		460.656	2.23217e-10
1563.02	0.00351		1563.05	0.02326			465.168	1.93598e-10		463.68	2.20933e-10
1563.51	0.0035		1563.53	0.02344			468.648	1.91483e-10		466.848	2.19664e-10
1563.99	0.00348		1564.01	0.02363			471.816	1.93992e-10		470.196	2.20276e-10
1564.47	0.00345		1564.49	0.02384			474.708	1.91774e-10		473.616	2.20058e-10
1564.95	0.00343		1564.98	0.02406			477.552	1.89879e-10		476.52	2.20081e-10
1565.43	0.00342		1565.46	0.02429			480.84	1.89512e-10		479.352	2.1891e-10
1565.91	0.00341		1565.94	0.02451			483.876	1.91184e-10		482.328	2.19028e-10
1566.4	0.0034		1566.42	0.02472			486.708	1.90237e-10		485.868	2.16782e-10
1566.88	0.00339		1566.9	0.02494			490.068	1.88378e-10		488.904	2.17155e-10
1567.36	0.00337		1567.39	0.02517			493.092	1.88258e-10		492.132	2.17207e-10
1567.84	0.00335		1567.87	0.02543			496.32	1.88857e-10		495.48	2.15393e-10
1568.33	0.00333		1568.35	0.02574			499.476	1.88297e-10		498.444	2.13348e-10
1568.81	0.00329		1568.83	0.0261			502.776	1.87401e-10		501.42	2.14655e-10
1569.29	0.00324		1569.32	0.02648			506.064	1.87333e-10		504.252	2.14095e-10
1569.77	0.00317		1569.8	0.02683			509.16	1.87184e-10		507.54	2.14363e-10
1570.25	0.00311		1570.28	0.02709			512.124	1.85757e-10		510.444	2.13213e-10
1570.74	0.00306		1570.76	0.02725			515.16	1.85653e-10		513.804	2.12243e-10
1571.22	0.00304		1571.24	0.02734			518.052	1.8569e-10		516.9	2.12048e-10
1571.7	0.00303		1571.73	0.02741			521.088	1.85706e-10		519.864	2.10354e-10
1572.18	0.00304		1572.21	0.0275			524.244	1.86324e-10		522.9	2.1028e-10
1572.66	0.00304		1572.69	0.02764			527.28	1.86386e-10		526.056	2.10205e-10
1573.15	0.00304		1573.17	0.02782			530.436	1.85451e-10		529.344	2.07778e-10
1573.63	0.00302		1573.65	0.02807			533.532	1.85146e-10		532.572	2.08914e-10
1574.11	0.00299		1574.14	0.02836			536.7	1.84467e-10		535.536	2.07384e-10
1574.59	0.00296		1574.62	0.0287			539.988	1.84759e-10		538.632	2.04883e-10
1575.08	0.00292		1575.1	0.02907			542.76	1.83899e-10		541.668	2.06428e-10
1575.56	0.00289		1575.58	0.02945			545.856	1.84616e-10		544.632	2.06502e-10
1576.04	0.00287		1576.07	0.0298			548.952	1.83676e-10		547.788	2.05816e-10
1576.52	0.00285		1576.55	0.0301			552.18	1.84087e-10		550.956	2.03724e-10
1577	0.00283		1577.03	0.03033			555.336	1.8263e-10		554.112	2.02508e-10
1577.49	0.00282		1577.51	0.03049			558.432	1.82489e-10		557.664	2.02651e-10
1577.97	0.00281		1577.99	0.03061			561.336	1.82943e-10		560.436	2.03554e-10
1578.45	0.0028		1578.48	0.03071			564.372	1.82339e-10		563.208	2.02584e-10
1578.93	0.00279		1578.96	0.0308			567.528	1.82062e-10		566.172	2.01224e-10
1579.41	0.00278		1579.44	0.03092			570.684	1.82936e-10		569.34	2.01897e-10
1579.9	0.00276		1579.92	0.03105			573.588	1.80637e-10		572.496	2.00604e-10
1580.38	0.00273		1580.4	0.03122			576.756	1.80637e-10		575.652	1.99216e-10
1580.86	0.00271		1580.89	0.03142			579.78	1.81862e-10		578.748	1.9944e-10
1581.34	0.00268		1581.37	0.03163			583.2	1.82116e-10		581.784	1.9797e-10
1581.83	0.00265		1581.85	0.03184			586.236	1.81009e-10		584.88	1.97767e-10
1582.31	0.00263		1582.33	0.03204			589.14	1.79539e-10		587.916	1.96753e-10
1582.79	0.00261		1582.82	0.03223			591.648	1.80399e-10		591.012	1.96074e-10
1583.27	0.00259		1583.3	0.03241			594.816	1.79718e-10		594.228	1.96588e-10
1583.75	0.00258		1583.78	0.03259			597.84	1.81002e-10		597.324	1.94192e-10
1584.24	0.00256		1584.26	0.03278			601.068	1.79987e-10		600.42	1.95348e-10
1584.72	0.00253		1584.74	0.03298			604.224	1.7889e-10		603.588	1.94521e-10
1585.2	0.00251		1585.23	0.03318			607.32	1.80017e-10		606.744	1.96312e-10
1585.68	0.00248		1585.71	0.03337			610.296	1.78904e-10		607.836	1.92647e-10
1586.16	0.00246		1586.19	0.03353			611.004	1.78666e-10		609.84	1.93222e-10
1586.65	0.00244		1586.67	0.03369			613.512	1.76994e-10		613.26	1.93111e-10
1587.13	0.00243		1587.15	0.03386			615.78	1.79061e-10
1587.61	0.00242		1587.64	0.03404
1588.09	0.00241		1588.12	0.03426
1588.58	0.00239		1588.6	0.03452
1589.06	0.00237		1589.08	0.03479
1589.54	0.00234		1589.57	0.03507
1590.02	0.0023		1590.05	0.03531
1590.5	0.00226		1590.53	0.03553
1590.98	0.00222		1591.01	0.03571
1591.47	0.00217		1591.49	0.03587
1591.95	0.00212		1591.98	0.03603
1592.43	0.00206		1592.46	0.0362
1592.91	0.00199		1592.94	0.03636
1593.4	0.00191		1593.42	0.03651
1593.88	0.00181		1593.9	0.03662
1594.36	0.00169		1594.39	0.03667
1594.84	0.00155		1594.87	0.03667
1595.32	0.00141		1595.35	0.03664
1595.81	0.00125		1595.83	0.03657
1596.29	0.00109		1596.32	0.0365
1596.77	0.000925435		1596.8	0.03641
1597.25	0.000766035		1597.28	0.03631
1597.73	0.000613866		1597.76	0.0362
1598.22	0.000471928		1598.24	0.03607
1598.7	0.000342504		1598.72	0.03595
1599.18	0.000227917		1599.21	0.03584
1599.66	0.000131439		1599.69	0.03575
1600.15	5.7721e-05		1600.17	0.03567
1600.63	1.23811e-05		1600.65	0.0356
1601.11	-4.92521e-07		1601.14	0.0355
1601.59	-2.45314e-05		1601.62	0.03537
1602.07	-8.28039e-05		1602.1	0.03522
1602.56	-0.000169164		1602.58	0.03506
1603.04	-0.000274176		1603.06	0.03494
1603.52	-0.00038715		1603.55	0.03491
1604	-0.000498191		1604.03	0.03498
1604.48	-0.000599601		1604.51	0.03515
1604.97	-0.000686518		1604.99	0.03539
1605.45	-0.000756484		1605.47	0.03569
1605.93	-0.000808811		1605.96	0.03603
1606.41	-0.000843635		1606.44	0.0364
1606.89	-0.000861344		1606.92	0.03682
1607.38	-0.000862748		1607.4	0.03732
1607.86	-0.000849355		1607.89	0.03789
1608.34	-0.00082377		1608.37	0.03854
1608.82	-0.000789394		1608.85	0.03921
1609.31	-0.000749502		1609.33	0.03986
1609.79	-0.000706209		1609.81	0.04048
1610.27	-0.000659991		1610.3	0.04106
1610.75	-0.000610092		1610.78	0.04162
1611.23	-0.000555639		1611.26	0.0422
1611.72	-0.000496762		1611.74	0.0428
1612.2	-0.000435072		1612.22	0.04344
1612.68	-0.000373285		1612.71	0.04411
1613.16	-0.000314098		1613.19	0.04479
1613.64	-0.000259043		1613.67	0.04548
1614.13	-0.000207874		1614.15	0.04621
1614.61	-0.000158832		1614.63	0.04702
1615.09	-0.000109947		1615.12	0.04796
1615.57	-6.18445e-05		1615.6	0.04906
1616.06	-2.11866e-05		1616.08	0.05029
1616.54	-5.904e-07		1616.56	0.05151
1617.02	1.11612e-05		1617.05	0.05255
1617.5	5.41937e-05		1617.53	0.05334
1617.98	0.000122724		1618.01	0.05392
1618.47	0.000209037		1618.49	0.0544
1618.95	0.000308394		1618.97	0.0549
1619.43	0.000418545		1619.46	0.05547
1619.91	0.000538493		1619.94	0.05612
1620.39	0.000668565		1620.42	0.05684
1620.88	0.000811291		1620.9	0.05763
1621.36	0.000972749		1621.38	0.05845
1621.84	0.00116		1621.87	0.0593
1622.32	0.00139		1622.35	0.06016
1622.81	0.00167		1622.83	0.06097
1623.29	0.00198		1623.31	0.06168
1623.77	0.00231		1623.8	0.0622
1624.25	0.00264		1624.28	0.0625
1624.73	0.00294		1624.76	0.06261
1625.22	0.00322		1625.24	0.06259
1625.7	0.0035		1625.72	0.0625
1626.18	0.00379		1626.21	0.0624
1626.66	0.00411		1626.69	0.06233
1627.14	0.00448		1627.17	0.06229
1627.63	0.0049		1627.65	0.06225
1628.11	0.00536		1628.13	0.06216
1628.59	0.00585		1628.62	0.06201
1629.07	0.00633		1629.1	0.06178
1629.56	0.00682		1629.58	0.06153
1630.04	0.0073		1630.06	0.06131
1630.52	0.00778		1630.55	0.06114
1631	0.00827		1631.03	0.06106
1631.48	0.00876		1631.51	0.06104
1631.96	0.00923		1631.99	0.06107
1632.45	0.00966		1632.47	0.0611
1632.93	0.01006		1632.96	0.06112
1633.41	0.01045		1633.44	0.06113
1633.89	0.01086		1633.92	0.06113
1634.38	0.01138		1634.4	0.06111
1634.86	0.01207		1634.88	0.06103
1635.34	0.01295		1635.37	0.06077
1635.82	0.01391		1635.85	0.06019
1636.3	0.0148		1636.33	0.05927
1636.79	0.01552		1636.81	0.05813
1637.27	0.01608		1637.3	0.05698
1637.75	0.01657		1637.78	0.05595
1638.23	0.01703		1638.26	0.05508
1638.71	0.0175		1638.74	0.05435
1639.2	0.01797		1639.22	0.05373
1639.68	0.01843		1639.71	0.05319
1640.16	0.01885		1640.19	0.05268
1640.64	0.01923		1640.67	0.0522
1641.12	0.01958		1641.15	0.05175
1641.61	0.01991		1641.63	0.05133
1642.09	0.02025		1642.12	0.05097
1642.57	0.02059		1642.6	0.05068
1643.05	0.02094		1643.08	0.05045
1643.54	0.02127		1643.56	0.0503
1644.02	0.02155		1644.05	0.0502
1644.5	0.02178		1644.53	0.05016
1644.98	0.02197		1645.01	0.05014
1645.46	0.02216		1645.49	0.05011
1645.95	0.02239		1645.97	0.04999
1646.43	0.02264		1646.46	0.0497
1646.91	0.02287		1646.94	0.04913
1647.39	0.02302		1647.42	0.04832
1647.88	0.02305		1647.9	0.04741
1648.36	0.02302		1648.38	0.04658
1648.84	0.02298		1648.87	0.04591
1649.32	0.02295		1649.35	0.04542
1649.8	0.02294		1649.83	0.04511
1650.29	0.02294		1650.31	0.04497
1650.77	0.02292		1650.8	0.04498
1651.25	0.02286		1651.28	0.0451
1651.73	0.02276		1651.76	0.04527
1652.21	0.0226		1652.24	0.0453
1652.7	0.02232		1652.72	0.04484
1653.18	0.02189		1653.2	0.04361
1653.66	0.02141		1653.69	0.04187
1654.14	0.02106		1654.17	0.04025
1654.62	0.02091		1654.65	0.03903
1655.11	0.02088		1655.13	0.03817
1655.59	0.02085		1655.62	0.0375
1656.07	0.02079		1656.1	0.03693
1656.55	0.02067		1656.58	0.03641
1657.04	0.02051		1657.06	0.03593
1657.52	0.02033		1657.55	0.03549
1658	0.02015		1658.03	0.0351
1658.48	0.01997		1658.51	0.03477
1658.96	0.01979		1658.99	0.03449
1659.45	0.01958		1659.47	0.03426
1659.93	0.01933		1659.95	0.03405
1660.41	0.01904		1660.44	0.03383
1660.89	0.01871		1660.92	0.03359
1661.37	0.01834		1661.4	0.0333
1661.86	0.01797		1661.88	0.03291
1662.34	0.01758		1662.37	0.03242
1662.82	0.01719		1662.85	0.03185
1663.3	0.01681		1663.33	0.03124
1663.79	0.01647		1663.81	0.03067
1664.27	0.01617		1664.29	0.03019
1664.75	0.01593		1664.78	0.02982
1665.23	0.01573		1665.26	0.02958
1665.71	0.01557		1665.74	0.02943
1666.2	0.01541		1666.22	0.02938
1666.68	0.01524		1666.7	0.02938
1667.16	0.01504		1667.19	0.02939
1667.64	0.01481		1667.67	0.02938
1668.12	0.01454		1668.15	0.02927
1668.61	0.01424		1668.63	0.02901
1669.09	0.01393		1669.12	0.02856
1669.57	0.01363		1669.6	0.02795
1670.05	0.01334		1670.08	0.02725
1670.54	0.01307		1670.56	0.02658
1671.02	0.01282		1671.04	0.02601
1671.5	0.0126		1671.53	0.02558
1671.98	0.01239		1672.01	0.02529
1672.46	0.01219		1672.49	0.0251
1672.94	0.01199		1672.97	0.02501
1673.43	0.01177		1673.45	0.02496
1673.91	0.01152		1673.94	0.02491
1674.39	0.01122		1674.42	0.0248
1674.87	0.01089		1674.9	0.02456
1675.36	0.01053		1675.38	0.02416
1675.84	0.0102		1675.87	0.02366
1676.32	0.00995		1676.35	0.02314
1676.8	0.00977		1676.83	0.02269
1677.28	0.00966		1677.31	0.02234
1677.77	0.00958		1677.79	0.0221
1678.25	0.0095		1678.28	0.02194
1678.73	0.0094		1678.76	0.02184
1679.21	0.00928		1679.24	0.02177
1679.69	0.00913		1679.72	0.02171
1680.18	0.00898		1680.2	0.02165
1680.66	0.00883		1680.69	0.0216
1681.14	0.00869		1681.17	0.02158
1681.62	0.00857		1681.65	0.02161
1682.11	0.00843		1682.13	0.0217
1682.59	0.00828		1682.62	0.02182
1683.07	0.00808		1683.1	0.0219
1683.55	0.00779		1683.58	0.02177
1684.03	0.00742		1684.06	0.02126
1684.52	0.00702		1684.54	0.02042
1685	0.0067		1685.03	0.01952
1685.48	0.0065		1685.51	0.01878
1685.96	0.00641		1685.99	0.01827
1686.44	0.00636		1686.47	0.01793
1686.93	0.00632		1686.95	0.0177
1687.41	0.00625		1687.44	0.01751
1687.89	0.00616		1687.92	0.01734
1688.37	0.00604		1688.4	0.01714
1688.86	0.0059		1688.88	0.0169
1689.34	0.00575		1689.37	0.0166
1689.82	0.00559		1689.85	0.01626
1690.3	0.00544		1690.33	0.01591
1690.78	0.00531		1690.81	0.01557
1691.27	0.00518		1691.29	0.01527
1691.75	0.00508		1691.78	0.01502
1692.23	0.00499		1692.26	0.01484
1692.71	0.00491		1692.74	0.01474
1693.19	0.00483		1693.22	0.0147
1693.68	0.00473		1693.7	0.01473
1694.16	0.00463		1694.19	0.01483
1694.64	0.0045		1694.67	0.01499
1695.12	0.00437		1695.15	0.01517
1695.61	0.00424		1695.63	0.01533
1696.09	0.00414		1696.12	0.01542
1696.57	0.00406		1696.6	0.01542
1697.05	0.00402		1697.08	0.01536
1697.53	0.00398		1697.56	0.01528
1698.02	0.00393		1698.04	0.0152
1698.5	0.00385		1698.53	0.01513
1698.98	0.00371		1699.01	0.01504
1699.46	0.00352		1699.49	0.01492
1699.94	0.0033		1699.97	0.01472
1700.43	0.0031		1700.45	0.01445
1700.91	0.00295		1700.94	0.01417
1701.39	0.00289		1701.42	0.01393
1701.87	0.00289		1701.9	0.01374
1702.35	0.00292		1702.38	0.01362
1702.84	0.00295		1702.86	0.01353
1703.32	0.00296		1703.35	0.01347
1703.8	0.00295		1703.83	0.01342
1704.28	0.00292		1704.31	0.01336
1704.77	0.00287		1704.79	0.01328
1705.25	0.00281		1705.28	0.01316
1705.73	0.00274		1705.76	0.01299
1706.21	0.00266		1706.24	0.01278
1706.69	0.00258		1706.72	0.01257
1707.18	0.00251		1707.2	0.01237
1707.66	0.00244		1707.69	0.0122
1708.14	0.00238		1708.17	0.01206
1708.62	0.00232		1708.65	0.01197
1709.1	0.00226		1709.13	0.01192
1709.59	0.00221		1709.61	0.01191
1710.07	0.00216		1710.1	0.01193
1710.55	0.00212		1710.58	0.01197
1711.03	0.00209		1711.06	0.01203
1711.52	0.00206		1711.54	0.01211
1712	0.00204		1712.03	0.01221
1712.48	0.00202		1712.51	0.01234
1712.96	0.002		1712.99	0.0125
1713.44	0.00198		1713.47	0.01271
1713.92	0.00195		1713.95	0.01294
1714.41	0.00192		1714.43	0.01318
1714.89	0.00189		1714.92	0.01342
1715.37	0.00185		1715.4	0.01362
1715.85	0.00182		1715.88	0.01378
1716.34	0.0018		1716.36	0.01387
1716.82	0.00177		1716.85	0.01387
1717.3	0.00173		1717.33	0.01378
1717.78	0.00167		1717.81	0.01358
1718.26	0.0016		1718.29	0.01334
1718.75	0.00153		1718.77	0.01309
1719.23	0.00149		1719.26	0.01288
1719.71	0.00146		1719.74	0.01273
1720.19	0.00145		1720.22	0.01264
1720.67	0.00145		1720.7	0.01259
1721.16	0.00145		1721.18	0.01259
1721.64	0.00145		1721.67	0.0126
1722.12	0.00143		1722.15	0.01262
1722.6	0.00142		1722.63	0.01264
1723.09	0.00139		1723.11	0.01264
1723.57	0.00137		1723.6	0.01262
1724.05	0.00135		1724.08	0.01259
1724.53	0.00132		1724.56	0.01255
1725.01	0.00131		1725.04	0.01251
1725.5	0.00129		1725.52	0.0125
1725.98	0.00127		1726.01	0.01251
1726.46	0.00125		1726.49	0.01255
1726.94	0.00123		1726.97	0.01262
1727.42	0.00121		1727.45	0.01272
1727.91	0.00119		1727.93	0.01284
1728.39	0.00118		1728.42	0.01299
1728.87	0.00116		1728.9	0.01315
1729.35	0.00114		1729.38	0.0133
1729.84	0.00112		1729.86	0.01345
1730.32	0.00111		1730.35	0.01357
1730.8	0.00109		1730.83	0.01367
1731.28	0.00108		1731.31	0.01376
1731.76	0.00106		1731.79	0.01383
1732.25	0.00104		1732.27	0.0139
1732.73	0.00101		1732.76	0.01395
1733.21	0.000984918		1733.24	0.01395
1733.69	0.000949105		1733.72	0.01387
1734.17	0.000909492		1734.2	0.0137
1734.66	0.000875323		1734.68	0.01348
1735.14	0.000857086		1735.17	0.01328
1735.62	0.000857403		1735.65	0.01315
1736.1	0.00087013		1736.13	0.01309
1736.59	0.000885908		1736.61	0.0131
1737.07	0.000897004		1737.1	0.01314
1737.55	0.000899247		1737.58	0.0132
1738.03	0.000892175		1738.06	0.01327
1738.51	0.000878038		1738.54	0.01331
1738.99	0.000860542		1739.02	0.01331
1739.48	0.000843319		1739.51	0.01327
1739.96	0.000828819		1739.99	0.0132
1740.44	0.00081784		1740.47	0.01313
1740.92	0.000809479		1740.95	0.01308
1741.41	0.00080175		1741.43	0.01306
1741.89	0.00079266		1741.92	0.01307
1742.37	0.000781032		1742.4	0.01308
1742.85	0.000766924		1742.88	0.01311
1743.33	0.000751517		1743.36	0.01312
1743.82	0.000736577		1743.85	0.01313
1744.3	0.000723823		1744.33	0.01314
1744.78	0.000714342		1744.81	0.01316
1745.26	0.000708378		1745.29	0.0132
1745.74	0.000705326		1745.77	0.01326
1746.23	0.000703998		1746.26	0.01336
1746.71	0.000702684		1746.74	0.01349
1747.19	0.000699261		1747.22	0.01362
1747.67	0.000691517		1747.7	0.01374
1748.15	0.000677928		1748.18	0.01383
1748.64	0.00065856		1748.67	0.01385
1749.12	0.000635449		1749.15	0.01381
1749.6	0.000611891		1749.63	0.01371
1750.08	0.000591129		1750.11	0.01355
1750.57	0.000575259		1750.6	0.01335
1751.05	0.000564743		1751.08	0.01315
1751.53	0.000558726		1751.56	0.01296
1752.01	0.000555731		1752.04	0.0128
1752.49	0.000554213		1752.52	0.01268
1752.98	0.000552682		1753.01	0.01259
1753.46	0.000549845		1753.49	0.01254
1753.94	0.0005448		1753.97	0.01252
1754.42	0.00053727		1754.45	0.01253
1754.9	0.000527795		1754.93	0.01256
1755.39	0.000517432		1755.42	0.01261
1755.87	0.000507436		1755.9	0.01266
1756.35	0.000498764		1756.38	0.0127
1756.83	0.000491964		1756.86	0.0127
1757.32	0.000487195		1757.34	0.01266
1757.8	0.000484241		1757.83	0.0126
1758.28	0.000482394		1758.31	0.01252
1758.76	0.000480397		1758.79	0.01244
1759.24	0.000476878		1759.27	0.01239
1759.73	0.000470803		1759.76	0.01236
1760.21	0.00046184		1760.24	0.01236
1760.69	0.000450446		1760.72	0.01238
1761.17	0.000437724		1761.2	0.01241
1761.65	0.000425196		1761.68	0.01242
1762.14	0.000414447		1762.17	0.01241
1762.62	0.000406768		1762.65	0.01236
1763.1	0.000402568		1763.13	0.0123
1763.58	0.000401096		1763.61	0.01224
1764.07	0.000400653		1764.09	0.01219
1764.55	0.000399254		1764.58	0.01216
1765.03	0.000395251		1765.06	0.01216
1765.51	0.00038789		1765.54	0.01218
1765.99	0.000377499		1766.02	0.01222
1766.48	0.000365398		1766.51	0.01228
1766.96	0.000353569		1766.99	0.01234
1767.44	0.000344114		1767.47	0.0124
1767.92	0.000338639		1767.95	0.01244
1768.4	0.000337805		1768.43	0.01247
1768.89	0.000341174		1768.91	0.01249
1769.37	0.000347357		1769.4	0.01252
1769.85	0.000354431		1769.88	0.01255
1770.33	0.00036033		1770.36	0.01259
1770.82	0.000363036		1770.84	0.01264
1771.3	0.000360751		1771.33	0.01268
1771.78	0.000352458		1771.81	0.0127
1772.26	0.000339347		1772.29	0.01268
1772.74	0.000325148		1772.77	0.01261
1773.22	0.000314238		1773.26	0.01253
1773.71	0.000308822		1773.74	0.01246
1774.19	0.000308074		1774.22	0.0124
1774.67	0.000309423		1774.7	0.01236
1775.15	0.000310187		1775.18	0.01233
1775.64	0.000308764		1775.66	0.01231
1776.12	0.000304944		1776.15	0.01228
1776.6	0.000299629		1776.63	0.01224
1777.08	0.000294121		1777.11	0.0122
1777.57	0.000289454		1777.59	0.01217
1778.05	0.000286017		1778.08	0.01216
1778.53	0.000283578		1778.56	0.01215
1779.01	0.000281453		1779.04	0.01217
1779.49	0.00027895		1779.52	0.01219
1779.97	0.000275638		1780	0.0122
1780.46	0.000271587		1780.49	0.0122
1780.94	0.000267344		1780.97	0.01219
1781.42	0.00026361		1781.45	0.01216
1781.9	0.00026071		1781.93	0.01212
1782.39	0.0002584		1782.41	0.0121
1782.87	0.000256018		1782.9	0.01209
1783.35	0.000252892		1783.38	0.01209
1783.83	0.000248675		1783.86	0.01211
1784.31	0.000243491		1784.34	0.01213
1784.8	0.000237847		1784.83	0.01214
1785.28	0.000232388		1785.31	0.01213
1785.76	0.000227648		1785.79	0.01212
1786.24	0.000223856		1786.27	0.0121
1786.72	0.000220926		1786.75	0.0121
1787.21	0.000218614		1787.24	0.01211
1787.69	0.00021667		1787.72	0.01214
1788.17	0.000214996		1788.2	0.0122
1788.65	0.000213632		1788.68	0.01229
1789.13	0.000212677		1789.16	0.0124
1789.62	0.000212145		1789.65	0.01253
1790.1	0.000211838		1790.13	0.01266
1790.58	0.000211225		1790.61	0.01279
1791.06	0.000209405		1791.09	0.01288
1791.55	0.000205386		1791.58	0.01292
1792.03	0.000198735		1792.06	0.01289
1792.51	0.00019016		1792.54	0.01279
1792.99	0.000181406		1793.02	0.01266
1793.47	0.000174125		1793.5	0.01253
1793.96	0.000169033		1793.99	0.01242
1794.44	0.000165869		1794.47	0.01235
1794.92	0.000163985		1794.95	0.01232
1795.4	0.000162888		1795.43	0.01232
1795.88	0.00016246		1795.91	0.01233
1796.37	0.000162857		1796.4	0.01235
1796.85	0.00016421		1796.88	0.01237
1797.33	0.000166349		1797.36	0.01239
1797.81	0.000168648		1797.84	0.0124
1798.3	0.00017013		1798.33	0.01242
1798.78	0.000169808		1798.81	0.01244
1799.26	0.00016705		1799.29	0.01246
1799.74	0.000161869		1799.77	0.01248
1800.22	0.000155028		1800.25	0.01247
1800.71	0.000147722		1800.74	0.01244
1801.19	0.000141169		1801.22	0.01238
1801.67	0.00013613		1801.7	0.01229
1802.15	0.000132757		1802.18	0.01218
1802.63	0.000130657		1802.66	0.01206
1803.12	0.000129223		1803.15	0.01195
1803.6	0.000127925		1803.63	0.01185
1804.08	0.000126488		1804.11	0.01176
1804.56	0.000124903		1804.59	0.0117
1805.05	0.00012333		1805.08	0.01166
1805.53	0.000121926		1805.56	0.01164
1806.01	0.000120783		1806.04	0.01164
1806.49	0.000119885		1806.52	0.01165
1806.97	0.00011919		1807	0.01167
1807.46	0.000118647		1807.48	0.0117
1807.94	0.000118244		1807.97	0.01172
1808.42	0.000117962		1808.45	0.01173
1808.9	0.000117705		1808.93	0.01174
1809.38	0.000117266		1809.41	0.01175
1809.87	0.000116397		1809.9	0.01174
1810.35	0.000114888		1810.38	0.01172
1810.83	0.000112755		1810.86	0.01168
1811.31	0.000110291		1811.34	0.01161
1811.8	0.000107972		1811.82	0.01152
1812.28	0.000106285		1812.31	0.01141
1812.76	0.000105473		1812.79	0.0113
1813.24	0.000105424		1813.27	0.0112
1813.72	0.00010569		1813.75	0.0111
1814.2	0.0001057		1814.23	0.01102
1814.69	0.000104938		1814.72	0.01096
1815.17	0.000103156		1815.2	0.01092
1815.65	0.00010043		1815.68	0.01088
1816.13	9.71125e-05		1816.16	0.01085
1816.62	9.36681e-05		1816.65	0.01081
1817.1	9.05112e-05		1817.13	0.01076
1817.58	8.78719e-05		1817.61	0.01071
1818.06	8.57897e-05		1818.09	0.01065
1818.54	8.41714e-05		1818.57	0.01058
1819.03	8.29028e-05		1819.06	0.0105
1819.51	8.19357e-05		1819.54	0.01043
1819.99	8.13041e-05		1820.02	0.01037
1820.47	8.10672e-05		1820.5	0.01032
1820.95	8.11991e-05		1820.98	0.01029
1821.44	8.15715e-05		1821.47	0.01029
1821.92	8.18935e-05		1821.95	0.01031
1822.4	8.18182e-05		1822.43	0.01035
1822.88	8.10222e-05		1822.91	0.01041
1823.37	7.93052e-05		1823.4	0.01047
1823.85	7.66544e-05		1823.88	0.01052
1824.33	7.32918e-05		1824.36	0.01055
1824.81	6.96933e-05		1824.84	0.01053
1825.29	6.65114e-05		1825.32	0.01049
1825.78	6.4361e-05		1825.81	0.01042
1826.26	6.35837e-05		1826.29	0.01034
1826.74	6.41085e-05		1826.77	0.01028
1827.22	6.55188e-05		1827.25	0.01024
1827.7	6.72077e-05		1827.73	0.01023
1828.19	6.8458e-05		1828.22	0.01023
1828.67	6.85504e-05		1828.7	0.01024
1829.15	6.6853e-05		1829.18	0.01023
1829.63	6.3175e-05		1829.66	0.01018
1830.12	5.81412e-05		1830.14	0.01009
1830.6	5.30611e-05		1830.63	0.00996
1831.08	4.92023e-05		1831.11	0.00981
1831.56	4.71664e-05		1831.59	0.00967
1832.04	4.68047e-05		1832.07	0.00955
1832.53	4.75156e-05		1832.56	0.00945
1833.01	4.85686e-05		1833.04	0.00938
1833.49	4.93453e-05		1833.52	0.00932
1833.97	4.9479e-05		1834	0.00928
1834.45	4.8903e-05		1834.48	0.00924
1834.94	4.77656e-05		1834.97	0.0092
1835.42	4.63228e-05		1835.45	0.00915
1835.9	4.479e-05		1835.93	0.00911
1836.38	4.32717e-05		1836.41	0.00906
1836.87	4.17546e-05		1836.89	0.009
1837.35	4.01901e-05		1837.38	0.00894
1837.83	3.85764e-05		1837.86	0.00888
1838.31	3.70116e-05		1838.34	0.0088
1838.79	3.56635e-05		1838.82	0.00873
1839.28	3.46917e-05		1839.31	0.00867
1839.76	3.41591e-05		1839.79	0.00862
1840.24	3.39795e-05		1840.27	0.0086
1840.72	3.39415e-05		1840.75	0.0086
1841.2	3.37722e-05		1841.23	0.00862
1841.69	3.32447e-05		1841.72	0.00865
1842.17	3.22324e-05		1842.2	0.00869
1842.65	3.07337e-05		1842.68	0.00872
1843.13	2.88556e-05		1843.16	0.00872
1843.62	2.67524e-05		1843.64	0.00869
1844.1	2.46318e-05		1844.13	0.00862
1844.58	2.2768e-05		1844.61	0.00851
1845.06	2.14252e-05		1845.09	0.00839
1845.54	2.0714e-05		1845.57	0.00827
1846.03	2.05535e-05		1846.06	0.00816
1846.51	2.07026e-05		1846.54	0.00805
1846.99	2.08829e-05		1847.02	0.00795
1847.47	2.08913e-05		1847.5	0.00785
1847.95	2.06455e-05		1847.98	0.00776
1848.44	2.01785e-05		1848.47	0.00767
1848.92	1.96062e-05		1848.95	0.00758
1849.4	1.90384e-05		1849.43	0.0075
1849.88	1.85387e-05		1849.91	0.00742
1850.36	1.81033e-05		1850.39	0.00735
1850.85	1.76675e-05		1850.88	0.00728
1851.33	1.71514e-05		1851.36	0.00721
1851.81	1.65024e-05		1851.84	0.00714
1852.29	1.57252e-05		1852.32	0.00707
1852.78	1.48741e-05		1852.81	0.00701
1853.26	1.4039e-05		1853.29	0.00694
1853.74	1.32889e-05		1853.77	0.00688
1854.22	1.26469e-05		1854.25	0.00682
1854.7	1.20789e-05		1854.73	0.00677
1855.18	1.15063e-05		1855.22	0.00672
1855.67	1.08345e-05		1855.7	0.00666
1856.15	9.99842e-06		1856.18	0.00662
1856.63	8.98921e-06		1856.66	0.00657
1857.11	7.86116e-06		1857.14	0.00652
1857.6	6.70235e-06		1857.63	0.00648
1858.08	5.60411e-06		1858.11	0.00643
1858.56	4.63195e-06		1858.59	0.00639
1859.04	3.81388e-06		1859.07	0.00634
1859.52	3.15039e-06		1859.56	0.0063
1860.01	2.62725e-06		1860.04	0.00625
1860.49	2.23166e-06		1860.52	0.0062
1860.97	1.95316e-06		1861	0.00614
1861.45	1.78011e-06		1861.48	0.00609
1861.93	1.69998e-06		1861.96	0.00603
1862.42	1.6934e-06		1862.45	0.00598
1862.9	1.73881e-06		1862.93	0.00594
1863.38	1.80918e-06		1863.41	0.00592
1863.86	1.88279e-06		1863.89	0.00591
1864.35	1.94612e-06		1864.38	0.00593
1864.83	2.00048e-06		1864.86	0.00597
1865.31	2.05969e-06		1865.34	0.00601
1865.79	2.13669e-06		1865.82	0.00607
1866.27	2.23896e-06		1866.31	0.00613
1866.76	2.34876e-06		1866.79	0.00618
1867.24	2.4134e-06		1867.27	0.00623
1867.72	2.3467e-06		1867.75	0.00625
1868.2	2.06815e-06		1868.23	0.00624
1868.68	1.58844e-06		1868.71	0.0062
1869.17	1.03795e-06		1869.2	0.00613
1869.65	5.83639e-07		1869.68	0.00603
1870.13	3.03674e-07		1870.16	0.00593
1870.61	1.70293e-07		1870.64	0.00583
1871.1	1.22313e-07		1871.13	0.00574
1871.58	1.16894e-07		1871.61	0.00567
1872.06	1.3119e-07		1872.09	0.00562
1872.54	1.51906e-07		1872.57	0.00559
1873.02	1.70293e-07		1873.05	0.00558
1873.51	1.82606e-07		1873.54	0.00558
1873.99	1.87389e-07		1874.02	0.00559
1874.47	1.85062e-07		1874.5	0.00561
1874.95	1.7435e-07		1874.98	0.00562
1875.43	1.5461e-07		1875.46	0.00562
1875.92	1.2876e-07		1875.95	0.00562
1876.4	1.01748e-07		1876.43	0.00562
1876.88	7.97564e-08		1876.91	0.00561
1877.36	6.68563e-08		1877.39	0.0056
1877.85	6.40965e-08		1877.88	0.00559
1878.33	7.07458e-08		1878.36	0.00558
1878.81	8.37067e-08		1878.84	0.00558
1879.29	9.63915e-08		1879.32	0.00557
1879.77	1.00089e-07		1879.8	0.00557
1880.26	8.81522e-08		1880.29	0.00556
1880.74	6.1981e-08		1880.77	0.00556
1881.22	3.02917e-08		1881.25	0.00556
1881.7	6.17126e-09		1881.73	0.00556
1882.18	-9.49257e-10		1882.21	0.00557
1882.67	-2.15787e-08		1882.7	0.00558
1883.15	-6.9215e-08		1883.18	0.0056
1883.63	-1.38009e-07		1883.66	0.00561
1884.11	-2.14924e-07		1884.14	0.00563
1884.59	-2.80749e-07		1884.62	0.00564
1885.08	-3.16981e-07		1885.11	0.00565
1885.56	-3.15463e-07		1885.59	0.00567
1886.04	-2.81018e-07		1886.07	0.00568
1886.52	-2.29596e-07		1886.55	0.0057
1887.01	-1.76996e-07		1887.04	0.00573
1887.49	-1.32274e-07		1887.52	0.00577
1887.97	-9.80542e-08		1888	0.00581
1888.45	-7.34258e-08		1888.48	0.00586
1888.93	-5.69862e-08		1888.96	0.00591
1889.42	-4.75131e-08		1889.45	0.00594
1889.9	-4.41914e-08		1889.93	0.00596
1890.38	-4.48676e-08		1890.41	0.00597
1890.86	-4.78629e-08		1890.89	0.00598
1891.34	-5.0898e-08		1891.38	0.00599
1891.83	-5.34596e-08		1891.86	0.00601
1892.31	-5.59842e-08		1892.34	0.00605
1892.79	-5.9489e-08		1892.82	0.0061
1893.27	-6.58191e-08		1893.3	0.00616
1893.76	-7.81612e-08		1893.79	0.00622
1894.24	-1.02973e-07		1894.27	0.00628
1894.72	-1.51285e-07		1894.75	0.00634
1895.2	-2.37627e-07		1895.23	0.00637
1895.68	-3.74267e-07		1895.71	0.0064
1896.16	-5.59751e-07		1896.2	0.00642
1896.65	-7.72441e-07		1896.68	0.00644
1897.13	-9.78608e-07		1897.16	0.00646
1897.61	-1.14633e-06		1897.64	0.00648
1898.09	-1.26514e-06		1898.12	0.00652
1898.58	-1.34313e-06		1898.61	0.00657
1899.06	-1.40378e-06		1899.09	0.00663
1899.54	-1.46711e-06		1899.57	0.00669
1900.02	-1.54744e-06		1900.05	0.00676
1900.5	-1.64256e-06		1900.54	0.00683
1900.99	-1.74275e-06		1901.02	0.0069
1901.47	-1.83354e-06		1901.5	0.00697
1901.95	-1.90187e-06		1901.98	0.00704
1902.43	-1.94333e-06		1902.46	0.00711
1902.91	-1.96268e-06		1902.95	0.00719
1903.4	-1.9654e-06		1903.43	0.00727
1903.88	-1.95689e-06		1903.91	0.00734
1904.36	-1.94121e-06		1904.39	0.00742
1904.84	-1.91763e-06		1904.88	0.0075
1905.33	-1.89187e-06		1905.36	0.00758
1905.81	-1.87136e-06		1905.84	0.00767
1906.29	-1.86813e-06		1906.32	0.00777
1906.77	-1.89419e-06		1906.8	0.00788
1907.25	-1.95842e-06		1907.29	0.008
1907.74	-2.06358e-06		1907.77	0.00812
1908.22	-2.20837e-06		1908.25	0.00825
1908.7	-2.38839e-06		1908.73	0.00837
1909.18	-2.60227e-06		1909.21	0.00847
1909.66	-2.85139e-06		1909.7	0.00856
1910.15	-3.1457e-06		1910.18	0.00864
1910.63	-3.4961e-06		1910.66	0.0087
1911.11	-3.91356e-06		1911.14	0.00874
1911.59	-4.40488e-06		1911.62	0.00879
1912.08	-4.96859e-06		1912.11	0.00883
1912.56	-5.58951e-06		1912.59	0.00888
1913.04	-6.23972e-06		1913.07	0.00894
1913.52	-6.88247e-06		1913.55	0.00901
1914	-7.48051e-06		1914.04	0.0091
1914.49	-8.00604e-06		1914.52	0.0092
1914.97	-8.45151e-06		1915	0.00931
1915.45	-8.82365e-06		1915.48	0.00943
1915.93	-9.14409e-06		1915.96	0.00957
1916.41	-9.44711e-06		1916.45	0.00971
1916.9	-9.77572e-06		1916.93	0.00984
1917.38	-1.01809e-05		1917.41	0.00996
1917.86	-1.06922e-05		1917.89	0.01004
1918.34	-1.12737e-05		1918.37	0.0101
1918.83	-1.18213e-05		1918.86	0.01014
1919.31	-1.2216e-05		1919.34	0.01017
1919.79	-1.23901e-05		1919.82	0.01021
1920.27	-1.23767e-05		1920.3	0.01027
1920.75	-1.22682e-05		1920.79	0.01035
1921.23	-1.21722e-05		1921.27	0.01045
1921.72	-1.21731e-05		1921.75	0.01057
1922.2	-1.23199e-05		1922.23	0.01068
1922.68	-1.26127e-05		1922.71	0.01076
1923.16	-1.30035e-05		1923.19	0.01081
1923.65	-1.34016e-05		1923.68	0.01084
1924.13	-1.37192e-05		1924.16	0.01084
1924.61	-1.39237e-05		1924.64	0.01084
1925.09	-1.40495e-05		1925.12	0.01084
1925.57	-1.41653e-05		1925.61	0.01085
1926.06	-1.43285e-05		1926.09	0.01087
1926.54	-1.45439e-05		1926.57	0.0109
1927.02	-1.47642e-05		1927.05	0.01093
1927.5	-1.49127e-05		1927.53	0.01096
1927.98	-1.4935e-05		1928.02	0.011
1928.47	-1.48291e-05		1928.5	0.01103
1928.95	-1.46679e-05		1928.98	0.01106
1929.43	-1.45698e-05		1929.46	0.0111
1929.91	-1.46631e-05		1929.94	0.01114
1930.4	-1.50413e-05		1930.43	0.01118
1930.88	-1.57402e-05		1930.91	0.01122
1931.36	-1.6729e-05		1931.39	0.01125
1931.84	-1.7916e-05		1931.87	0.01128
1932.32	-1.91848e-05		1932.36	0.01131
1932.81	-2.04201e-05		1932.84	0.01133
1933.29	-2.15412e-05		1933.32	0.01135
1933.77	-2.251e-05		1933.8	0.01137
1934.25	-2.33225e-05		1934.28	0.01139
1934.73	-2.40004e-05		1934.77	0.01141
1935.22	-2.45727e-05		1935.25	0.01144
1935.7	-2.50603e-05		1935.73	0.01147
1936.18	-2.549e-05		1936.21	0.01151
1936.66	-2.58661e-05		1936.69	0.01156
1937.14	-2.61844e-05		1937.18	0.01161
1937.63	-2.64156e-05		1937.66	0.01165
1938.11	-2.65174e-05		1938.14	0.01169
1938.59	-2.64466e-05		1938.62	0.01173
1939.07	-2.61835e-05		1939.11	0.01176
1939.56	-2.57358e-05		1939.59	0.01181
1940.04	-2.51632e-05		1940.07	0.01185
1940.52	-2.45474e-05		1940.55	0.01191
1941	-2.40013e-05		1941.03	0.01197
1941.48	-2.36408e-05		1941.52	0.01202
1941.97	-2.3567e-05		1942	0.01206
1942.45	-2.38199e-05		1942.48	0.01208
1942.93	-2.43405e-05		1942.96	0.01207
1943.41	-2.49923e-05		1943.44	0.01204
1943.89	-2.56111e-05		1943.93	0.012
1944.38	-2.60959e-05		1944.41	0.01197
1944.86	-2.64287e-05		1944.89	0.01195
1945.34	-2.66514e-05		1945.37	0.01193
1945.82	-2.68288e-05		1945.86	0.01192
1946.31	-2.699e-05		1946.34	0.01192
1946.79	-2.71526e-05		1946.82	0.01191
1947.27	-2.73037e-05		1947.3	0.01191
1947.75	-2.74467e-05		1947.78	0.01191
1948.23	-2.7596e-05		1948.27	0.0119
1948.72	-2.77985e-05		1948.75	0.0119
1949.2	-2.80939e-05		1949.23	0.0119
1949.68	-2.85109e-05		1949.71	0.01189
1950.16	-2.90376e-05		1950.19	0.01188
1950.64	-2.96371e-05		1950.68	0.01186
1951.13	-3.02455e-05		1951.16	0.01183
1951.61	-3.08078e-05		1951.64	0.01181
1952.09	-3.12722e-05		1952.12	0.01179
1952.57	-3.163e-05		1952.61	0.01177
1953.06	-3.1869e-05		1953.09	0.01176
1953.54	-3.19914e-05		1953.57	0.01175
1954.02	-3.20005e-05		1954.05	0.01173
1954.5	-3.19141e-05		1954.53	0.01171
1954.98	-3.17678e-05		1955.02	0.01168
1955.47	-3.16343e-05		1955.5	0.01165
1955.95	-3.15909e-05		1955.98	0.01162
1956.43	-3.17209e-05		1956.46	0.0116
1956.91	-3.20573e-05		1956.94	0.01158
1957.39	-3.25848e-05		1957.43	0.01156
1957.88	-3.32395e-05		1957.91	0.01155
1958.36	-3.39211e-05		1958.39	0.01154
1958.84	-3.45522e-05		1958.87	0.01154
1959.32	-3.51045e-05		1959.36	0.01153
1959.81	-3.56318e-05		1959.84	0.01153
1960.29	-3.62408e-05		1960.32	0.01153
1960.77	-3.70405e-05		1960.8	0.01152
1961.25	-3.80974e-05		1961.28	0.01151
1961.73	-3.93831e-05		1961.77	0.01148
1962.21	-4.07809e-05		1962.25	0.01145
1962.7	-4.21171e-05		1962.73	0.01142
1963.18	-4.3237e-05		1963.21	0.01139
1963.66	-4.40498e-05		1963.69	0.01137
1964.14	-4.4584e-05		1964.18	0.01136
1964.63	-4.49484e-05		1964.66	0.01137
1965.11	-4.53005e-05		1965.14	0.01139
1965.59	-4.57852e-05		1965.62	0.01141
1966.07	-4.65004e-05		1966.1	0.01143
1966.55	-4.747e-05		1966.59	0.01143
1967.04	-4.86408e-05		1967.07	0.01141
1967.52	-4.98957e-05		1967.55	0.01137
1968	-5.11003e-05		1968.03	0.01132
1968.48	-5.21386e-05		1968.52	0.01127
1968.96	-5.29541e-05		1969	0.01121
1969.45	-5.35657e-05		1969.48	0.01116
1969.93	-5.40424e-05		1969.96	0.01111
1970.41	-5.44992e-05		1970.44	0.01108
1970.89	-5.50653e-05		1970.93	0.01106
1971.38	-5.58615e-05		1971.41	0.01104
1971.86	-5.69878e-05		1971.89	0.01102
1972.34	-5.84788e-05		1972.37	0.011
1972.82	-6.03072e-05		1972.85	0.01098
1973.3	-6.23725e-05		1973.34	0.01095
1973.79	-6.4525e-05		1973.82	0.01092
[truncated: 4,203 more rows]

## Sheet: Fig. 4a
Pt/TiO2_de-300			Pt/TiO2_ad-30			Pt/TiO2+Y_de-300			Pt/TiO2+Y_ad-30
[truncated: 543 more rows]

[truncated: 3 more sheets: Fig. 4b, Fig. 4c, Fig. 4d,4e]
