# Supplementary material for: Zeolite-promoted platinum catalyst for efficient reduction of nitrogen oxides with hydrogen
Source: Nat Commun. 2024 Sep 12;15:7988. doi: 10.1038/s41467-024-52382-7 (PMC11405393; doi:10.1038/s41467-024-52382-7)
Supplement: Supplementary file 4 — Source Data [file 41467_2024_52382_MOESM4_ESM.zip › Source Data/Source data-Supplementary Information.xlsx]

## Sheet: Supp. Fig. 1
Pt/TiO2						Pt/TiO2 + Y
Temperature (oC)	NO (%)	NO2 (%)	N2 (%)	N2O (%)		Temperature (oC)	NO (%)	NO2 (%)	N2 (%)	N2O (%)
100	40.8743	3.12568	33.6	22.4		100	34	0	47.52	18.48
125	41.63	4.37	28.62	25.38		125	30.8361	2.16393	48.24	18.76
150	39.8806	8.1194	22.88	29.12		150	24	7	48.3	20.7
175	39.4902	13.5098	19.74	27.26		175	20.4651	12.5349	44.89	22.11
200	41.6164	20.3836	13.68	24.32		200	16.6202	15.3798	42.16	25.84
250	51.8905	37.1095	1.87	9.13		250	13.9198	27.0802	34.22	24.78
300	50.0513	45.9487	0	4		300	14.5617	44.4383	23.37	17.63

## Sheet: Supp. Fig. 2
Fig. 2a					Fig. 2b
	Pt/TiO2 + Y-rear	Pt/TiO2 + Y	Pt/TiO2 + Y-front			Pt/TiO2 + Y-rear	Pt/TiO2 + Y	Pt/TiO2 + Y-front
Temperature (oC)	NOx Conv. (%)	NOx Conv. (%)	NOx Conv. (%)		Temperature (oC)	N2 Sel. (%)	N2 Sel. (%)	N2 Sel. (%)
100	54	66	58		100	58	72	64
125	57	67	60		125	45	72	51
150	54	69	56		150	42	70	45
175	50	67	52		175	41	67	46
200	41	68	45		200	37	62	43
250	18	59	32		250	22	58	21
300	7	41	24		300	7	57	19

## Sheet: Supp. Fig. 3
Fig. 3a					Fig. 3b
	Pt/TiO2 + Y	(Pt/TiO2 + Y)_H2O	Pt/TiO2/Y			Pt/TiO2 + Y	(Pt/TiO2 + Y)_H2O	Pt/TiO2/Y
Temperature (oC)	NOx Conv. (%)	NOx Conv. (%)	NOx Conv. (%)		Temperature (oC)	N2 Sel. (%)	N2 Sel. (%)	N2 Sel. (%)
100	66	66.4	65		100	72	60	63.8
125	67	67.1	66		125	72	56	62.5
150	69	68.1	62		150	70	52	64
175	67	71.7	62		175	67	50	60
200	68	74	58		200	62	49	55
250	59	63.3	40		250	58	56	43
300	41	32.5	20		300	57	52	28

## Sheet: Supp. Fig. 4
Fig. 4a						Fig. 4b
	Pt/TiO2	Pt/TiO2 + Y-33%	Pt/TiO2 + Y-50%	Pt/TiO2 + Y-67%			Pt/TiO2	Pt/TiO2 + Y-33%	Pt/TiO2 + Y-50%	Pt/TiO2 + Y-67%
Temperature (oC)	NOx Conv. (%)	NOx Conv. (%)	NOx Conv. (%)	NOx Conv. (%)		Temperature (oC)	N2 Sel. (%)	N2 Sel. (%)	N2 Sel. (%)	N2 Sel. (%)
100	56	70	66	79		100	60	58	72	59
125	54	63	67	73		125	53	73	72	76
150	52	62	69	72		150	44	71	70	77
175	47	60	67	68		175	42	70	67	73
200	38	57	68	63		200	36	67	62	70
250	11	40	59	46		250	17	56	58	60
300	4	24	41	23		300	0	57	57	60

## Sheet: Supp. Fig. 5
Fig. 5a								Fig. 5b
	Pt/TiO2	Pt/TiO2 + TiO2	Pt/TiO2 + Y	Pt/Y	Pt/Y + TiO2	Pt/Y + Y			Pt/TiO2	Pt/TiO2 + TiO2	Pt/TiO2 + Y	Pt/Y	Pt/Y + TiO2	Pt/Y + Y
Temperature (oC)	NOx Conv. (%)	NOx Conv. (%)	NOx Conv. (%)	NOx Conv. (%)	NOx Conv. (%)	NOx Conv. (%)		Temperature (oC)	N2 Sel. (%)	N2 Sel. (%)	N2 Sel. (%)	N2 Sel. (%)	N2 Sel. (%)	N2 Sel. (%)
100	56	55	66	61	73	85		100	60	64	72	80	81	62
125	54	57	67	49	66	74		125	53	54	72	83	86	84
150	52	55	69	38	58	59		150	44	48	70	82	88	90
175	47	51	67	24	49	43		175	42	45	67	79	87	90
200	38	42	68	17	39	29		200	36	38	62	79	85	87
250	11	20	59	12	25	15		250	17	24	58	80	82	88
300	4	7	41	9	14	9		300	0	7	57	61	70	89

## Sheet: Supp. Fig. 6
Fig. 6a								Fig. 6b
	Pt/TiO2 + TiO2	Pt/TiO2 + Y	Pt/TiO2 + ZSM-5	Pt/TiO2 + CHA	Pt/TiO2 + FER	Pt/TiO2 + Beta			Pt/TiO2 + TiO2	Pt/TiO2 + Y	Pt/TiO2 + ZSM-5	Pt/TiO2 + CHA	Pt/TiO2 + FER	Pt/TiO2 + Beta
Temperature (oC)	NOx Conv. (%)	NOx Conv. (%)	NOx Conv. (%)	NOx Conv. (%)	NOx Conv. (%)	NOx Conv. (%)		Temperature (oC)	N2 Sel. (%)	N2 Sel. (%)	N2 Sel. (%)	N2 Sel. (%)	N2 Sel. (%)	N2 Sel. (%)
100	55	66	70	69	68	76		100	64	72	63	62	61	49
125	57	67	68	70	70	71		125	54	72	76	66	71	69
150	55	69	64	72	67	69		150	48	70	77	65	70	72
175	51	67	60	67	62	66		175	45	67	76	58	67	71
200	42	68	55	66	58	65		200	38	62	72	54	64	67
250	20	59	37	57	45	51		250	24	58	57	49	55	56
300	7	41	18	34	25	24		300	7	57	49	47	52	46

## Sheet: Supp. Fig. 7
Fig. 7a						Fig. 7b
	Pt/TiO2	Pt/TiO2-Aged	Pt/TiO2 + Y	(Pt/TiO2 + Y)-Aged			Pt/TiO2	Pt/TiO2-Aged	Pt/TiO2 + Y	(Pt/TiO2 + Y)-Aged
Temperature (oC)	NOx Conv. (%)	NOx Conv. (%)	NOx Conv. (%)	NOx Conv. (%)		Temperature (oC)	N2 Sel. (%)	N2 Sel. (%)	N2 Sel. (%)	N2 Sel. (%)
100	56	64	66	82		100	60	38	72	57
125	54	69	67	81		125	53	46	72	61
150	52	61	69	77		150	44	41	70	61
175	47	54	67	73		175	42	39	67	60
200	38	42	68	66		200	36	39	62	58
250	11	17	59	44		250	17	32	58	55
300	4	5	41	24		300	0	24	57	46

## Sheet: Supp. Fig. 8
Fig. 8a				Fig. 8b				Fig. 8c				Fig. 8d
	Pt/Al2O3-Aged	(Pt/Al2O3 + Y)-Aged			Pt/Al2O3-Aged	(Pt/Al2O3 + Y)-Aged			Pt/SiO2-Aged	(Pt/SiO2 + Y)-Aged			Pt/SiO2-Aged	(Pt/SiO2 + Y)-Aged
Temperature (oC)	NOx Conv. (%)	NOx Conv. (%)		Temperature (oC)	N2 Sel. (%)	N2 Sel. (%)		Temperature (oC)	NOx Conv. (%)	NOx Conv. (%)		Temperature (oC)	N2 Sel. (%)	N2 Sel. (%)
100	72	96		100	40	44		100	66	84.3		100	38	73
125	61	88		125	40	64		125	55	78.2		125	31	84
150	49	77		150	37	71		150	47	66.6		150	28	86
175	39	66		175	38	73		175	38	44.4		175	26	80
200	30	54		200	42	73		200	26	27.1		200	26	73
250	16	45		250	47	73		250	10	8.4		250	35	65
300	5	31		300	40	78		300	7	4.3		300	28	65

## Sheet: Supp. Fig. 9
Pt/TiO2			Pt/TiO2-p			Pt/TiO2 + Y			(Pt/TiO2 + Y)-p			Y
2 theta (o)	Intensity		2 theta (o)	Intensity		2 theta (o)	Intensity		2 theta (o)	Intensity		2 theta (o)	Intensity
10.0334	1927.68		10.0334	5542.65		10.0334	8213.59		10.0334	3888		10.0334	6873.41
10.1003	1915.68		10.1003	5555.65		10.1003	8228.59		10.1003	3862		10.1003	6912.41
10.1671	1910.68		10.1671	5557.65		10.1671	8229.59		10.1671	3869		10.1671	6961.41
10.234	1921.68		10.234	5589.65		10.234	8252.59		10.234	3879		10.234	7156.41
10.3008	1923.68		10.3008	5591.65		10.3008	8255.59		10.3008	3900		10.3008	7477.41
10.3676	1909.68		10.3676	5660.65		10.3676	8334.59		10.3676	3874		10.3676	7110.41
10.4345	1919.68		10.4345	5870.65		10.4345	8473.59		10.4345	3878		10.4345	6923.41
10.5013	1922.68		10.5013	6052.65		10.5013	8924.59		10.5013	3867		10.5013	6867.41
10.5682	1906.68		10.5682	6144.65		10.5682	9793.59		10.5682	3873		10.5682	6845.41
10.635	1900.68		10.635	5721.65		10.635	10246.6		10.635	3868		10.635	6838.41
10.7019	1898.68		10.7019	5581.65		10.7019	9333.59		10.7019	3866		10.7019	6837.41
10.7687	1904.68		10.7687	5552.65		10.7687	8552.59		10.7687	3876		10.7687	6841.41
10.8356	1906.68		10.8356	5531.65		10.8356	8334.59		10.8356	3860		10.8356	6823.41
10.9024	1905.68		10.9024	5564.65		10.9024	8301.59		10.9024	3879		10.9024	6865.41
10.9693	1891.68		10.9693	5558.65		10.9693	8272.59		10.9693	3853		10.9693	6825.41
11.0361	1887.68		11.0361	5533.65		11.0361	8261.59		11.0361	3864		11.0361	6819.41
11.1029	1895.68		11.1029	5533.65		11.1029	8216.59		11.1029	3873		11.1029	6828.41
11.1698	1906.68		11.1698	5537.65		11.1698	8237.59		11.1698	3858		11.1698	6827.41
11.2366	1902.68		11.2366	5523.65		11.2366	8235.59		11.2366	3865		11.2366	6816.41
11.3035	1893.68		11.3035	5536.65		11.3035	8233.59		11.3035	3868		11.3035	6820.41
11.3703	1898.68		11.3703	5527.65		11.3703	8231.59		11.3703	3860		11.3703	6833.41
11.4372	1895.68		11.4372	5530.65		11.4372	8195.59		11.4372	3843		11.4372	6825.41
11.504	1902.68		11.504	5536.65		11.504	8223.59		11.504	3863		11.504	6817.41
11.5709	1897.68		11.5709	5535.65		11.5709	8199.59		11.5709	3863		11.5709	6835.41
11.6377	1885.68		11.6377	5548.65		11.6377	8200.59		11.6377	3872		11.6377	6843.41
11.7045	1904.68		11.7045	5540.65		11.7045	8203.59		11.7045	3873		11.7045	6828.41
11.7714	1895.68		11.7714	5526.65		11.7714	8210.59		11.7714	3851		11.7714	6845.41
11.8382	1903.68		11.8382	5534.65		11.8382	8217.59		11.8382	3855		11.8382	6837.41
11.9051	1904.68		11.9051	5528.65		11.9051	8212.59		11.9051	3861		11.9051	6845.41
11.9719	1911.68		11.9719	5538.65		11.9719	8233.59		11.9719	3856		11.9719	6929.41
12.0388	1916.68		12.0388	5552.65		12.0388	8269.59		12.0388	3851		12.0388	7093.41
12.1056	1905.68		12.1056	5562.65		12.1056	8239.59		12.1056	3857		12.1056	7259.41
12.1725	1897.68		12.1725	5638.65		12.1725	8308.59		12.1725	3856		12.1725	6939.41
12.2393	1894.68		12.2393	5780.65		12.2393	8454.59		12.2393	3840		12.2393	6859.41
12.3062	1898.68		12.3062	5993.65		12.3062	8915.59		12.3062	3842		12.3062	6841.41
12.373	1894.68		12.373	5876.65		12.373	9685.59		12.373	3858		12.373	6812.41
12.4398	1881.68		12.4398	5579.65		12.4398	9717.59		12.4398	3851		12.4398	6790.41
12.5067	1887.68		12.5067	5542.65		12.5067	8900.59		12.5067	3849		12.5067	6806.41
12.5735	1908.68		12.5735	5534.65		12.5735	8382.59		12.5735	3851		12.5735	6808.41
12.6404	1893.68		12.6404	5528.65		12.6404	8284.59		12.6404	3848		12.6404	6807.41
12.7072	1887.68		12.7072	5509.65		12.7072	8210.59		12.7072	3856		12.7072	6798.41
12.7741	1898.68		12.7741	5497.65		12.7741	8214.59		12.7741	3842		12.7741	6819.41
12.8409	1884.68		12.8409	5521.65		12.8409	8193.59		12.8409	3828		12.8409	6815.41
12.9078	1892.68		12.9078	5518.65		12.9078	8194.59		12.9078	3851		12.9078	6804.41
12.9746	1894.68		12.9746	5508.65		12.9746	8200.59		12.9746	3832		12.9746	6805.41
13.0414	1896.68		13.0414	5512.65		13.0414	8190.59		13.0414	3862		13.0414	6819.41
13.1083	1885.68		13.1083	5528.65		13.1083	8180.59		13.1083	3842		13.1083	6802.41
13.1751	1887.68		13.1751	5515.65		13.1751	8201.59		13.1751	3837		13.1751	6819.41
13.242	1873.68		13.242	5501.65		13.242	8169.59		13.242	3837		13.242	6805.41
13.3088	1887.68		13.3088	5512.65		13.3088	8170.59		13.3088	3850		13.3088	6817.41
13.3757	1881.68		13.3757	5513.65		13.3757	8192.59		13.3757	3846		13.3757	6785.41
13.4425	1890.68		13.4425	5512.65		13.4425	8171.59		13.4425	3841		13.4425	6792.41
13.5094	1895.68		13.5094	5522.65		13.5094	8186.59		13.5094	3863		13.5094	6800.41
13.5762	1881.68		13.5762	5510.65		13.5762	8164.59		13.5762	3821		13.5762	6792.41
13.6431	1885.68		13.6431	5523.65		13.6431	8191.59		13.6431	3834		13.6431	6781.41
13.7099	1887.68		13.7099	5513.65		13.7099	8163.59		13.7099	3833		13.7099	6774.41
13.7767	1880.68		13.7767	5509.65		13.7767	8170.59		13.7767	3841		13.7767	6793.41
13.8436	1892.68		13.8436	5509.65		13.8436	8177.59		13.8436	3858		13.8436	6785.41
13.9104	1892.68		13.9104	5494.65		13.9104	8180.59		13.9104	3854		13.9104	6792.41
13.9773	1894.68		13.9773	5504.65		13.9773	8158.59		13.9773	3842		13.9773	6805.41
14.0441	1884.68		14.0441	5494.65		14.0441	8163.59		14.0441	3842		14.0441	6805.41
14.111	1874.68		14.111	5503.65		14.111	8174.59		14.111	3841		14.111	6808.41
14.1778	1883.68		14.1778	5513.65		14.1778	8165.59		14.1778	3836		14.1778	6796.41
14.2447	1895.68		14.2447	5502.65		14.2447	8158.59		14.2447	3825		14.2447	6794.41
14.3115	1896.68		14.3115	5490.65		14.3115	8176.59		14.3115	3842		14.3115	6788.41
14.3783	1902.68		14.3783	5510.65		14.3783	8178.59		14.3783	3843		14.3783	6794.41
14.4452	1863.68		14.4452	5493.65		14.4452	8163.59		14.4452	3831		14.4452	6801.41
14.512	1879.68		14.512	5501.65		14.512	8164.59		14.512	3829		14.512	6796.41
14.5789	1864.68		14.5789	5494.65		14.5789	8166.59		14.5789	3829		14.5789	6795.41
14.6457	1890.68		14.6457	5493.65		14.6457	8164.59		14.6457	3827		14.6457	6805.41
14.7126	1879.68		14.7126	5517.65		14.7126	8198.59		14.7126	3844		14.7126	6791.41
14.7794	1897.68		14.7794	5492.65		14.7794	8179.59		14.7794	3841		14.7794	6800.41
14.8463	1886.68		14.8463	5508.65		14.8463	8211.59		14.8463	3829		14.8463	6780.41
14.9131	1876.68		14.9131	5508.65		14.9131	8213.59		14.9131	3832		14.9131	6788.41
14.98	1875.68		14.98	5490.65		14.98	8210.59		14.98	3830		14.98	6788.41
15.0468	1870.68		15.0468	5487.65		15.0468	8191.59		15.0468	3824		15.0468	6795.41
15.1136	1871.68		15.1136	5508.65		15.1136	8179.59		15.1136	3839		15.1136	6782.41
15.1805	1878.68		15.1805	5502.65		15.1805	8154.59		15.1805	3846		15.1805	6820.41
15.2473	1868.68		15.2473	5511.65		15.2473	8171.59		15.2473	3828		15.2473	6792.41
15.3142	1883.68		15.3142	5500.65		15.3142	8176.59		15.3142	3839		15.3142	6802.41
15.381	1873.68		15.381	5511.65		15.381	8178.59		15.381	3826		15.381	6801.41
15.4479	1868.68		15.4479	5510.65		15.4479	8187.59		15.4479	3828		15.4479	6808.41
15.5147	1856.68		15.5147	5488.65		15.5147	8201.59		15.5147	3836		15.5147	6805.41
15.5816	1893.68		15.5816	5488.65		15.5816	8204.59		15.5816	3826		15.5816	6793.41
15.6484	1868.68		15.6484	5506.65		15.6484	8189.59		15.6484	3833		15.6484	6820.41
15.7152	1864.68		15.7152	5505.65		15.7152	8211.59		15.7152	3824		15.7152	6852.41
15.7821	1878.68		15.7821	5526.65		15.7821	8202.59		15.7821	3830		15.7821	6949.41
15.8489	1870.68		15.8489	5530.65		15.8489	8247.59		15.8489	3837		15.8489	7220.41
15.9158	1864.68		15.9158	5552.65		15.9158	8237.59		15.9158	3836		15.9158	7458.41
15.9826	1882.68		15.9826	5639.65		15.9826	8346.59		15.9826	3833		15.9826	7041.41
16.0495	1863.68		16.0495	5915.65		16.0495	8530.59		16.0495	3836		16.0495	6874.41
16.1163	1866.68		16.1163	6330.65		16.1163	9267.59		16.1163	3837		16.1163	6842.41
16.1832	1863.68		16.1832	6215.65		16.1832	10732.6		16.1832	3828		16.1832	6810.41
16.25	1856.68		16.25	5711.65		16.25	11165.6		16.25	3826		16.25	6812.41
16.3169	1862.68		16.3169	5526.65		16.3169	9690.59		16.3169	3822		16.3169	6786.41
16.3837	1870.68		16.3837	5531.65		16.3837	8592.59		16.3837	3845		16.3837	6802.41
16.4505	1864.68		16.4505	5517.65		16.4505	8330.59		16.4505	3819		16.4505	6789.41
16.5174	1882.68		16.5174	5509.65		16.5174	8247.59		16.5174	3820		16.5174	6796.41
16.5842	1864.68		16.5842	5509.65		16.5842	8233.59		16.5842	3829		16.5842	6797.41
16.6511	1887.68		16.6511	5489.65		16.6511	8226.59		16.6511	3817		16.6511	6773.41
16.7179	1867.68		16.7179	5489.65		16.7179	8228.59		16.7179	3826		16.7179	6800.41
16.7848	1858.68		16.7848	5487.65		16.7848	8206.59		16.7848	3824		16.7848	6774.41
16.8516	1875.68		16.8516	5493.65		16.8516	8203.59		16.8516	3824		16.8516	6768.41
16.9185	1869.68		16.9185	5511.65		16.9185	8192.59		16.9185	3825		16.9185	6785.41
16.9853	1886.68		16.9853	5491.65		16.9853	8200.59		16.9853	3827		16.9853	6772.41
17.0522	1867.68		17.0522	5499.65		17.0522	8203.59		17.0522	3829		17.0522	6780.41
17.119	1867.68		17.119	5477.65		17.119	8176.59		17.119	3829		17.119	6785.41
17.1858	1876.68		17.1858	5477.65		17.1858	8173.59		17.1858	3834		17.1858	6768.41
17.2527	1876.68		17.2527	5511.65		17.2527	8155.59		17.2527	3830		17.2527	6772.41
17.3195	1858.68		17.3195	5484.65		17.3195	8176.59		17.3195	3837		17.3195	6767.41
17.3864	1883.68		17.3864	5480.65		17.3864	8197.59		17.3864	3826		17.3864	6785.41
17.4532	1870.68		17.4532	5494.65		17.4532	8161.59		17.4532	3817		17.4532	6783.41
17.5201	1863.68		17.5201	5498.65		17.5201	8158.59		17.5201	3825		17.5201	6788.41
17.5869	1870.68		17.5869	5502.65		17.5869	8160.59		17.5869	3814		17.5869	6777.41
17.6538	1866.68		17.6538	5494.65		17.6538	8154.59		17.6538	3833		17.6538	6777.41
17.7206	1868.68		17.7206	5498.65		17.7206	8169.59		17.7206	3830		17.7206	6769.41
17.7874	1856.68		17.7874	5493.65		17.7874	8163.59		17.7874	3832		17.7874	6795.41
17.8543	1868.68		17.8543	5487.65		17.8543	8161.59		17.8543	3831		17.8543	6786.41
17.9211	1858.68		17.9211	5501.65		17.9211	8174.59		17.9211	3825		17.9211	6766.41
17.988	1858.68		17.988	5500.65		17.988	8161.59		17.988	3818		17.988	6794.41
18.0548	1864.68		18.0548	5493.65		18.0548	8169.59		18.0548	3821		18.0548	6782.41
18.1217	1882.68		18.1217	5488.65		18.1217	8163.59		18.1217	3813		18.1217	6786.41
18.1885	1857.68		18.1885	5503.65		18.1885	8188.59		18.1885	3810		18.1885	6796.41
18.2554	1858.68		18.2554	5489.65		18.2554	8202.59		18.2554	3817		18.2554	6769.41
18.3222	1864.68		18.3222	5487.65		18.3222	8195.59		18.3222	3826		18.3222	6772.41
18.3891	1856.68		18.3891	5497.65		18.3891	8180.59		18.3891	3809		18.3891	6779.41
18.4559	1858.68		18.4559	5479.65		18.4559	8152.59		18.4559	3820		18.4559	6773.41
18.5227	1860.68		18.5227	5484.65		18.5227	8170.59		18.5227	3816		18.5227	6794.41
18.5896	1856.68		18.5896	5510.65		18.5896	8176.59		18.5896	3806		18.5896	6780.41
18.6564	1852.68		18.6564	5478.65		18.6564	8171.59		18.6564	3800		18.6564	6801.41
18.7233	1863.68		18.7233	5498.65		18.7233	8179.59		18.7233	3818		18.7233	6792.41
18.7901	1857.68		18.7901	5501.65		18.7901	8186.59		18.7901	3819		18.7901	6806.41
18.857	1857.68		18.857	5501.65		18.857	8183.59		18.857	3818		18.857	6838.41
18.9238	1864.68		18.9238	5497.65		18.9238	8201.59		18.9238	3822		18.9238	6943.41
18.9907	1864.68		18.9907	5489.65		18.9907	8213.59		18.9907	3809		18.9907	6953.41
19.0575	1864.68		19.0575	5509.65		19.0575	8241.59		19.0575	3820		19.0575	6877.41
19.1243	1854.68		19.1243	5630.65		19.1243	8284.59		19.1243	3812		19.1243	6827.41
19.1912	1862.68		19.1912	5720.65		19.1912	8541.59		19.1912	3812		19.1912	6786.41
19.258	1866.68		19.258	5729.65		19.258	8978.59		19.258	3816		19.258	6786.41
19.3249	1856.68		19.3249	5559.65		19.3249	9155.59		19.3249	3830		19.3249	6791.41
19.3917	1852.68		19.3917	5515.65		19.3917	8678.59		19.3917	3809		19.3917	6764.41
19.4586	1857.68		19.4586	5496.65		19.4586	8330.59		19.4586	3821		19.4586	6786.41
19.5254	1857.68		19.5254	5501.65		19.5254	8233.59		19.5254	3802		19.5254	6783.41
19.5923	1858.68		19.5923	5476.65		19.5923	8209.59		19.5923	3820		19.5923	6770.41
19.6591	1870.68		19.6591	5502.65		19.6591	8179.59		19.6591	3816		19.6591	6764.41
19.726	1852.68		19.726	5496.65		19.726	8207.59		19.726	3819		19.726	6792.41
19.7928	1861.68		19.7928	5505.65		19.7928	8182.59		19.7928	3817		19.7928	6764.41
19.8596	1858.68		19.8596	5484.65		19.8596	8182.59		19.8596	3806		19.8596	6780.41
19.9265	1866.68		19.9265	5476.65		19.9265	8156.59		19.9265	3819		19.9265	6789.41
19.9933	1858.68		19.9933	5509.65		19.9933	8213.59		19.9933	3813		19.9933	6779.41
20.0602	1844.68		20.0602	5491.65		20.0602	8171.59		20.0602	3817		20.0602	6782.41
20.127	1868.68		20.127	5485.65		20.127	8193.59		20.127	3814		20.127	6774.41
20.1939	1857.68		20.1939	5502.65		20.1939	8204.59		20.1939	3805		20.1939	6780.41
20.2607	1858.68		20.2607	5503.65		20.2607	8188.59		20.2607	3812		20.2607	6785.41
20.3276	1848.68		20.3276	5484.65		20.3276	8170.59		20.3276	3824		20.3276	6801.41
20.3944	1872.68		20.3944	5486.65		20.3944	8191.59		20.3944	3816		20.3944	6810.41
20.4612	1855.68		20.4612	5498.65		20.4612	8192.59		20.4612	3815		20.4612	6800.41
20.5281	1856.68		20.5281	5497.65		20.5281	8205.59		20.5281	3818		20.5281	6837.41
20.5949	1867.68		20.5949	5497.65		20.5949	8217.59		20.5949	3814		20.5949	6926.41
20.6618	1850.68		20.6618	5511.65		20.6618	8229.59		20.6618	3817		20.6618	7065.41
20.7286	1858.68		20.7286	5516.65		20.7286	8254.59		20.7286	3806		20.7286	6964.41
20.7955	1857.68		20.7955	5610.65		20.7955	8307.59		20.7955	3810		20.7955	6826.41
20.8623	1849.68		20.8623	5773.65		20.8623	8470.59		20.8623	3804		20.8623	6809.41
20.9292	1856.68		20.9292	5870.65		20.9292	9023.59		20.9292	3819		20.9292	6783.41
20.996	1867.68		20.996	5690.65		20.996	9707.59		20.996	3817		20.996	6784.41
21.0629	1861.68		21.0629	5528.65		21.0629	9305.59		21.0629	3818		21.0629	6792.41
21.1297	1859.68		21.1297	5513.65		21.1297	8505.59		21.1297	3820		21.1297	6786.41
21.1965	1870.68		21.1965	5516.65		21.1965	8282.59		21.1965	3812		21.1965	6771.41
21.2634	1854.68		21.2634	5488.65		21.2634	8229.59		21.2634	3807		21.2634	6778.41
21.3302	1855.68		21.3302	5494.65		21.3302	8224.59		21.3302	3814		21.3302	6791.41
21.3971	1854.68		21.3971	5490.65		21.3971	8215.59		21.3971	3809		21.3971	6780.41
21.4639	1863.68		21.4639	5500.65		21.4639	8214.59		21.4639	3809		21.4639	6774.41
21.5308	1857.68		21.5308	5491.65		21.5308	8179.59		21.5308	3815		21.5308	6770.41
21.5976	1860.68		21.5976	5489.65		21.5976	8173.59		21.5976	3812		21.5976	6780.41
21.6645	1846.68		21.6645	5489.65		21.6645	8189.59		21.6645	3814		21.6645	6801.41
21.7313	1838.68		21.7313	5489.65		21.7313	8204.59		21.7313	3801		21.7313	6782.41
21.7981	1846.68		21.7981	5499.65		21.7981	8179.59		21.7981	3808		21.7981	6764.41
21.865	1857.68		21.865	5508.65		21.865	8200.59		21.865	3807		21.865	6771.41
21.9318	1863.68		21.9318	5508.65		21.9318	8263.59		21.9318	3815		21.9318	6779.41
21.9987	1862.68		21.9987	5486.65		21.9987	8247.59		21.9987	3809		21.9987	6771.41
22.0655	1845.68		22.0655	5487.65		22.0655	8199.59		22.0655	3801		22.0655	6776.41
22.1324	1855.68		22.1324	5509.65		22.1324	8195.59		22.1324	3813		22.1324	6785.41
22.1992	1857.68		22.1992	5484.65		22.1992	8206.59		22.1992	3813		22.1992	6765.41
22.2661	1849.68		22.2661	5486.65		22.2661	8216.59		22.2661	3815		22.2661	6791.41
22.3329	1852.68		22.3329	5487.65		22.3329	8211.59		22.3329	3815		22.3329	6782.41
22.3998	1850.68		22.3998	5502.65		22.3998	8197.59		22.3998	3818		22.3998	6783.41
22.4666	1868.68		22.4666	5489.65		22.4666	8195.59		22.4666	3813		22.4666	6785.41
22.5334	1850.68		22.5334	5494.65		22.5334	8168.59		22.5334	3809		22.5334	6767.41
22.6003	1842.68		22.6003	5484.65		22.6003	8183.59		22.6003	3810		22.6003	6778.41
22.6671	1848.68		22.6671	5481.65		22.6671	8189.59		22.6671	3815		22.6671	6793.41
22.734	1852.68		22.734	5494.65		22.734	8185.59		22.734	3816		22.734	6772.41
22.8008	1858.68		22.8008	5502.65		22.8008	8181.59		22.8008	3806		22.8008	6778.41
22.8677	1862.68		22.8677	5494.65		22.8677	8178.59		22.8677	3812		22.8677	6792.41
22.9345	1855.68		22.9345	5496.65		22.9345	8193.59		22.9345	3803		22.9345	6769.41
23.0014	1854.68		23.0014	5475.65		23.0014	8210.59		23.0014	3807		23.0014	6808.41
23.0682	1862.68		23.0682	5476.65		23.0682	8202.59		23.0682	3808		23.0682	6802.41
23.1351	1859.68		23.1351	5475.65		23.1351	8193.59		23.1351	3804		23.1351	6866.41
23.2019	1852.68		23.2019	5500.65		23.2019	8199.59		23.2019	3828		23.2019	6814.41
23.2688	1857.68		23.2688	5506.65		23.2688	8247.59		23.2688	3816		23.2688	6800.41
23.3356	1851.68		23.3356	5548.65		23.3356	8298.59		23.3356	3814		23.3356	6780.41
23.4024	1863.68		23.4024	5555.65		23.4024	8369.59		23.4024	3812		23.4024	6786.41
23.4693	1871.68		23.4693	5533.65		23.4693	8515.59		23.4693	3815		23.4693	6784.41
23.5361	1859.68		23.5361	5502.65		23.5361	8404.59		23.5361	3815		23.5361	6795.41
23.603	1837.68		23.603	5499.65		23.603	8303.59		23.603	3810		23.603	6786.41
23.6698	1850.68		23.6698	5499.65		23.6698	8233.59		23.6698	3815		23.6698	6789.41
23.7367	1861.68		23.7367	5484.65		23.7367	8213.59		23.7367	3820		23.7367	6791.41
23.8035	1857.68		23.8035	5499.65		23.8035	8223.59		23.8035	3808		23.8035	6807.41
23.8703	1854.68		23.8703	5486.65		23.8703	8230.59		23.8703	3810		23.8703	6839.41
23.9372	1858.68		23.9372	5485.65		23.9372	8226.59		23.9372	3827		23.9372	6963.41
24.004	1870.68		24.004	5538.65		24.004	8273.59		24.004	3832		24.004	7143.41
24.0709	1864.68		24.0709	5528.65		24.0709	8257.59		24.0709	3837		24.0709	7006.41
24.1377	1876.68		24.1377	5648.65		24.1377	8405.59		24.1377	3820		24.1377	6900.41
24.2046	1860.68		24.2046	5923.65		24.2046	8698.59		24.2046	3832		24.2046	6823.41
24.2714	1882.68		24.2714	6035.65		24.2714	9375.59		24.2714	3832		24.2714	6817.41
24.3383	1881.68		24.3383	5746.65		24.3383	10100.6		24.3383	3836		24.3383	6804.41
24.4051	1862.68		24.4051	5578.65		24.4051	9489.59		24.4051	3831		24.4051	6808.41
24.472	1867.68		24.472	5558.65		24.472	8568.59		24.472	3818		24.472	6833.41
24.5388	1905.68		24.5388	5529.65		24.5388	8325.59		24.5388	3876		24.5388	6820.41
24.6057	1886.68		24.6057	5512.65		24.6057	8243.59		24.6057	3865		24.6057	6831.41
24.6725	1888.68		24.6725	5513.65		24.6725	8250.59		24.6725	3872		24.6725	6816.41
24.7393	1883.68		24.7393	5524.65		24.7393	8212.59		24.7393	3914		24.7393	6842.41
24.8062	1917.68		24.8062	5514.65		24.8062	8203.59		24.8062	3904		24.8062	6857.41
24.873	1947.68		24.873	5525.65		24.873	8202.59		24.873	3961		24.873	6883.41
24.9399	1956.68		24.9399	5552.65		24.9399	8217.59		24.9399	4018		24.9399	6919.41
25.0067	1978.68		25.0067	5575.65		25.0067	8200.59		25.0067	4137		25.0067	6989.41
25.0736	2041.68		25.0736	5589.65		25.0736	8180.59		25.0736	4292		25.0736	7129.41
25.1404	2121.68		25.1404	5617.65		25.1404	8186.59		25.1404	4519		25.1404	7366.41
25.2072	2262.68		25.2072	5654.65		25.2072	8178.59		25.2072	4833		25.2072	7595.41
25.2741	2464.68		25.2741	5753.65		25.2741	8185.59		25.2741	5007		25.2741	7807.41
25.3409	2698.68		25.3409	5955.65		25.3409	8173.59		25.3409	5200		25.3409	7869.41
25.4078	3091.68		25.4078	6136.65		25.4078	8179.59		25.4078	5062		25.4078	7711.41
25.4746	3375.68		25.4746	6397.65		25.4746	8195.59		25.4746	4773		25.4746	7473.41
25.5415	3482.68		25.5415	6519.65		25.5415	8201.59		25.5415	4472		25.5415	7266.41
25.6083	3176.68		25.6083	6515.65		25.6083	8195.59		25.6083	4184		25.6083	7082.41
25.6752	2892.68		25.6752	6382.65		25.6752	8227.59		25.6752	4060		25.6752	6960.41
25.742	2618.68		25.742	6083.65		25.742	8219.59		25.742	3999		25.742	6897.41
25.8089	2290.68		25.8089	5844.65		25.8089	8204.59		25.8089	3949		25.8089	6862.41
25.8757	2185.68		25.8757	5767.65		25.8757	8187.59		25.8757	3906		25.8757	6831.41
25.9426	2073.68		25.9426	5633.65		25.9426	8161.59		25.9426	3879		25.9426	6822.41
26.0094	2029.68		26.0094	5583.65		26.0094	8185.59		26.0094	3868		26.0094	6817.41
26.0762	1984.68		26.0762	5565.65		26.0762	8181.59		26.0762	3851		26.0762	6819.41
26.1431	1935.68		26.1431	5548.65		26.1431	8180.59		26.1431	3842		26.1431	6832.41
26.2099	1919.68		26.2099	5511.65		26.2099	8187.59		26.2099	3832		26.2099	6839.41
26.2768	1915.68		26.2768	5547.65		26.2768	8193.59		26.2768	3827		26.2768	6796.41
26.3436	1919.68		26.3436	5557.65		26.3436	8218.59		26.3436	3828		26.3436	6792.41
26.4105	1898.68		26.4105	5577.65		26.4105	8290.59		26.4105	3830		26.4105	6800.41
26.4773	1891.68		26.4773	5569.65		26.4773	8389.59		26.4773	3816		26.4773	6797.41
26.5441	1882.68		26.5441	5502.65		26.5441	8389.59		26.5441	3821		26.5441	6765.41
26.611	1857.68		26.611	5498.65		26.611	8277.59		26.611	3810		26.611	6765.41
26.6778	1867.68		26.6778	5515.65		26.6778	8200.59		26.6778	3818		26.6778	6782.41
26.7447	1875.68		26.7447	5482.65		26.7447	8193.59		26.7447	3815		26.7447	6768.41
26.8115	1867.68		26.8115	5478.65		26.8115	8174.59		26.8115	3810		26.8115	6774.41
26.8784	1856.68		26.8784	5494.65		26.8784	8190.59		26.8784	3809		26.8784	6778.41
26.9452	1851.68		26.9452	5487.65		26.9452	8169.59		26.9452	3814		26.9452	6771.41
27.0121	1871.68		27.0121	5493.65		27.0121	8180.59		27.0121	3816		27.0121	6780.41
27.0789	1847.68		27.0789	5481.65		27.0789	8180.59		27.0789	3803		27.0789	6792.41
27.1458	1850.68		27.1458	5494.65		27.1458	8179.59		27.1458	3807		27.1458	6760.41
27.2126	1855.68		27.2126	5486.65		27.2126	8195.59		27.2126	3809		27.2126	6788.41
27.2795	1856.68		27.2795	5491.65		27.2795	8187.59		27.2795	3804		27.2795	6798.41
27.3463	1856.68		27.3463	5485.65		27.3463	8191.59		27.3463	3812		27.3463	6809.41
27.4131	1863.68		27.4131	5478.65		27.4131	8205.59		27.4131	3813		27.4131	6935.41
27.48	1846.68		27.48	5503.65		27.48	8201.59		27.48	3815		27.48	7004.41
27.5468	1856.68		27.5468	5518.65		27.5468	8294.59		27.5468	3803		27.5468	6876.41
27.6137	1845.68		27.6137	5610.65		27.6137	8352.59		27.6137	3792		27.6137	6804.41
27.6805	1861.68		27.6805	5793.65		27.6805	8605.59		27.6805	3800		27.6805	6782.41
27.7474	1844.68		27.7474	5722.65		27.7474	9158.59		27.7474	3805		27.7474	6785.41
27.8142	1843.68		27.8142	5584.65		27.8142	9235.59		27.8142	3815		27.8142	6756.41
27.8811	1847.68		27.8811	5509.65		27.8811	8670.59		27.8811	3798		27.8811	6778.41
27.9479	1856.68		27.9479	5491.65		27.9479	8307.59		27.9479	3796		27.9479	6761.41
28.0147	1846.68		28.0147	5475.65		28.0147	8210.59		28.0147	3805		28.0147	6774.41
28.0816	1847.68		28.0816	5475.65		28.0816	8201.59		28.0816	3810		28.0816	6762.41
28.1484	1844.68		28.1484	5465.65		28.1484	8207.59		28.1484	3802		28.1484	6784.41
28.2153	1850.68		28.2153	5494.65		28.2153	8181.59		28.2153	3812		28.2153	6766.41
28.2821	1844.68		28.2821	5466.65		28.2821	8189.59		28.2821	3806		28.2821	6770.41
28.349	1842.68		28.349	5492.65		28.349	8205.59		28.349	3801		28.349	6783.41
28.4158	1845.68		28.4158	5512.65		28.4158	8185.59		28.4158	3801		28.4158	6771.41
28.4827	1840.68		28.4827	5491.65		28.4827	8248.59		28.4827	3802		28.4827	6759.41
28.5495	1846.68		28.5495	5494.65		28.5495	8221.59		28.5495	3801		28.5495	6767.41
28.6164	1838.68		28.6164	5473.65		28.6164	8209.59		28.6164	3792		28.6164	6768.41
28.6832	1845.68		28.6832	5472.65		28.6832	8161.59		28.6832	3798		28.6832	6768.41
28.75	1843.68		28.75	5482.65		28.75	8164.59		28.75	3806		28.75	6772.41
28.8169	1844.68		28.8169	5472.65		28.8169	8142.59		28.8169	3810		28.8169	6760.41
28.8837	1833.68		28.8837	5486.65		28.8837	8142.59		28.8837	3801		28.8837	6764.41
28.9506	1849.68		28.9506	5472.65		28.9506	8155.59		28.9506	3789		28.9506	6753.41
29.0174	1847.68		29.0174	5467.65		29.0174	8139.59		29.0174	3798		29.0174	6760.41
29.0843	1846.68		29.0843	5458.65		29.0843	8141.59		29.0843	3806		29.0843	6759.41
29.1511	1836.68		29.1511	5478.65		29.1511	8144.59		29.1511	3808		29.1511	6761.41
29.218	1836.68		29.218	5474.65		29.218	8140.59		29.218	3795		29.218	6754.41
29.2848	1838.68		29.2848	5472.65		29.2848	8150.59		29.2848	3820		29.2848	6750.41
29.3516	1836.68		29.3516	5465.65		29.3516	8140.59		29.3516	3804		29.3516	6767.41
29.4185	1848.68		29.4185	5476.65		29.4185	8154.59		29.4185	3800		29.4185	6764.41
29.4853	1845.68		29.4853	5464.65		29.4853	8156.59		29.4853	3796		29.4853	6762.41
29.5522	1833.68		29.5522	5464.65		29.5522	8146.59		29.5522	3803		29.5522	6760.41
29.619	1830.68		29.619	5465.65		29.619	8146.59		29.619	3800		29.619	6760.41
29.6859	1838.68		29.6859	5472.65		29.6859	8132.59		29.6859	3798		29.6859	6758.41
29.7527	1834.68		29.7527	5473.65		29.7527	8167.59		29.7527	3795		29.7527	6752.41
29.8196	1843.68		29.8196	5455.65		29.8196	8144.59		29.8196	3809		29.8196	6755.41
29.8864	1844.68		29.8864	5473.65		29.8864	8136.59		29.8864	3800		29.8864	6764.41
29.9533	1840.68		29.9533	5469.65		29.9533	8169.59		29.9533	3800		29.9533	6769.41
30.0201	1847.68		30.0201	5470.65		30.0201	8164.59		30.0201	3802		30.0201	6796.41
30.0869	1825.68		30.0869	5477.65		30.0869	8168.59		30.0869	3806		30.0869	6813.41
30.1538	1838.68		30.1538	5468.65		30.1538	8165.59		30.1538	3792		30.1538	6802.41
30.2206	1848.68		30.2206	5504.65		30.2206	8197.59		30.2206	3802		30.2206	6781.41
30.2875	1846.68		30.2875	5538.65		30.2875	8272.59		30.2875	3800		30.2875	6759.41
30.3543	1838.68		30.3543	5558.65		30.3543	8404.59		30.3543	3791		30.3543	6767.41
30.4212	1824.68		30.4212	5539.65		30.4212	8448.59		30.4212	3790		30.4212	6749.41
30.488	1851.68		30.488	5469.65		30.488	8386.59		30.488	3797		30.488	6767.41
30.5549	1835.68		30.5549	5477.65		30.5549	8248.59		30.5549	3795		30.5549	6764.41
30.6217	1833.68		30.6217	5469.65		30.6217	8207.59		30.6217	3794		30.6217	6749.41
30.6885	1840.68		30.6885	5470.65		30.6885	8187.59		30.6885	3792		30.6885	6753.41
30.7554	1842.68		30.7554	5460.65		30.7554	8174.59		30.7554	3786		30.7554	6757.41
30.8222	1838.68		30.8222	5480.65		30.8222	8158.59		30.8222	3804		30.8222	6758.41
30.8891	1833.68		30.8891	5480.65		30.8891	8162.59		30.8891	3795		30.8891	6773.41
30.9559	1832.68		30.9559	5476.65		30.9559	8168.59		30.9559	3803		30.9559	6766.41
31.0228	1842.68		31.0228	5476.65		31.0228	8169.59		31.0228	3795		31.0228	6760.41
31.0896	1847.68		31.0896	5468.65		31.0896	8166.59		31.0896	3796		31.0896	6770.41
31.1565	1838.68		31.1565	5476.65		31.1565	8170.59		31.1565	3798		31.1565	6829.41
31.2233	1847.68		31.2233	5485.65		31.2233	8190.59		31.2233	3795		31.2233	6847.41
31.2902	1832.68		31.2902	5477.65		31.2902	8211.59		31.2902	3803		31.2902	6832.41
31.357	1831.68		31.357	5523.65		31.357	8250.59		31.357	3801		31.357	6784.41
31.4238	1831.68		31.4238	5607.65		31.4238	8345.59		31.4238	3798		31.4238	6774.41
31.4907	1843.68		31.4907	5608.65		31.4907	8553.59		31.4907	3791		31.4907	6756.41
31.5575	1845.68		31.5575	5535.65		31.5575	8691.59		31.5575	3796		31.5575	6760.41
31.6244	1848.68		31.6244	5496.65		31.6244	8537.59		31.6244	3804		31.6244	6774.41
31.6912	1832.68		31.6912	5485.65		31.6912	8249.59		31.6912	3790		31.6912	6774.41
31.7581	1838.68		31.7581	5475.65		31.7581	8218.59		31.7581	3790		31.7581	6828.41
31.8249	1838.68		31.8249	5484.65		31.8249	8216.59		31.8249	3792		31.8249	6873.41
31.8918	1847.68		31.8918	5482.65		31.8918	8245.59		31.8918	3794		31.8918	6930.41
31.9586	1837.68		31.9586	5506.65		31.9586	8255.59		31.9586	3791		31.9586	6873.41
32.0254	1842.68		32.0254	5562.65		32.0254	8363.59		32.0254	3791		32.0254	6810.41
32.0923	1833.68		32.0923	5763.65		32.0923	8583.59		32.0923	3790		32.0923	6773.41
32.1591	1836.68		32.1591	5731.65		32.1591	9069.59		32.1591	3794		32.1591	6758.41
32.226	1828.68		32.226	5597.65		32.226	9197.59		32.226	3802		32.226	6762.41
32.2928	1838.68		32.2928	5500.65		32.2928	8752.59		32.2928	3797		32.2928	6761.41
32.3597	1837.68		32.3597	5477.65		32.3597	8335.59		32.3597	3805		32.3597	6752.41
32.4265	1831.68		32.4265	5466.65		32.4265	8229.59		32.4265	3805		32.4265	6745.41
32.4934	1834.68		32.4934	5477.65		32.4934	8180.59		32.4934	3796		32.4934	6759.41
32.5602	1838.68		32.5602	5474.65		32.5602	8168.59		32.5602	3801		32.5602	6750.41
32.6271	1843.68		32.6271	5474.65		32.6271	8155.59		32.6271	3794		32.6271	6758.41
32.6939	1840.68		32.6939	5468.65		32.6939	8163.59		32.6939	3797		32.6939	6753.41
32.7608	1845.68		32.7608	5473.65		32.7608	8169.59		32.7608	3792		32.7608	6757.41
32.8276	1833.68		32.8276	5484.65		32.8276	8162.59		32.8276	3791		32.8276	6779.41
32.8944	1846.68		32.8944	5453.65		32.8944	8162.59		32.8944	3789		32.8944	6788.41
32.9613	1830.68		32.9613	5463.65		32.9613	8166.59		32.9613	3791		32.9613	6804.41
33.0281	1833.68		33.0281	5478.65		33.0281	8191.59		33.0281	3800		33.0281	6761.41
33.095	1836.68		33.095	5488.65		33.095	8190.59		33.095	3788		33.095	6756.41
33.1618	1830.68		33.1618	5518.65		33.1618	8221.59		33.1618	3796		33.1618	6756.41
33.2287	1834.68		33.2287	5521.65		33.2287	8321.59		33.2287	3792		33.2287	6754.41
33.2955	1831.68		33.2955	5497.65		33.2955	8387.59		33.2955	3789		33.2955	6746.41
33.3623	1845.68		33.3623	5461.65		33.3623	8322.59		33.3623	3786		33.3623	6752.41
33.4292	1839.68		33.4292	5466.65		33.4292	8181.59		33.4292	3795		33.4292	6760.41
33.496	1843.68		33.496	5455.65		33.496	8164.59		33.496	3802		33.496	6749.41
33.5629	1838.68		33.5629	5461.65		33.5629	8155.59		33.5629	3794		33.5629	6752.41
33.6297	1839.68		33.6297	5462.65		33.6297	8152.59		33.6297	3800		33.6297	6762.41
33.6966	1834.68		33.6966	5473.65		33.6966	8163.59		33.6966	3790		33.6966	6755.41
33.7634	1843.68		33.7634	5485.65		33.7634	8174.59		33.7634	3796		33.7634	6754.41
33.8303	1836.68		33.8303	5480.65		33.8303	8204.59		33.8303	3795		33.8303	6760.41
33.8971	1837.68		33.8971	5475.65		33.8971	8231.59		33.8971	3792		33.8971	6744.41
33.964	1838.68		33.964	5479.65		33.964	8225.59		33.964	3794		33.964	6752.41
34.0308	1836.68		34.0308	5482.65		34.0308	8224.59		34.0308	3801		34.0308	6745.41
34.0977	1832.68		34.0977	5479.65		34.0977	8210.59		34.0977	3796		34.0977	6750.41
34.1645	1831.68		34.1645	5465.65		34.1645	8200.59		34.1645	3793		34.1645	6753.41
34.2313	1837.68		34.2313	5466.65		34.2313	8156.59		34.2313	3791		34.2313	6748.41
34.2982	1834.68		34.2982	5486.65		34.2982	8151.59		34.2982	3790		34.2982	6758.41
34.365	1836.68		34.365	5450.65		34.365	8140.59		34.365	3796		34.365	6755.41
34.4319	1835.68		34.4319	5466.65		34.4319	8168.59		34.4319	3803		34.4319	6750.41
34.4987	1834.68		34.4987	5457.65		34.4987	8152.59		34.4987	3785		34.4987	6768.41
34.5656	1835.68		34.5656	5470.65		34.5656	8158.59		34.5656	3796		34.5656	6800.41
34.6324	1846.68		34.6324	5460.65		34.6324	8169.59		34.6324	3792		34.6324	6826.41
34.6992	1839.68		34.6992	5486.65		34.6992	8191.59		34.6992	3794		34.6992	6794.41
34.7661	1830.68		34.7661	5524.65		34.7661	8237.59		34.7661	3792		34.7661	6761.41
34.8329	1830.68		34.8329	5567.65		34.8329	8332.59		34.8329	3790		34.8329	6754.41
34.8998	1837.68		34.8998	5565.65		34.8998	8561.59		34.8998	3794		34.8998	6760.41
34.9666	1830.68		34.9666	5527.65		34.9666	8526.59		34.9666	3795		34.9666	6755.41
35.0335	1838.68		35.0335	5478.65		35.0335	8363.59		35.0335	3797		35.0335	6773.41
35.1003	1830.68		35.1003	5468.65		35.1003	8229.59		35.1003	3795		35.1003	6754.41
35.1672	1852.68		35.1672	5474.65		35.1672	8181.59		35.1672	3798		35.1672	6772.41
35.234	1834.68		35.234	5455.65		35.234	8152.59		35.234	3791		35.234	6778.41
35.3009	1832.68		35.3009	5475.65		35.3009	8166.59		35.3009	3790		35.3009	6765.41
35.3677	1849.68		35.3677	5499.65		35.3677	8207.59		35.3677	3797		35.3677	6754.41
35.4346	1835.68		35.4346	5497.65		35.4346	8225.59		35.4346	3796		35.4346	6755.41
35.5014	1830.68		35.5014	5511.65		35.5014	8277.59		35.5014	3798		35.5014	6736.41
35.5682	1833.68		35.5682	5472.65		35.5682	8301.59		35.5682	3801		35.5682	6748.41
35.6351	1847.68		35.6351	5479.65		35.6351	8235.59		35.6351	3788		35.6351	6744.41
35.7019	1834.68		35.7019	5460.65		35.7019	8156.59		35.7019	3800		35.7019	6745.41
35.7688	1846.68		35.7688	5452.65		35.7688	8121.59		35.7688	3790		35.7688	6747.41
35.8356	1833.68		35.8356	5452.65		35.8356	8130.59		35.8356	3794		35.8356	6743.41
35.9025	1846.68		35.9025	5452.65		35.9025	8132.59		35.9025	3795		35.9025	6752.41
35.9693	1836.68		35.9693	5461.65		35.9693	8125.59		35.9693	3795		35.9693	6748.41
36.0361	1843.68		36.0361	5462.65		36.0361	8125.59		36.0361	3800		36.0361	6746.41
36.103	1847.68		36.103	5458.65		36.103	8119.59		36.103	3798		36.103	6756.41
36.1698	1840.68		36.1698	5452.65		36.1698	8129.59		36.1698	3797		36.1698	6749.41
36.2367	1847.68		36.2367	5462.65		36.2367	8140.59		36.2367	3807		36.2367	6747.41
36.3035	1855.68		36.3035	5461.65		36.3035	8139.59		36.3035	3804		36.3035	6758.41
36.3704	1844.68		36.3704	5478.65		36.3704	8130.59		36.3704	3803		36.3704	6736.41
36.4372	1847.68		36.4372	5475.65		36.4372	8134.59		36.4372	3807		36.4372	6742.41
36.5041	1847.68		36.5041	5463.65		36.5041	8179.59		36.5041	3809		36.5041	6755.41
36.5709	1848.68		36.5709	5469.65		36.5709	8150.59		36.5709	3808		36.5709	6756.41
36.6378	1855.68		36.6378	5457.65		36.6378	8130.59		36.6378	3818		36.6378	6765.41
36.7046	1856.68		36.7046	5476.65		36.7046	8122.59		36.7046	3825		36.7046	6802.41
36.7715	1860.68		36.7715	5458.65		36.7715	8117.59		36.7715	3832		36.7715	6783.41
36.8383	1858.68		36.8383	5484.65		36.8383	8116.59		36.8383	3854		36.8383	6785.41
36.9051	1886.68		36.9051	5503.65		36.9051	8119.59		36.9051	3839		36.9051	6794.41
36.972	1878.68		36.972	5494.65		36.972	8145.59		36.972	3868		36.972	6794.41
37.0388	1900.68		37.0388	5505.65		37.0388	8140.59		37.0388	3855		37.0388	6782.41
37.1057	1917.68		37.1057	5502.65		37.1057	8130.59		37.1057	3869		37.1057	6777.41
37.1725	1923.68		37.1725	5506.65		37.1725	8143.59		37.1725	3831		37.1725	6790.41
37.2394	1903.68		37.2394	5521.65		37.2394	8127.59		37.2394	3849		37.2394	6778.41
37.3062	1896.68		37.3062	5503.65		37.3062	8122.59		37.3062	3850		37.3062	6791.41
37.3731	1896.68		37.3731	5521.65		37.3731	8129.59		37.3731	3843		37.3731	6792.41
37.4399	1902.68		37.4399	5512.65		37.4399	8124.59		37.4399	3879		37.4399	6803.41
37.5067	1905.68		37.5067	5488.65		37.5067	8113.59		37.5067	3872		37.5067	6825.41
37.5736	1910.68		37.5736	5505.65		37.5736	8124.59		37.5736	3907		37.5736	6832.41
37.6404	1957.68		37.6404	5511.65		37.6404	8113.59		37.6404	3953		37.6404	6869.41
37.7073	1949.68		37.7073	5537.65		37.7073	8125.59		37.7073	3987		37.7073	6898.41
37.7741	1968.68		37.7741	5527.65		37.7741	8125.59		37.7741	3953		37.7741	6901.41
37.841	2031.68		37.841	5563.65		37.841	8112.59		37.841	3972		37.841	6894.41
37.9078	2050.68		37.9078	5609.65		37.9078	8119.59		37.9078	3983		37.9078	6888.41
37.9747	2066.68		37.9747	5635.65		37.9747	8133.59		37.9747	3975		37.9747	6868.41
38.0415	2054.68		38.0415	5648.65		38.0415	8134.59		38.0415	3962		38.0415	6852.41
38.1084	2029.68		38.1084	5633.65		38.1084	8117.59		38.1084	3916		38.1084	6834.41
38.1752	2020.68		38.1752	5601.65		38.1752	8134.59		38.1752	3893		38.1752	6828.41
38.242	1966.68		38.242	5572.65		38.242	8112.59		38.242	3877		38.242	6809.41
38.3089	1973.68		38.3089	5551.65		38.3089	8118.59		38.3089	3874		38.3089	6797.41
38.3757	1943.68		38.3757	5550.65		38.3757	8120.59		38.3757	3860		38.3757	6812.41
38.4426	1924.68		38.4426	5557.65		38.4426	8139.59		38.4426	3874		38.4426	6849.41
38.5094	1915.68		38.5094	5537.65		38.5094	8143.59		38.5094	3879		38.5094	6850.41
38.5763	1931.68		38.5763	5523.65		38.5763	8152.59		38.5763	3883		38.5763	6833.41
38.6431	1924.68		38.6431	5554.65		38.6431	8205.59		38.6431	3873		38.6431	6830.41
38.71	1960.68		38.71	5576.65		38.71	8257.59		38.71	3862		38.71	6806.41
38.7768	1928.68		38.7768	5598.65		38.7768	8342.59		38.7768	3853		38.7768	6790.41
38.8436	1924.68		38.8436	5525.65		38.8436	8282.59		38.8436	3832		38.8436	6779.41
38.9105	1925.68		38.9105	5525.65		38.9105	8221.59		38.9105	3825		38.9105	6781.41
38.9773	1895.68		38.9773	5522.65		38.9773	8148.59		38.9773	3810		38.9773	6768.41
39.0442	1874.68		39.0442	5505.65		39.0442	8122.59		39.0442	3808		39.0442	6762.41
39.111	1863.68		39.111	5503.65		39.111	8134.59		39.111	3805		39.111	6765.41
39.1779	1862.68		39.1779	5469.65		39.1779	8126.59		39.1779	3817		39.1779	6745.41
39.2447	1854.68		39.2447	5478.65		39.2447	8117.59		39.2447	3809		39.2447	6749.41
39.3116	1864.68		39.3116	5474.65		39.3116	8108.59		39.3116	3813		39.3116	6745.41
39.3784	1844.68		39.3784	5476.65		39.3784	8125.59		39.3784	3810		39.3784	6753.41
39.4453	1838.68		39.4453	5460.65		39.4453	8107.59		39.4453	3805		39.4453	6759.41
39.5121	1850.68		39.5121	5464.65		39.5121	8108.59		39.5121	3805		39.5121	6756.41
39.5789	1843.68		39.5789	5454.65		39.5789	8124.59		39.5789	3803		39.5789	6750.41
39.6458	1837.68		39.6458	5482.65		39.6458	8114.59		39.6458	3802		39.6458	6755.41
39.7126	1835.68		39.7126	5457.65		39.7126	8122.59		39.7126	3816		39.7126	6753.41
39.7795	1846.68		39.7795	5457.65		39.7795	8129.59		39.7795	3812		39.7795	6768.41
39.8463	1839.68		39.8463	5458.65		39.8463	8120.59		39.8463	3802		39.8463	6754.41
39.9132	1833.68		39.9132	5467.65		39.9132	8121.59		39.9132	3816		39.9132	6758.41
39.98	1834.68		39.98	5474.65		39.98	8144.59		39.98	3805		39.98	6746.41
40.0469	1845.68		40.0469	5476.65		40.0469	8140.59		40.0469	3806		40.0469	6750.41
40.1137	1845.68		40.1137	5474.65		40.1137	8142.59		40.1137	3798		40.1137	6755.41
40.1805	1842.68		40.1805	5467.65		40.1805	8132.59		40.1805	3802		40.1805	6749.41
40.2474	1844.68		40.2474	5466.65		40.2474	8148.59		40.2474	3809		40.2474	6745.41
40.3142	1839.68		40.3142	5467.65		40.3142	8119.59		40.3142	3807		40.3142	6761.41
40.3811	1846.68		40.3811	5464.65		40.3811	8132.59		40.3811	3803		40.3811	6741.41
40.4479	1839.68		40.4479	5464.65		40.4479	8117.59		40.4479	3805		40.4479	6753.41
40.5148	1835.68		40.5148	5464.65		40.5148	8115.59		40.5148	3800		40.5148	6748.41
40.5816	1849.68		40.5816	5461.65		40.5816	8119.59		40.5816	3795		40.5816	6744.41
40.6485	1828.68		40.6485	5462.65		40.6485	8137.59		40.6485	3802		40.6485	6758.41
40.7153	1824.68		40.7153	5456.65		40.7153	8119.59		40.7153	3801		40.7153	6747.41
40.7822	1849.68		40.7822	5455.65		40.7822	8116.59		40.7822	3790		40.7822	6745.41
40.849	1832.68		40.849	5449.65		40.849	8109.59		40.849	3794		40.849	6740.41
40.9158	1833.68		40.9158	5446.65		40.9158	8117.59		40.9158	3792		40.9158	6744.41
40.9827	1832.68		40.9827	5461.65		40.9827	8119.59		40.9827	3796		40.9827	6745.41
41.0495	1834.68		41.0495	5460.65		41.0495	8133.59		41.0495	3803		41.0495	6743.41
41.1164	1833.68		41.1164	5456.65		41.1164	8133.59		41.1164	3788		41.1164	6755.41
41.1832	1834.68		41.1832	5457.65		41.1832	8125.59		41.1832	3794		41.1832	6760.41
41.2501	1837.68		41.2501	5461.65		41.2501	8126.59		41.2501	3798		41.2501	6761.41
41.3169	1832.68		41.3169	5468.65		41.3169	8142.59		41.3169	3804		41.3169	6755.41
41.3838	1840.68		41.3838	5490.65		41.3838	8151.59		41.3838	3794		41.3838	6738.41
41.4506	1834.68		41.4506	5478.65		41.4506	8200.59		41.4506	3786		41.4506	6738.41
41.5174	1828.68		41.5174	5472.65		41.5174	8186.59		41.5174	3793		41.5174	6743.41
41.5843	1837.68		41.5843	5460.65		41.5843	8163.59		41.5843	3797		41.5843	6740.41
41.6511	1836.68		41.6511	5455.65		41.6511	8140.59		41.6511	3784		41.6511	6755.41
41.718	1840.68		41.718	5450.65		41.718	8121.59		41.718	3784		41.718	6738.41
41.7848	1834.68		41.7848	5458.65		41.7848	8110.59		41.7848	3790		41.7848	6748.41
41.8517	1823.68		41.8517	5448.65		41.8517	8117.59		41.8517	3790		41.8517	6738.41
41.9185	1830.68		41.9185	5453.65		41.9185	8129.59		41.9185	3797		41.9185	6740.41
41.9854	1844.68		41.9854	5452.65		41.9854	8117.59		41.9854	3794		41.9854	6744.41
42.0522	1832.68		42.0522	5456.65		42.0522	8122.59		42.0522	3794		42.0522	6760.41
42.1191	1833.68		42.1191	5463.65		42.1191	8124.59		42.1191	3783		42.1191	6750.41
42.1859	1838.68		42.1859	5476.65		42.1859	8131.59		42.1859	3793		42.1859	6748.41
42.2527	1826.68		42.2527	5477.65		42.2527	8173.59		42.2527	3785		42.2527	6737.41
42.3196	1838.68		42.3196	5482.65		42.3196	8234.59		42.3196	3783		42.3196	6732.41
42.3864	1827.68		42.3864	5477.65		42.3864	8233.59		42.3864	3797		42.3864	6742.41
42.4533	1846.68		42.4533	5456.65		42.4533	8185.59		42.4533	3789		42.4533	6744.41
42.5201	1834.68		42.5201	5457.65		42.5201	8151.59		42.5201	3790		42.5201	6742.41
42.587	1826.68		42.587	5451.65		42.587	8132.59		42.587	3785		42.587	6748.41
42.6538	1835.68		42.6538	5457.65		42.6538	8136.59		42.6538	3797		42.6538	6747.41
42.7207	1833.68		42.7207	5450.65		42.7207	8120.59		42.7207	3797		42.7207	6745.41
42.7875	1830.68		42.7875	5460.65		42.7875	8116.59		42.7875	3783		42.7875	6750.41
42.8543	1830.68		42.8543	5457.65		42.8543	8141.59		42.8543	3789		42.8543	6731.41
42.9212	1827.68		42.9212	5463.65		42.9212	8140.59		42.9212	3792		42.9212	6741.41
42.988	1831.68		42.988	5466.65		42.988	8126.59		42.988	3795		42.988	6746.41
43.0549	1835.68		43.0549	5448.65		43.0549	8142.59		43.0549	3789		43.0549	6741.41
43.1217	1822.68		43.1217	5455.65		43.1217	8118.59		43.1217	3788		43.1217	6738.41
43.1886	1836.68		43.1886	5451.65		43.1886	8121.59		43.1886	3788		43.1886	6745.41
43.2554	1832.68		43.2554	5451.65		43.2554	8107.59		43.2554	3784		43.2554	6737.41
43.3223	1830.68		43.3223	5448.65		43.3223	8113.59		43.3223	3791		43.3223	6749.41
43.3891	1827.68		43.3891	5465.65		43.3891	8118.59		43.3891	3794		43.3891	6736.41
43.456	1830.68		43.456	5440.65		43.456	8124.59		43.456	3792		43.456	6738.41
43.5228	1833.68		43.5228	5448.65		43.5228	8136.59		43.5228	3788		43.5228	6738.41
43.5896	1826.68		43.5896	5460.65		43.5896	8118.59		43.5896	3793		43.5896	6740.41
43.6565	1832.68		43.6565	5457.65		43.6565	8133.59		43.6565	3790		43.6565	6735.41
43.7233	1824.68		43.7233	5450.65		43.7233	8154.59		43.7233	3794		43.7233	6746.41
43.7902	1827.68		43.7902	5456.65		43.7902	8127.59		43.7902	3795		43.7902	6740.41
43.857	1835.68		43.857	5454.65		43.857	8130.59		43.857	3790		43.857	6757.41
43.9239	1819.68		43.9239	5460.65		43.9239	8133.59		43.9239	3791		43.9239	6755.41
43.9907	1838.68		43.9907	5451.65		43.9907	8125.59		43.9907	3791		43.9907	6754.41
44.0576	1832.68		44.0576	5466.65		44.0576	8162.59		44.0576	3782		44.0576	6747.41
44.1244	1836.68		44.1244	5488.65		44.1244	8200.59		44.1244	3791		44.1244	6748.41
44.1912	1830.68		44.1912	5481.65		44.1912	8261.59		44.1912	3795		44.1912	6732.41
44.2581	1838.68		44.2581	5470.65		44.2581	8214.59		44.2581	3788		44.2581	6740.41
44.3249	1844.68		44.3249	5467.65		44.3249	8200.59		44.3249	3790		44.3249	6744.41
44.3918	1827.68		44.3918	5456.65		44.3918	8151.59		44.3918	3788		44.3918	6742.41
44.4586	1831.68		44.4586	5450.65		44.4586	8138.59		44.4586	3786		44.4586	6743.41
44.5255	1826.68		44.5255	5450.65		44.5255	8141.59		44.5255	3784		44.5255	6735.41
44.5923	1830.68		44.5923	5445.65		44.5923	8134.59		44.5923	3785		44.5923	6743.41
44.6592	1828.68		44.6592	5449.65		44.6592	8140.59		44.6592	3790		44.6592	6748.41
44.726	1825.68		44.726	5452.65		44.726	8128.59		44.726	3786		44.726	6769.41
44.7929	1826.68		44.7929	5462.65		44.7929	8128.59		44.7929	3794		44.7929	6764.41
44.8597	1831.68		44.8597	5473.65		44.8597	8164.59		44.8597	3786		44.8597	6761.41
44.9265	1831.68		44.9265	5485.65		44.9265	8209.59		44.9265	3788		44.9265	6744.41
44.9934	1832.68		44.9934	5488.65		44.9934	8276.59		44.9934	3790		44.9934	6742.41
45.0602	1824.68		45.0602	5480.65		45.0602	8276.59		45.0602	3791		45.0602	6749.41
45.1271	1831.68		45.1271	5465.65		45.1271	8219.59		45.1271	3793		45.1271	6744.41
45.1939	1833.68		45.1939	5455.65		45.1939	8180.59		45.1939	3791		45.1939	6741.41
45.2608	1831.68		45.2608	5449.65		45.2608	8127.59		45.2608	3789		45.2608	6744.41
45.3276	1831.68		45.3276	5441.65		45.3276	8121.59		45.3276	3797		45.3276	6735.41
45.3945	1827.68		45.3945	5456.65		45.3945	8131.59		45.3945	3792		45.3945	6733.41
45.4613	1835.68		45.4613	5458.65		45.4613	8122.59		45.4613	3792		45.4613	6733.41
45.5281	1828.68		45.5281	5446.65		45.5281	8126.59		45.5281	3797		45.5281	6732.41
45.595	1839.68		45.595	5452.65		45.595	8131.59		45.595	3800		45.595	6741.41
45.6618	1835.68		45.6618	5458.65		45.6618	8120.59		45.6618	3796		45.6618	6748.41
45.7287	1831.68		45.7287	5450.65		45.7287	8124.59		45.7287	3802		45.7287	6742.41
45.7955	1822.68		45.7955	5443.65		45.7955	8125.59		45.7955	3792		45.7955	6741.41
45.8624	1830.68		45.8624	5460.65		45.8624	8112.59		45.8624	3800		45.8624	6746.41
45.9292	1828.68		45.9292	5445.65		45.9292	8120.59		45.9292	3791		45.9292	6750.41
45.9961	1843.68		45.9961	5466.65		45.9961	8107.59		45.9961	3785		45.9961	6744.41
46.0629	1831.68		46.0629	5460.65		46.0629	8095.59		46.0629	3797		46.0629	6741.41
46.1298	1831.68		46.1298	5444.65		46.1298	8102.59		46.1298	3793		46.1298	6737.41
46.1966	1833.68		46.1966	5460.65		46.1966	8115.59		46.1966	3798		46.1966	6744.41
46.2634	1830.68		46.2634	5455.65		46.2634	8113.59		46.2634	3797		46.2634	6734.41
46.3303	1834.68		46.3303	5457.65		46.3303	8124.59		46.3303	3801		46.3303	6736.41
46.3971	1838.68		46.3971	5452.65		46.3971	8108.59		46.3971	3797		46.3971	6743.41
46.464	1850.68		46.464	5464.65		46.464	8121.59		46.464	3801		46.464	6736.41
46.5308	1835.68		46.5308	5477.65		46.5308	8109.59		46.5308	3797		46.5308	6750.41
46.5977	1844.68		46.5977	5445.65		46.5977	8122.59		46.5977	3794		46.5977	6748.41
46.6645	1835.68		46.6645	5469.65		46.6645	8116.59		46.6645	3803		46.6645	6747.41
46.7314	1834.68		46.7314	5464.65		46.7314	8130.59		46.7314	3804		46.7314	6748.41
46.7982	1849.68		46.7982	5455.65		46.7982	8134.59		46.7982	3798		46.7982	6753.41
46.8651	1842.68		46.8651	5458.65		46.8651	8122.59		46.8651	3791		46.8651	6746.41
46.9319	1843.68		46.9319	5454.65		46.9319	8127.59		46.9319	3795		46.9319	6745.41
46.9988	1842.68		46.9988	5455.65		46.9988	8125.59		46.9988	3807		46.9988	6738.41
47.0656	1839.68		47.0656	5456.65		47.0656	8112.59		47.0656	3805		47.0656	6740.41
47.1324	1833.68		47.1324	5465.65		47.1324	8106.59		47.1324	3807		47.1324	6738.41
47.1993	1846.68		47.1993	5451.65		47.1993	8108.59		47.1993	3802		47.1993	6750.41
47.2661	1832.68		47.2661	5463.65		47.2661	8108.59		47.2661	3805		47.2661	6753.41
47.333	1845.68		47.333	5456.65		47.333	8105.59		47.333	3805		47.333	6747.41
47.3998	1849.68		47.3998	5457.65		47.3998	8108.59		47.3998	3808		47.3998	6756.41
47.4667	1844.68		47.4667	5464.65		47.4667	8109.59		47.4667	3817		47.4667	6768.41
47.5335	1842.68		47.5335	5461.65		47.5335	8122.59		47.5335	3826		47.5335	6761.41
47.6003	1849.68		47.6003	5472.65		47.6003	8116.59		47.6003	3825		47.6003	6765.41
47.6672	1863.68		47.6672	5469.65		47.6672	8102.59		47.6672	3831		47.6672	6779.41
47.734	1867.68		47.734	5477.65		47.734	8113.59		47.734	3862		47.734	6781.41
47.8009	1891.68		47.8009	5480.65		47.8009	8113.59		47.8009	3917		47.8009	6841.41
47.8677	1906.68		47.8677	5488.65		47.8677	8120.59		47.8677	3988		47.8677	6894.41
47.9346	1954.68		47.9346	5537.65		47.9346	8128.59		47.9346	4066		47.9346	6961.41
48.0014	1997.68		48.0014	5569.65		48.0014	8140.59		48.0014	4135		48.0014	7032.41
48.0683	2077.68		48.0683	5607.65		48.0683	8143.59		48.0683	4178		48.0683	7012.41
48.1351	2143.68		48.1351	5688.65		48.1351	8158.59		48.1351	4134		48.1351	7002.41
48.202	2244.68		48.202	5721.65		48.202	8180.59		48.202	4076		48.202	6949.41
48.2688	2267.68		48.2688	5731.65		48.2688	8164.59		48.2688	4004		48.2688	6904.41
48.3357	2217.68		48.3357	5775.65		48.3357	8163.59		48.3357	3929		48.3357	6853.41
48.4025	2142.68		48.4025	5714.65		48.4025	8138.59		48.4025	3877		48.4025	6833.41
48.4693	2060.68		48.4693	5668.65		48.4693	8130.59		48.4693	3832		48.4693	6807.41
48.5362	1983.68		48.5362	5601.65		48.5362	8118.59		48.5362	3836		48.5362	6797.41
48.603	1943.68		48.603	5540.65		48.603	8144.59		48.603	3820		48.603	6780.41
48.6699	1911.68		48.6699	5543.65		48.6699	8161.59		48.6699	3814		48.6699	6762.41
48.7367	1887.68		48.7367	5542.65		48.7367	8200.59		48.7367	3809		48.7367	6760.41
48.8036	1872.68		48.8036	5517.65		48.8036	8266.59		48.8036	3803		48.8036	6758.41
48.8704	1848.68		48.8704	5501.65		48.8704	8262.59		48.8704	3797		48.8704	6748.41
48.9372	1855.68		48.9372	5493.65		48.9372	8215.59		48.9372	3798		48.9372	6749.41
49.0041	1840.68		49.0041	5461.65		49.0041	8156.59		49.0041	3803		49.0041	6757.41
49.0709	1845.68		49.0709	5465.65		49.0709	8136.59		49.0709	3793		49.0709	6742.41
49.1378	1857.68		49.1378	5469.65		49.1378	8120.59		49.1378	3797		49.1378	6743.41
49.2046	1836.68		49.2046	5475.65		49.2046	8139.59		49.2046	3798		49.2046	6748.41
49.2715	1844.68		49.2715	5456.65		49.2715	8126.59		49.2715	3798		49.2715	6745.41
49.3383	1834.68		49.3383	5462.65		49.3383	8119.59		49.3383	3794		49.3383	6743.41
49.4052	1844.68		49.4052	5463.65		49.4052	8136.59		49.4052	3783		49.4052	6738.41
49.472	1838.68		49.472	5457.65		49.472	8124.59		49.472	3795		49.472	6740.41
49.5389	1834.68		49.5389	5460.65		49.5389	8115.59		49.5389	3795		49.5389	6732.41
49.6057	1830.68		49.6057	5450.65		49.6057	8105.59		49.6057	3793		49.6057	6737.41
49.6726	1831.68		49.6726	5446.65		49.6726	8109.59		49.6726	3788		49.6726	6750.41
49.7394	1840.68		49.7394	5451.65		49.7394	8108.59		49.7394	3784		49.7394	6745.41
49.8062	1832.68		49.8062	5449.65		49.8062	8102.59		49.8062	3781		49.8062	6737.41
49.8731	1833.68		49.8731	5448.65		49.8731	8100.59		49.8731	3791		49.8731	6741.41
49.9399	1831.68		49.9399	5461.65		49.9399	8109.59		49.9399	3796		49.9399	6738.41
50.0068	1838.68		50.0068	5464.65		50.0068	8102.59		50.0068	3790		50.0068	6741.41
50.0736	1833.68		50.0736	5451.65		50.0736	8121.59		50.0736	3785		50.0736	6749.41
50.1405	1835.68		50.1405	5462.65		50.1405	8120.59		50.1405	3784		50.1405	6750.41
50.2073	1826.68		50.2073	5453.65		50.2073	8124.59		50.2073	3789		50.2073	6758.41
50.2741	1834.68		50.2741	5460.65		50.2741	8133.59		50.2741	3797		50.2741	6759.41
50.341	1836.68		50.341	5476.65		50.341	8149.59		50.341	3791		50.341	6745.41
50.4078	1830.68		50.4078	5492.65		50.4078	8186.59		50.4078	3786		50.4078	6734.41
50.4747	1830.68		50.4747	5465.65		50.4747	8252.59		50.4747	3784		50.4747	6748.41
50.5415	1836.68		50.5415	5476.65		50.5415	8213.59		50.5415	3791		50.5415	6735.41
50.6084	1837.68		50.6084	5460.65		50.6084	8178.59		50.6084	3793		50.6084	6734.41
50.6752	1840.68		50.6752	5451.65		50.6752	8167.59		50.6752	3782		50.6752	6737.41
50.7421	1831.68		50.7421	5441.65		50.7421	8116.59		50.7421	3782		50.7421	6737.41
50.8089	1823.68		50.8089	5449.65		50.8089	8114.59		50.8089	3789		50.8089	6740.41
50.8758	1836.68		50.8758	5444.65		50.8758	8112.59		50.8758	3786		50.8758	6740.41
50.9426	1834.68		50.9426	5450.65		50.9426	8104.59		50.9426	3791		50.9426	6735.41
51.0095	1827.68		51.0095	5452.65		51.0095	8115.59		51.0095	3790		51.0095	6741.41
51.0763	1825.68		51.0763	5452.65		51.0763	8122.59		51.0763	3791		51.0763	6743.41
51.1431	1828.68		51.1431	5450.65		51.1431	8106.59		51.1431	3789		51.1431	6741.41
51.21	1825.68		51.21	5450.65		51.21	8120.59		51.21	3789		51.21	6734.41
51.2768	1826.68		51.2768	5455.65		51.2768	8129.59		51.2768	3786		51.2768	6733.41
51.3437	1838.68		51.3437	5452.65		51.3437	8126.59		51.3437	3791		51.3437	6745.41
51.4105	1835.68		51.4105	5448.65		51.4105	8128.59		51.4105	3795		51.4105	6758.41
51.4774	1825.68		51.4774	5454.65		51.4774	8140.59		51.4774	3786		51.4774	6749.41
51.5442	1827.68		51.5442	5470.65		51.5442	8158.59		51.5442	3789		51.5442	6745.41
51.6111	1833.68		51.6111	5474.65		51.6111	8174.59		51.6111	3789		51.6111	6748.41
51.6779	1830.68		51.6779	5479.65		51.6779	8192.59		51.6779	3791		51.6779	6737.41
51.7448	1828.68		51.7448	5464.65		51.7448	8187.59		51.7448	3790		51.7448	6742.41
51.8116	1833.68		51.8116	5450.65		51.8116	8175.59		51.8116	3789		51.8116	6742.41
51.8784	1832.68		51.8784	5440.65		51.8784	8137.59		51.8784	3785		51.8784	6735.41
51.9453	1840.68		51.9453	5451.65		51.9453	8121.59		51.9453	3791		51.9453	6741.41
52.0121	1820.68		52.0121	5451.65		52.0121	8114.59		52.0121	3793		52.0121	6744.41
52.079	1835.68		52.079	5449.65		52.079	8114.59		52.079	3791		52.079	6745.41
52.1458	1833.68		52.1458	5462.65		52.1458	8110.59		52.1458	3789		52.1458	6745.41
52.2127	1835.68		52.2127	5441.65		52.2127	8117.59		52.2127	3792		52.2127	6741.41
52.2795	1828.68		52.2795	5456.65		52.2795	8120.59		52.2795	3788		52.2795	6741.41
52.3464	1837.68		52.3464	5457.65		52.3464	8133.59		52.3464	3792		52.3464	6741.41
52.4132	1830.68		52.4132	5454.65		52.4132	8141.59		52.4132	3792		52.4132	6740.41
52.48	1831.68		52.48	5449.65		52.48	8129.59		52.48	3794		52.48	6759.41
52.5469	1827.68		52.5469	5458.65		52.5469	8133.59		52.5469	3794		52.5469	6755.41
52.6137	1835.68		52.6137	5453.65		52.6137	8130.59		52.6137	3792		52.6137	6742.41
52.6806	1831.68		52.6806	5477.65		52.6806	8154.59		52.6806	3791		52.6806	6747.41
52.7474	1824.68		52.7474	5474.65		52.7474	8149.59		52.7474	3788		52.7474	6740.41
52.8143	1838.68		52.8143	5468.65		52.8143	8185.59		52.8143	3796		52.8143	6743.41
52.8811	1832.68		52.8811	5458.65		52.8811	8169.59		52.8811	3797		52.8811	6737.41
52.948	1843.68		52.948	5465.65		52.948	8168.59		52.948	3794		52.948	6748.41
53.0148	1844.68		53.0148	5456.65		53.0148	8163.59		53.0148	3798		53.0148	6748.41
53.0817	1840.68		53.0817	5465.65		53.0817	8137.59		53.0817	3807		53.0817	6748.41
53.1485	1844.68		53.1485	5457.65		53.1485	8122.59		53.1485	3805		53.1485	6755.41
53.2153	1849.68		53.2153	5463.65		53.2153	8117.59		53.2153	3797		53.2153	6772.41
53.2822	1839.68		53.2822	5462.65		53.2822	8128.59		53.2822	3816		53.2822	6778.41
53.349	1851.68		53.349	5474.65		53.349	8170.59		53.349	3812		53.349	6779.41
53.4159	1854.68		53.4159	5488.65		53.4159	8179.59		53.4159	3830		53.4159	6781.41
53.4827	1870.68		53.4827	5496.65		53.4827	8215.59		53.4827	3838		53.4827	6793.41
53.5496	1866.68		53.5496	5512.65		53.5496	8237.59		53.5496	3857		53.5496	6795.41
53.6164	1870.68		53.6164	5506.65		53.6164	8240.59		53.6164	3848		53.6164	6813.41
53.6833	1890.68		53.6833	5493.65		53.6833	8178.59		53.6833	3882		53.6833	6834.41
53.7501	1897.68		53.7501	5503.65		53.7501	8168.59		53.7501	3888		53.7501	6851.41
53.8169	1944.68		53.8169	5531.65		53.8169	8141.59		53.8169	3958		53.8169	6855.41
53.8838	1963.68		53.8838	5528.65		53.8838	8120.59		53.8838	3990		53.8838	6855.41
53.9506	1982.68		53.9506	5557.65		53.9506	8108.59		53.9506	3958		53.9506	6859.41
54.0175	2012.68		54.0175	5579.65		54.0175	8116.59		54.0175	3962		54.0175	6855.41
54.0843	2040.68		54.0843	5574.65		54.0843	8107.59		54.0843	3927		54.0843	6841.41
54.1512	2007.68		54.1512	5584.65		54.1512	8110.59		54.1512	3895		54.1512	6820.41
54.218	2025.68		54.218	5589.65		54.218	8129.59		54.218	3887		54.218	6812.41
54.2849	1993.68		54.2849	5577.65		54.2849	8113.59		54.2849	3881		54.2849	6805.41
54.3517	1959.68		54.3517	5551.65		54.3517	8104.59		54.3517	3867		54.3517	6795.41
54.4186	1955.68		54.4186	5541.65		54.4186	8118.59		54.4186	3853		54.4186	6777.41
54.4854	1924.68		54.4854	5524.65		54.4854	8118.59		54.4854	3832		54.4854	6791.41
54.5522	1897.68		54.5522	5506.65		54.5522	8141.59		54.5522	3845		54.5522	6778.41
54.6191	1917.68		54.6191	5508.65		54.6191	8124.59		54.6191	3839		54.6191	6786.41
54.6859	1895.68		54.6859	5512.65		54.6859	8149.59		54.6859	3833		54.6859	6780.41
54.7528	1896.68		54.7528	5479.65		54.7528	8158.59		54.7528	3852		54.7528	6814.41
54.8196	1892.68		54.8196	5498.65		54.8196	8143.59		54.8196	3856		54.8196	6834.41
54.8865	1909.68		54.8865	5498.65		54.8865	8154.59		54.8865	3917		54.8865	6846.41
54.9533	1913.68		54.9533	5547.65		54.9533	8175.59		54.9533	3948		54.9533	6890.41
55.0202	1973.68		55.0202	5571.65		55.0202	8226.59		55.0202	3984		55.0202	6918.41
55.087	2003.68		55.087	5600.65		55.087	8366.59		55.087	4012		55.087	6902.41
55.1538	2027.68		55.1538	5631.65		55.1538	8357.59		55.1538	3989		55.1538	6893.41
55.2207	2068.68		55.2207	5658.65		55.2207	8287.59		55.2207	3939		55.2207	6852.41
55.2875	2046.68		55.2875	5657.65		55.2875	8242.59		55.2875	3926		55.2875	6847.41
55.3544	2055.68		55.3544	5621.65		55.3544	8168.59		55.3544	3880		55.3544	6804.41
55.4212	2012.68		55.4212	5626.65		55.4212	8137.59		55.4212	3852		55.4212	6780.41
55.4881	1988.68		55.4881	5574.65		55.4881	8122.59		55.4881	3844		55.4881	6784.41
55.5549	1917.68		55.5549	5546.65		55.5549	8108.59		55.5549	3838		55.5549	6770.41
55.6218	1925.68		55.6218	5516.65		55.6218	8105.59		55.6218	3817		55.6218	6755.41
55.6886	1875.68		55.6886	5487.65		55.6886	8126.59		55.6886	3807		55.6886	6747.41
55.7555	1864.68		55.7555	5490.65		55.7555	8107.59		55.7555	3801		55.7555	6750.41
55.8223	1863.68		55.8223	5482.65		55.8223	8120.59		55.8223	3796		55.8223	6746.41
55.8891	1855.68		55.8891	5470.65		55.8891	8131.59		55.8891	3800		55.8891	6743.41
55.956	1851.68		55.956	5467.65		55.956	8118.59		55.956	3797		55.956	6746.41
56.0228	1835.68		56.0228	5467.65		56.0228	8133.59		56.0228	3800		56.0228	6746.41
56.0897	1859.68		56.0897	5466.65		56.0897	8119.59		56.0897	3789		56.0897	6738.41
56.1565	1839.68		56.1565	5469.65		56.1565	8120.59		56.1565	3805		56.1565	6742.41
56.2234	1834.68		56.2234	5453.65		56.2234	8131.59		56.2234	3797		56.2234	6737.41
56.2902	1847.68		56.2902	5448.65		56.2902	8127.59		56.2902	3791		56.2902	6738.41
56.3571	1824.68		56.3571	5458.65		56.3571	8118.59		56.3571	3794		56.3571	6737.41
56.4239	1834.68		56.4239	5449.65		56.4239	8119.59		56.4239	3790		56.4239	6736.41
56.4907	1843.68		56.4907	5448.65		56.4907	8102.59		56.4907	3784		56.4907	6743.41
56.5576	1824.68		56.5576	5446.65		56.5576	8119.59		56.5576	3789		56.5576	6745.41
56.6244	1835.68		56.6244	5461.65		56.6244	8115.59		56.6244	3792		56.6244	6743.41
56.6913	1839.68		56.6913	5450.65		56.6913	8114.59		56.6913	3788		56.6913	6743.41
56.7581	1832.68		56.7581	5472.65		56.7581	8118.59		56.7581	3783		56.7581	6735.41
56.825	1842.68		56.825	5469.65		56.825	8131.59		56.825	3788		56.825	6743.41
56.8918	1835.68		56.8918	5463.65		56.8918	8163.59		56.8918	3788		56.8918	6746.41
56.9587	1846.68		56.9587	5462.65		56.9587	8169.59		56.9587	3790		56.9587	6733.41
57.0255	1830.68		57.0255	5451.65		57.0255	8146.59		57.0255	3784		57.0255	6736.41
57.0924	1839.68		57.0924	5457.65		57.0924	8143.59		57.0924	3785		57.0924	6735.41
57.1592	1835.68		57.1592	5453.65		57.1592	8115.59		57.1592	3784		57.1592	6735.41
57.226	1827.68		57.226	5445.65		57.226	8122.59		57.226	3785		57.226	6736.41
57.2929	1830.68		57.2929	5449.65		57.2929	8136.59		57.2929	3780		57.2929	6730.41
57.3597	1823.68		57.3597	5458.65		57.3597	8114.59		57.3597	3790		57.3597	6735.41
57.4266	1824.68		57.4266	5462.65		57.4266	8130.59		57.4266	3794		57.4266	6738.41
57.4934	1832.68		57.4934	5462.65		57.4934	8131.59		57.4934	3785		57.4934	6749.41
57.5603	1836.68		57.5603	5442.65		57.5603	8133.59		57.5603	3782		57.5603	6741.41
57.6271	1831.68		57.6271	5454.65		57.6271	8101.59		57.6271	3785		57.6271	6741.41
57.694	1828.68		57.694	5450.65		57.694	8114.59		57.694	3790		57.694	6733.41
57.7608	1833.68		57.7608	5451.65		57.7608	8104.59		57.7608	3788		57.7608	6738.41
57.8276	1828.68		57.8276	5441.65		57.8276	8107.59		57.8276	3800		57.8276	6749.41
57.8945	1831.68		57.8945	5443.65		57.8945	8116.59		57.8945	3794		57.8945	6735.41
57.9613	1831.68		57.9613	5442.65		57.9613	8095.59		57.9613	3786		57.9613	6740.41
58.0282	1828.68		58.0282	5441.65		58.0282	8115.59		58.0282	3789		58.0282	6740.41
58.095	1823.68		58.095	5449.65		58.095	8103.59		58.095	3783		58.095	6733.41
58.1619	1827.68		58.1619	5455.65		58.1619	8102.59		58.1619	3784		58.1619	6748.41
58.2287	1827.68		58.2287	5452.65		58.2287	8132.59		58.2287	3790		58.2287	6737.41
58.2956	1827.68		58.2956	5446.65		58.2956	8115.59		58.2956	3782		58.2956	6754.41
58.3624	1826.68		58.3624	5460.65		58.3624	8131.59		58.3624	3782		58.3624	6754.41
58.4293	1839.68		58.4293	5470.65		58.4293	8154.59		58.4293	3784		58.4293	6742.41
58.4961	1821.68		58.4961	5458.65		58.4961	8156.59		58.4961	3782		58.4961	6744.41
58.5629	1822.68		58.5629	5451.65		58.5629	8162.59		58.5629	3786		58.5629	6738.41
58.6298	1827.68		58.6298	5453.65		58.6298	8145.59		58.6298	3786		58.6298	6735.41
58.6966	1825.68		58.6966	5458.65		58.6966	8137.59		58.6966	3790		58.6966	6737.41
58.7635	1814.68		58.7635	5443.65		58.7635	8144.59		58.7635	3782		58.7635	6729.41
58.8303	1832.68		58.8303	5443.65		58.8303	8108.59		58.8303	3777		58.8303	6740.41
58.8972	1815.68		58.8972	5449.65		58.8972	8126.59		58.8972	3788		58.8972	6733.41
58.964	1830.68		58.964	5456.65		58.964	8115.59		58.964	3791		58.964	6726.41
59.0309	1820.68		59.0309	5449.65		59.0309	8125.59		59.0309	3792		59.0309	6746.41
59.0977	1827.68		59.0977	5442.65		59.0977	8115.59		59.0977	3788		59.0977	6742.41
59.1645	1827.68		59.1645	5454.65		59.1645	8130.59		59.1645	3786		59.1645	6759.41
59.2314	1838.68		59.2314	5458.65		59.2314	8133.59		59.2314	3790		59.2314	6745.41
59.2982	1825.68		59.2982	5460.65		59.2982	8144.59		59.2982	3788		59.2982	6753.41
59.3651	1828.68		59.3651	5475.65		59.3651	8188.59		59.3651	3792		59.3651	6744.41
59.4319	1837.68		59.4319	5490.65		59.4319	8213.59		59.4319	3785		59.4319	6744.41
59.4988	1831.68		59.4988	5467.65		59.4988	8233.59		59.4988	3782		59.4988	6738.41
59.5656	1828.68		59.5656	5463.65		59.5656	8217.59		59.5656	3779		59.5656	6738.41
59.6325	1830.68		59.6325	5455.65		59.6325	8197.59		59.6325	3794		59.6325	6733.41
59.6993	1827.68		59.6993	5454.65		59.6993	8169.59		59.6993	3788		59.6993	6737.41
59.7662	1823.68		59.7662	5439.65		59.7662	8134.59		59.7662	3782		59.7662	6744.41
59.833	1822.68		59.833	5441.65		59.833	8124.59		59.833	3793		59.833	6737.41
59.8998	1834.68		59.8998	5437.65		59.8998	8114.59		59.8998	3782		59.8998	6747.41
59.9667	1826.68		59.9667	5444.65		59.9667	8114.59		59.9667	3790		59.9667	6735.41
60.0335	1828.68		60.0335	5453.65		60.0335	8122.59		60.0335	3788		60.0335	6745.41
60.1004	1822.68		60.1004	5454.65		60.1004	8137.59		60.1004	3782		60.1004	6734.41
60.1672	1824.68		60.1672	5456.65		60.1672	8133.59		60.1672	3786		60.1672	6742.41
60.2341	1824.68		60.2341	5453.65		60.2341	8127.59		60.2341	3789		60.2341	6731.41
60.3009	1830.68		60.3009	5448.65		60.3009	8125.59		60.3009	3788		60.3009	6738.41
60.3678	1821.68		60.3678	5453.65		60.3678	8126.59		60.3678	3796		60.3678	6744.41
60.4346	1823.68		60.4346	5456.65		60.4346	8138.59		60.4346	3789		60.4346	6748.41
60.5014	1831.68		60.5014	5453.65		60.5014	8131.59		60.5014	3793		60.5014	6736.41
60.5683	1828.68		60.5683	5449.65		60.5683	8152.59		60.5683	3795		60.5683	6754.41
60.6351	1822.68		60.6351	5461.65		60.6351	8133.59		60.6351	3788		60.6351	6742.41
60.702	1826.68		60.702	5456.65		60.702	8141.59		60.702	3791		60.702	6741.41
60.7688	1832.68		60.7688	5452.65		60.7688	8119.59		60.7688	3790		60.7688	6726.41
60.8357	1833.68		60.8357	5448.65		60.8357	8108.59		60.8357	3783		60.8357	6747.41
60.9025	1835.68		60.9025	5450.65		60.9025	8110.59		60.9025	3790		60.9025	6741.41
60.9694	1837.68		60.9694	5448.65		60.9694	8113.59		60.9694	3796		60.9694	6733.41
61.0362	1827.68		61.0362	5448.65		61.0362	8114.59		61.0362	3783		61.0362	6740.41
61.1031	1846.68		61.1031	5449.65		61.1031	8128.59		61.1031	3789		61.1031	6745.41
61.1699	1834.68		61.1699	5452.65		61.1699	8143.59		61.1699	3789		61.1699	6740.41
61.2368	1835.68		61.2368	5454.65		61.2368	8120.59		61.2368	3791		61.2368	6737.41
61.3036	1834.68		61.3036	5452.65		61.3036	8140.59		61.3036	3788		61.3036	6744.41
61.3704	1826.68		61.3704	5461.65		61.3704	8149.59		61.3704	3795		61.3704	6759.41
61.4373	1839.68		61.4373	5453.65		61.4373	8127.59		61.4373	3785		61.4373	6737.41
61.5041	1838.68		61.5041	5461.65		61.5041	8160.59		61.5041	3796		61.5041	6743.41
61.571	1835.68		61.571	5473.65		61.571	8152.59		61.571	3804		61.571	6757.41
61.6378	1845.68		61.6378	5469.65		61.6378	8186.59		61.6378	3800		61.6378	6752.41
61.7047	1844.68		61.7047	5469.65		61.7047	8120.59		61.7047	3807		61.7047	6753.41
61.7715	1842.68		61.7715	5472.65		61.7715	8158.59		61.7715	3796		61.7715	6745.41
61.8383	1838.68		61.8383	5465.65		61.8383	8151.59		61.8383	3806		61.8383	6756.41
61.9052	1843.68		61.9052	5461.65		61.9052	8122.59		61.9052	3808		61.9052	6756.41
61.972	1843.68		61.972	5454.65		61.972	8119.59		61.972	3810		61.972	6766.41
62.0389	1854.68		62.0389	5454.65		62.0389	8129.59		62.0389	3817		62.0389	6764.41
62.1057	1862.68		62.1057	5465.65		62.1057	8119.59		62.1057	3827		62.1057	6793.41
62.1726	1874.68		62.1726	5467.65		62.1726	8141.59		62.1726	3830		62.1726	6782.41
62.2394	1867.68		62.2394	5496.65		62.2394	8129.59		62.2394	3845		62.2394	6783.41
62.3063	1883.68		62.3063	5492.65		62.3063	8130.59		62.3063	3844		62.3063	6783.41
62.3731	1897.68		62.3731	5488.65		62.3731	8140.59		62.3731	3851		62.3731	6783.41
62.44	1897.68		62.44	5500.65		62.44	8141.59		62.44	3856		62.44	6815.41
62.5068	1902.68		62.5068	5522.65		62.5068	8120.59		62.5068	3880		62.5068	6820.41
62.5737	1899.68		62.5737	5535.65		62.5737	8151.59		62.5737	3898		62.5737	6837.41
62.6405	1912.68		62.6405	5549.65		62.6405	8202.59		62.6405	3894		62.6405	6850.41
62.7073	1941.68		62.7073	5525.65		62.7073	8193.59		62.7073	3934		62.7073	6830.41
62.7742	1954.68		62.7742	5539.65		62.7742	8161.59		62.7742	3917		62.7742	6837.41
62.841	1980.68		62.841	5565.65		62.841	8155.59		62.841	3919		62.841	6823.41
62.9079	1980.68		62.9079	5582.65		62.9079	8145.59		62.9079	3909		62.9079	6816.41
62.9747	1969.68		62.9747	5594.65		62.9747	8121.59		62.9747	3872		62.9747	6821.41
63.0416	1976.68		63.0416	5557.65		63.0416	8129.59		63.0416	3851		63.0416	6790.41
63.1084	1956.68		63.1084	5550.65		63.1084	8144.59		63.1084	3828		63.1084	6778.41
63.1752	1924.68		63.1752	5537.65		63.1752	8160.59		63.1752	3829		63.1752	6779.41
63.2421	1899.68		63.2421	5526.65		63.2421	8163.59		63.2421	3814		63.2421	6756.41
63.3089	1863.68		63.3089	5492.65		63.3089	8169.59		63.3089	3812		63.3089	6755.41
63.3758	1871.68		63.3758	5496.65		63.3758	8167.59		63.3758	3798		63.3758	6749.41
63.4426	1867.68		63.4426	5478.65		63.4426	8152.59		63.4426	3796		63.4426	6748.41
63.5095	1852.68		63.5095	5478.65		63.5095	8153.59		63.5095	3793		63.5095	6745.41
63.5763	1848.68		63.5763	5452.65		63.5763	8136.59		63.5763	3793		63.5763	6738.41
63.6432	1838.68		63.6432	5467.65		63.6432	8162.59		63.6432	3794		63.6432	6746.41
63.71	1837.68		63.71	5467.65		63.71	8144.59		63.71	3790		63.71	6741.41
63.7769	1840.68		63.7769	5466.65		63.7769	8127.59		63.7769	3797		63.7769	6747.41
63.8437	1840.68		63.8437	5458.65		63.8437	8132.59		63.8437	3791		63.8437	6741.41
63.9106	1852.68		63.9106	5458.65		63.9106	8136.59		63.9106	3791		63.9106	6746.41
63.9774	1835.68		63.9774	5455.65		63.9774	8137.59		63.9774	3786		63.9774	6753.41
64.0442	1840.68		64.0442	5462.65		64.0442	8134.59		64.0442	3789		64.0442	6750.41
64.1111	1831.68		64.1111	5456.65		64.1111	8125.59		64.1111	3793		64.1111	6752.41
64.1779	1825.68		64.1779	5462.65		64.1779	8143.59		64.1779	3785		64.1779	6735.41
64.2448	1820.68		64.2448	5479.65		64.2448	8164.59		64.2448	3786		64.2448	6748.41
64.3116	1828.68		64.3116	5469.65		64.3116	8171.59		64.3116	3786		64.3116	6746.41
64.3785	1837.68		64.3785	5460.65		64.3785	8177.59		64.3785	3784		64.3785	6746.41
64.4453	1825.68		64.4453	5458.65		64.4453	8151.59		64.4453	3783		64.4453	6746.41
64.5122	1824.68		64.5122	5456.65		64.5122	8142.59		64.5122	3784		64.5122	6736.41
64.579	1822.68		64.579	5463.65		64.579	8164.59		64.579	3792		64.579	6740.41
64.6458	1832.68		64.6458	5451.65		64.6458	8121.59		64.6458	3788		64.6458	6743.41
64.7127	1836.68		64.7127	5443.65		64.7127	8141.59		64.7127	3791		64.7127	6735.41
64.7795	1833.68		64.7795	5441.65		64.7795	8133.59		64.7795	3786		64.7795	6731.41
64.8464	1832.68		64.8464	5451.65		64.8464	8136.59		64.8464	3784		64.8464	6740.41
64.9132	1824.68		64.9132	5465.65		64.9132	8124.59		64.9132	3791		64.9132	6738.41
64.9801	1825.68		64.9801	5458.65		64.9801	8127.59		64.9801	3792		64.9801	6732.41
65.0469	1830.68		65.0469	5443.65		65.0469	8122.59		65.0469	3786		65.0469	6748.41
65.1138	1836.68		65.1138	5465.65		65.1138	8125.59		65.1138	3784		65.1138	6749.41
65.1806	1830.68		65.1806	5472.65		65.1806	8124.59		65.1806	3790		65.1806	6746.41
65.2475	1833.68		65.2475	5456.65		65.2475	8162.59		65.2475	3784		65.2475	6734.41
65.3143	1819.68		65.3143	5472.65		65.3143	8180.59		65.3143	3791		65.3143	6744.41
65.3811	1832.68		65.3811	5460.65		65.3811	8162.59		65.3811	3780		65.3811	6736.41
65.448	1818.68		65.448	5467.65		65.448	8150.59		65.448	3788		65.448	6737.41
65.5148	1830.68		65.5148	5462.65		65.5148	8165.59		65.5148	3789		65.5148	6740.41
65.5817	1842.68		65.5817	5446.65		65.5817	8165.59		65.5817	3791		65.5817	6740.41
65.6485	1828.68		65.6485	5449.65		65.6485	8130.59		65.6485	3783		65.6485	6736.41
65.7154	1833.68		65.7154	5453.65		65.7154	8148.59		65.7154	3785		65.7154	6740.41
65.7822	1827.68		65.7822	5455.65		65.7822	8136.59		65.7822	3791		65.7822	6735.41
65.8491	1825.68		65.8491	5450.65		65.8491	8120.59		65.8491	3782		65.8491	6743.41
65.9159	1824.68		65.9159	5451.65		65.9159	8129.59		65.9159	3782		65.9159	6741.41
65.9827	1830.68		65.9827	5449.65		65.9827	8130.59		65.9827	3788		65.9827	6738.41
66.0496	1822.68		66.0496	5443.65		66.0496	8126.59		66.0496	3786		66.0496	6748.41
66.1164	1834.68		66.1164	5444.65		66.1164	8117.59		66.1164	3784		66.1164	6742.41
66.1833	1828.68		66.1833	5452.65		66.1833	8141.59		66.1833	3790		66.1833	6743.41
66.2501	1832.68		66.2501	5461.65		66.2501	8146.59		66.2501	3785		66.2501	6741.41
66.317	1822.68		66.317	5461.65		66.317	8169.59		66.317	3788		66.317	6745.41
66.3838	1833.68		66.3838	5454.65		66.3838	8168.59		66.3838	3788		66.3838	6743.41
66.4507	1833.68		66.4507	5445.65		66.4507	8143.59		66.4507	3785		66.4507	6741.41
66.5175	1831.68		66.5175	5461.65		66.5175	8140.59		66.5175	3789		66.5175	6747.41
66.5844	1828.68		66.5844	5456.65		66.5844	8126.59		66.5844	3782		66.5844	6737.41
66.6512	1833.68		66.6512	5452.65		66.6512	8141.59		66.6512	3791		66.6512	6745.41
66.718	1835.68		66.718	5441.65		66.718	8131.59		66.718	3785		66.718	6729.41
66.7849	1831.68		66.7849	5448.65		66.7849	8112.59		66.7849	3782		66.7849	6733.41
66.8517	1838.68		66.8517	5451.65		66.8517	8120.59		66.8517	3783		66.8517	6741.41
66.9186	1827.68		66.9186	5445.65		66.9186	8115.59		66.9186	3795		66.9186	6726.41
66.9854	1837.68		66.9854	5446.65		66.9854	8103.59		66.9854	3792		66.9854	6738.41
67.0523	1824.68		67.0523	5450.65		67.0523	8124.59		67.0523	3791		67.0523	6730.41
67.1191	1827.68		67.1191	5440.65		67.1191	8112.59		67.1191	3785		67.1191	6734.41
67.186	1821.68		67.186	5454.65		67.186	8106.59		67.186	3790		67.186	6730.41
67.2528	1831.68		67.2528	5445.65		67.2528	8110.59		67.2528	3786		67.2528	6736.41
67.3196	1832.68		67.3196	5450.65		67.3196	8095.59		67.3196	3795		67.3196	6742.41
67.3865	1833.68		67.3865	5451.65		67.3865	8096.59		67.3865	3789		67.3865	6733.41
67.4533	1828.68		67.4533	5454.65		67.4533	8108.59		67.4533	3791		67.4533	6738.41
67.5202	1827.68		67.5202	5448.65		67.5202	8097.59		67.5202	3794		67.5202	6738.41
67.587	1831.68		67.587	5441.65		67.587	8104.59		67.587	3795		67.587	6733.41
67.6539	1823.68		67.6539	5451.65		67.6539	8094.59		67.6539	3791		67.6539	6735.41
67.7207	1832.68		67.7207	5461.65		67.7207	8101.59		67.7207	3800		67.7207	6740.41
67.7876	1831.68		67.7876	5460.65		67.7876	8107.59		67.7876	3794		67.7876	6741.41
67.8544	1833.68		67.8544	5448.65		67.8544	8098.59		67.8544	3796		67.8544	6749.41
67.9213	1830.68		67.9213	5454.65		67.9213	8098.59		67.9213	3805		67.9213	6744.41
67.9881	1837.68		67.9881	5446.65		67.9881	8117.59		67.9881	3794		67.9881	6732.41
68.0549	1833.68		68.0549	5452.65		68.0549	8100.59		68.0549	3793		68.0549	6736.41
68.1218	1835.68		68.1218	5445.65		68.1218	8113.59		68.1218	3793		68.1218	6744.41
68.1886	1830.68		68.1886	5443.65		68.1886	8089.59		68.1886	3796		68.1886	6745.41
68.2555	1843.68		68.2555	5453.65		68.2555	8117.59		68.2555	3802		68.2555	6748.41
68.3223	1833.68		68.3223	5457.65		68.3223	8095.59		68.3223	3810		68.3223	6744.41
68.3892	1839.68		68.3892	5462.65		68.3892	8108.59		68.3892	3808		68.3892	6744.41
68.456	1843.68		68.456	5455.65		68.456	8105.59		68.456	3810		68.456	6748.41
68.5229	1843.68		68.5229	5455.65		68.5229	8094.59		68.5229	3824		68.5229	6752.41
68.5897	1848.68		68.5897	5475.65		68.5897	8098.59		68.5897	3824		68.5897	6752.41
68.6565	1868.68		68.6565	5467.65		68.6565	8110.59		68.6565	3825		68.6565	6770.41
68.7234	1875.68		68.7234	5474.65		68.7234	8110.59		68.7234	3836		68.7234	6750.41
68.7902	1868.68		68.7902	5481.65		68.7902	8107.59		68.7902	3843		68.7902	6772.41
68.8571	1891.68		68.8571	5496.65		68.8571	8103.59		68.8571	3840		68.8571	6777.41
68.9239	1885.68		68.9239	5487.65		68.9239	8117.59		68.9239	3828		68.9239	6776.41
68.9908	1888.68		68.9908	5498.65		68.9908	8100.59		68.9908	3824		68.9908	6768.41
69.0576	1881.68		69.0576	5493.65		69.0576	8113.59		69.0576	3819		69.0576	6747.41
69.1245	1890.68		69.1245	5482.65		69.1245	8096.59		69.1245	3812		69.1245	6748.41
69.1913	1878.68		69.1913	5480.65		69.1913	8110.59		69.1913	3812		69.1913	6757.41
69.2582	1871.68		69.2582	5465.65		69.2582	8103.59		69.2582	3803		69.2582	6747.41
69.325	1864.68		69.325	5467.65		69.325	8106.59		69.325	3802		69.325	6759.41
69.3918	1857.68		69.3918	5473.65		69.3918	8124.59		69.3918	3803		69.3918	6762.41
69.4587	1847.68		69.4587	5460.65		69.4587	8104.59		69.4587	3795		69.4587	6748.41
69.5255	1842.68		69.5255	5464.65		69.5255	8115.59		69.5255	3803		69.5255	6752.41
69.5924	1852.68		69.5924	5463.65		69.5924	8108.59		69.5924	3791		69.5924	6744.41
69.6592	1844.68		69.6592	5462.65		69.6592	8114.59		69.6592	3797		69.6592	6741.41
69.7261	1844.68		69.7261	5472.65		69.7261	8110.59		69.7261	3797		69.7261	6764.41
69.7929	1842.68		69.7929	5467.65		69.7929	8125.59		69.7929	3801		69.7929	6765.41
69.8598	1844.68		69.8598	5460.65		69.8598	8136.59		69.8598	3806		69.8598	6756.41
69.9266	1849.68		69.9266	5465.65		69.9266	8120.59		69.9266	3805		69.9266	6753.41
69.9934	1839.68		69.9934	5467.65		69.9934	8144.59		69.9934	3812		69.9934	6778.41
70.0603	1843.68		70.0603	5477.65		70.0603	8146.59		70.0603	3819		70.0603	6784.41
70.1271	1842.68		70.1271	5479.65		70.1271	8166.59		70.1271	3824		70.1271	6801.41
70.194	1856.68		70.194	5501.65		70.194	8190.59		70.194	3846		70.194	6795.41
70.2608	1875.68		70.2608	5510.65		70.2608	8230.59		70.2608	3861		70.2608	6795.41
70.3277	1871.68		70.3277	5530.65		70.3277	8251.59		70.3277	3856		70.3277	6796.41
70.3945	1895.68		70.3945	5521.65		70.3945	8234.59		70.3945	3862		70.3945	6797.41
70.4614	1881.68		70.4614	5511.65		70.4614	8192.59		70.4614	3853		70.4614	6794.41
70.5282	1913.68		70.5282	5511.65		70.5282	8174.59		70.5282	3840		70.5282	6757.41
70.5951	1893.68		70.5951	5524.65		70.5951	8185.59		70.5951	3830		70.5951	6768.41
70.6619	1899.68		70.6619	5493.65		70.6619	8173.59		70.6619	3827		70.6619	6771.41
70.7288	1882.68		70.7288	5489.65		70.7288	8160.59		70.7288	3807		70.7288	6754.41
70.7956	1866.68		70.7956	5476.65		70.7956	8128.59		70.7956	3800		70.7956	6743.41
70.8624	1859.68		70.8624	5470.65		70.8624	8129.59		70.8624	3795		70.8624	6737.41
70.9293	1851.68		70.9293	5469.65		70.9293	8134.59		70.9293	3797		70.9293	6748.41
70.9961	1861.68		70.9961	5461.65		70.9961	8120.59		70.9961	3788		70.9961	6748.41
71.063	1831.68		71.063	5456.65		71.063	8121.59		71.063	3790		71.063	6744.41
71.1298	1835.68		71.1298	5467.65		71.1298	8108.59		71.1298	3794		71.1298	6738.41
71.1967	1839.68		71.1967	5451.65		71.1967	8125.59		71.1967	3790		71.1967	6736.41
71.2635	1834.68		71.2635	5454.65		71.2635	8132.59		71.2635	3786		71.2635	6742.41
71.3303	1827.68		71.3303	5455.65		71.3303	8164.59		71.3303	3791		71.3303	6747.41
71.3972	1845.68		71.3972	5445.65		71.3972	8117.59		71.3972	3784		71.3972	6738.41
71.464	1827.68		71.464	5474.65		71.464	8161.59		71.464	3785		71.464	6738.41
71.5309	1834.68		71.5309	5453.65		71.5309	8177.59		71.5309	3791		71.5309	6748.41
71.5977	1838.68		71.5977	5476.65		71.5977	8183.59		71.5977	3791		71.5977	6750.41
71.6646	1836.68		71.6646	5470.65		71.6646	8193.59		71.6646	3786		71.6646	6740.41
71.7314	1832.68		71.7314	5460.65		71.7314	8168.59		71.7314	3791		71.7314	6745.41
71.7983	1833.68		71.7983	5466.65		71.7983	8151.59		71.7983	3790		71.7983	6752.41
71.8651	1830.68		71.8651	5454.65		71.8651	8150.59		71.8651	3793		71.8651	6752.41
71.932	1824.68		71.932	5453.65		71.932	8151.59		71.932	3789		71.932	6749.41
71.9988	1835.68		71.9988	5449.65		71.9988	8126.59		71.9988	3789		71.9988	6741.41
72.0657	1823.68		72.0657	5442.65		72.0657	8131.59		72.0657	3788		72.0657	6744.41
72.1325	1826.68		72.1325	5465.65		72.1325	8142.59		72.1325	3783		72.1325	6746.41
72.1993	1824.68		72.1993	5470.65		72.1993	8178.59		72.1993	3791		72.1993	6735.41
72.2662	1816.68		72.2662	5442.65		72.2662	8162.59		72.2662	3788		72.2662	6734.41
72.333	1823.68		72.333	5470.65		72.333	8177.59		72.333	3783		72.333	6736.41
72.3999	1821.68		72.3999	5455.65		72.3999	8153.59		72.3999	3792		72.3999	6726.41
72.4667	1826.68		72.4667	5450.65		72.4667	8141.59		72.4667	3782		72.4667	6742.41
72.5336	1838.68		72.5336	5464.65		72.5336	8150.59		72.5336	3781		72.5336	6734.41
72.6004	1822.68		72.6004	5454.65		72.6004	8138.59		72.6004	3782		72.6004	6731.41
72.6672	1831.68		72.6672	5458.65		72.6672	8133.59		72.6672	3786		72.6672	6735.41
72.7341	1826.68		72.7341	5449.65		72.7341	8104.59		72.7341	3792		72.7341	6730.41
72.8009	1832.68		72.8009	5450.65		72.8009	8121.59		72.8009	3788		72.8009	6731.41
72.8678	1827.68		72.8678	5449.65		72.8678	8114.59		72.8678	3784		72.8678	6731.41
72.9346	1827.68		72.9346	5448.65		72.9346	8119.59		72.9346	3786		72.9346	6735.41
73.0015	1831.68		73.0015	5446.65		73.0015	8109.59		73.0015	3791		73.0015	6732.41
73.0683	1830.68		73.0683	5450.65		73.0683	8122.59		73.0683	3789		73.0683	6730.41
73.1352	1824.68		73.1352	5439.65		73.1352	8102.59		73.1352	3790		73.1352	6738.41
73.202	1823.68		73.202	5446.65		73.202	8112.59		73.202	3795		73.202	6744.41
73.2689	1828.68		73.2689	5443.65		73.2689	8106.59		73.2689	3783		73.2689	6740.41
73.3357	1830.68		73.3357	5453.65		73.3357	8121.59		73.3357	3788		73.3357	6747.41
73.4026	1824.68		73.4026	5448.65		73.4026	8136.59		73.4026	3784		73.4026	6742.41
73.4694	1831.68		73.4694	5448.65		73.4694	8120.59		73.4694	3789		73.4694	6730.41
73.5362	1830.68		73.5362	5454.65		73.5362	8149.59		73.5362	3790		73.5362	6746.41
73.6031	1828.68		73.6031	5461.65		73.6031	8141.59		73.6031	3795		73.6031	6748.41
73.6699	1831.68		73.6699	5457.65		73.6699	8129.59		73.6699	3784		73.6699	6740.41
73.7368	1836.68		73.7368	5444.65		73.7368	8153.59		73.7368	3792		73.7368	6740.41
73.8036	1833.68		73.8036	5453.65		73.8036	8133.59		73.8036	3793		73.8036	6740.41
73.8705	1830.68		73.8705	5446.65		73.8705	8131.59		73.8705	3795		73.8705	6744.41
73.9373	1838.68		73.9373	5461.65		73.9373	8117.59		73.9373	3791		73.9373	6744.41
74.0041	1826.68		74.0041	5449.65		74.0041	8128.59		74.0041	3796		74.0041	6741.41
74.071	1836.68		74.071	5449.65		74.071	8154.59		74.071	3785		74.071	6748.41
74.1378	1833.68		74.1378	5473.65		74.1378	8150.59		74.1378	3789		74.1378	6749.41
74.2047	1832.68		74.2047	5464.65		74.2047	8163.59		74.2047	3798		74.2047	6762.41
74.2715	1840.68		74.2715	5463.65		74.2715	8154.59		74.2715	3807		74.2715	6755.41
74.3384	1838.68		74.3384	5463.65		74.3384	8154.59		74.3384	3797		74.3384	6754.41
74.4052	1837.68		74.4052	5489.65		74.4052	8156.59		74.4052	3801		74.4052	6758.41
74.4721	1839.68		74.4721	5480.65		74.4721	8215.59		74.4721	3808		74.4721	6754.41
74.5389	1840.68		74.5389	5475.65		74.5389	8179.59		74.5389	3822		74.5389	6759.41
74.6058	1832.68		74.6058	5465.65		74.6058	8181.59		74.6058	3810		74.6058	6753.41
74.6726	1849.68		74.6726	5475.65		74.6726	8164.59		74.6726	3810		74.6726	6761.41
74.7395	1840.68		74.7395	5480.65		74.7395	8177.59		74.7395	3819		74.7395	6777.41
74.8063	1869.68		74.8063	5474.65		74.8063	8157.59		74.8063	3833		74.8063	6769.41
74.8731	1869.68		74.8731	5462.65		74.8731	8150.59		74.8731	3834		74.8731	6784.41
74.94	1882.68		74.94	5468.65		74.94	8113.59		74.94	3866		74.94	6804.41
75.0068	1890.68		75.0068	5492.65		75.0068	8116.59		75.0068	3852		75.0068	6810.41
75.0737	1890.68		75.0737	5493.65		75.0737	8120.59		75.0737	3872		75.0737	6808.41
75.1405	1917.68		75.1405	5506.65		75.1405	8114.59		75.1405	3876		75.1405	6785.41
75.2074	1919.68		75.2074	5511.65		75.2074	8118.59		75.2074	3868		75.2074	6826.41
75.2742	1906.68		75.2742	5527.65		75.2742	8115.59		75.2742	3851		75.2742	6797.41
75.341	1935.68		75.341	5518.65		75.341	8120.59		75.341	3850		75.341	6789.41
75.4079	1906.68		75.4079	5520.65		75.4079	8110.59		75.4079	3829		75.4079	6776.41
75.4747	1888.68		75.4747	5517.65		75.4747	8134.59		75.4747	3828		75.4747	6764.41
75.5416	1900.68		75.5416	5505.65		75.5416	8137.59		75.5416	3815		75.5416	6772.41
75.6084	1886.68		75.6084	5491.65		75.6084	8143.59		75.6084	3808		75.6084	6773.41
75.6753	1876.68		75.6753	5484.65		75.6753	8117.59		75.6753	3815		75.6753	6749.41
75.7421	1879.68		75.7421	5481.65		75.7421	8121.59		75.7421	3812		75.7421	6757.41
75.809	1843.68		75.809	5474.65		75.809	8134.59		75.809	3813		75.809	6759.41
75.8758	1874.68		75.8758	5470.65		75.8758	8114.59		75.8758	3807		75.8758	6758.41
75.9427	1867.68		75.9427	5465.65		75.9427	8105.59		75.9427	3813		75.9427	6757.41
76.0095	1871.68		76.0095	5465.65		76.0095	8118.59		76.0095	3820		76.0095	6779.41
76.0764	1855.68		76.0764	5475.65		76.0764	8118.59		76.0764	3831		76.0764	6756.41
76.1432	1874.68		76.1432	5469.65		76.1432	8106.59		76.1432	3820		76.1432	6767.41
76.21	1888.68		76.21	5472.65		76.21	8132.59		76.21	3818		76.21	6753.41
76.2769	1859.68		76.2769	5475.65		76.2769	8134.59		76.2769	3805		76.2769	6747.41
76.3437	1863.68		76.3437	5479.65		76.3437	8153.59		76.3437	3795		76.3437	6757.41
76.4106	1854.68		76.4106	5490.65		76.4106	8156.59		76.4106	3813		76.4106	6738.41
76.4774	1857.68		76.4774	5460.65		76.4774	8144.59		76.4774	3789		76.4774	6735.41
76.5443	1858.68		76.5443	5465.65		76.5443	8134.59		76.5443	3791		76.5443	6740.41
76.6111	1842.68		76.6111	5462.65		76.6111	8143.59		76.6111	3780		76.6111	6738.41
76.678	1843.68		76.678	5454.65		76.678	8128.59		76.678	3797		76.678	6741.41
76.7448	1843.68		76.7448	5455.65		76.7448	8139.59		76.7448	3792		76.7448	6740.41
76.8117	1831.68		76.8117	5453.65		76.8117	8127.59		76.8117	3784		76.8117	6746.41
76.8785	1834.68		76.8785	5456.65		76.8785	8121.59		76.8785	3783		76.8785	6738.41
76.9453	1831.68		76.9453	5455.65		76.9453	8124.59		76.9453	3782		76.9453	6738.41
77.0122	1825.68		77.0122	5466.65		77.0122	8122.59		77.0122	3783		77.0122	6728.41
77.079	1831.68		77.079	5442.65		77.079	8137.59		77.079	3780		77.079	6737.41
77.1459	1828.68		77.1459	5450.65		77.1459	8124.59		77.1459	3784		77.1459	6744.41
77.2127	1824.68		77.2127	5461.65		77.2127	8134.59		77.2127	3785		77.2127	6740.41
77.2796	1835.68		77.2796	5456.65		77.2796	8130.59		77.2796	3786		77.2796	6729.41
77.3464	1827.68		77.3464	5449.65		77.3464	8117.59		77.3464	3785		77.3464	6732.41
77.4133	1835.68		77.4133	5443.65		77.4133	8118.59		77.4133	3784		77.4133	6731.41
77.4801	1831.68		77.4801	5449.65		77.4801	8105.59		77.4801	3781		77.4801	6726.41
77.5469	1823.68		77.5469	5455.65		77.5469	8104.59		77.5469	3782		77.5469	6731.41
77.6138	1822.68		77.6138	5440.65		77.6138	8109.59		77.6138	3786		77.6138	6743.41
77.6806	1830.68		77.6806	5458.65		77.6806	8109.59		77.6806	3785		77.6806	6740.41
77.7475	1824.68		77.7475	5440.65		77.7475	8121.59		77.7475	3791		77.7475	6729.41
77.8143	1834.68		77.8143	5461.65		77.8143	8118.59		77.8143	3792		77.8143	6737.41
77.8812	1825.68		77.8812	5452.65		77.8812	8128.59		77.8812	3789		77.8812	6733.41
77.948	1831.68		77.948	5455.65		77.948	8137.59		77.948	3790		77.948	6741.41
78.0149	1827.68		78.0149	5452.65		78.0149	8127.59		78.0149	3781		78.0149	6735.41
78.0817	1824.68		78.0817	5444.65		78.0817	8126.59		78.0817	3782		78.0817	6745.41
78.1486	1816.68		78.1486	5455.65		78.1486	8141.59		78.1486	3789		78.1486	6742.41
78.2154	1826.68		78.2154	5460.65		78.2154	8150.59		78.2154	3792		78.2154	6742.41
78.2822	1827.68		78.2822	5449.65		78.2822	8169.59		78.2822	3781		78.2822	6735.41
78.3491	1826.68		78.3491	5449.65		78.3491	8155.59		78.3491	3790		78.3491	6740.41
78.4159	1834.68		78.4159	5456.65		78.4159	8152.59		78.4159	3781		78.4159	6740.41
78.4828	1824.68		78.4828	5455.65		78.4828	8127.59		78.4828	3783		78.4828	6735.41
78.5496	1820.68		78.5496	5445.65		78.5496	8133.59		78.5496	3796		78.5496	6738.41
78.6165	1820.68		78.6165	5444.65		78.6165	8120.59		78.6165	3785		78.6165	6731.41
78.6833	1826.68		78.6833	5444.65		78.6833	8107.59		78.6833	3785		78.6833	6728.41
78.7502	1843.68		78.7502	5452.65		78.7502	8109.59		78.7502	3789		78.7502	6736.41
78.817	1830.68		78.817	5453.65		78.817	8098.59		78.817	3789		78.817	6732.41
78.8838	1818.68		78.8838	5446.65		78.8838	8112.59		78.8838	3780		78.8838	6733.41
78.9507	1821.68		78.9507	5446.65		78.9507	8113.59		78.9507	3785		78.9507	6725.41
79.0175	1835.68		79.0175	5433.65		79.0175	8116.59		79.0175	3791		79.0175	6724.41
79.0844	1825.68		79.0844	5451.65		79.0844	8101.59		79.0844	3792		79.0844	6734.41
79.1512	1827.68		79.1512	5451.65		79.1512	8116.59		79.1512	3786		79.1512	6733.41
79.2181	1825.68		79.2181	5452.65		79.2181	8108.59		79.2181	3793		79.2181	6736.41
79.2849	1830.68		79.2849	5444.65		79.2849	8108.59		79.2849	3778		79.2849	6733.41
79.3518	1832.68		79.3518	5443.65		79.3518	8098.59		79.3518	3783		79.3518	6737.41
79.4186	1831.68		79.4186	5446.65		79.4186	8105.59		79.4186	3785		79.4186	6736.41
79.4855	1827.68		79.4855	5444.65		79.4855	8105.59		79.4855	3785		79.4855	6732.41
79.5523	1827.68		79.5523	5441.65		79.5523	8106.59		79.5523	3783		79.5523	6736.41
79.6191	1827.68		79.6191	5443.65		79.6191	8109.59		79.6191	3780		79.6191	6738.41
79.686	1834.68		79.686	5454.65		79.686	8120.59		79.686	3782		79.686	6728.41
79.7528	1832.68		79.7528	5443.65		79.7528	8102.59		79.7528	3783		79.7528	6729.41
79.8197	1820.68		79.8197	5456.65		79.8197	8098.59		79.8197	3785		79.8197	6737.41
79.8865	1818.68		79.8865	5442.65		79.8865	8124.59		79.8865	3789		79.8865	6742.41
79.9534	1824.68		79.9534	5454.65		79.9534	8118.59		79.9534	3781		79.9534	6744.41

## Sheet: Supp. Fig. 10
Fig. 10a																Fig. 10b
Pt/TiO2			Pt/TiO2-p			Pt/TiO2 + Y			(Pt/TiO2 + Y)-p			Y				Pt/TiO2			Pt/TiO2-p			Pt/TiO2 + Y			(Pt/TiO2 + Y)-p			Y
Pressure (p/p0)	Volume (cm3/g STP)		Pressure (p/p0)	Volume (cm3/g STP)		Pressure (p/p0)	Volume (cm3/g STP)		Pressure (p/p0)	Volume (cm3/g STP)		Pressure (p/p0)	Volume (cm3/g STP)			Pore size (nm)	dV/d(log r) (cm3/g)		Pore size (nm)	dV/d(log r) (cm3/g)		Pore size (nm)	dV/d(log r) (cm3/g)		Pore size (nm)	dV/d(log r) (cm3/g)		Pore size (nm)	dV/d(log r) (cm3/g)
0.05121	0.6572		2.10531e-05	8.88355		2.08076e-05	9.69556		0.05328	4.96698		0.00095004	14.1575			0.3125	0.03528		0.3125	0.00999		0.3125	0.02862		0.3125	0.03281		0.3125	0.01824
0.09978	0.8577		2.12005e-05	8.88676		2.10312e-05	9.69879		0.07591	5.05981		0.00191	14.4764			0.3175	0.03528		0.3175	0.01001		0.3175	0.02864		0.3175	0.03281		0.3175	0.01826
0.14981	1.03885		2.39571e-05	8.92708		2.38152e-05	9.77284		0.10142	5.15185		0.00293	14.6482			0.3225	0.03528		0.3225	0.01003		0.3225	0.02866		0.3225	0.03281		0.3225	0.01827
0.19961	1.21348		3.35588e-05	9.04661		3.3513e-05	9.99942		0.12639	5.23732		0.00382	14.7439			0.3275	0.03528		0.3275	0.01007		0.3275	0.02868		0.3275	0.03281		0.3275	0.01829
0.24955	1.38639		4.39156e-05	9.15834		4.3892e-05	10.2129		0.15116	5.31609		0.00482	14.8222			0.3325	0.03528		0.3325	0.01011		0.3325	0.02871		0.3325	0.03281		0.3325	0.01832
0.29947	1.55968		5.49147e-05	9.27067		5.48159e-05	10.4345		0.17619	5.39381		0.00573	14.8764			0.3375	0.03528		0.3375	0.01016		0.3375	0.02874		0.3375	0.03281		0.3375	0.01834
0.34922	1.7492		6.35638e-05	9.35369		6.36382e-05	10.6089		0.20111	5.46948		0.0069	14.9319			0.3425	0.03528		0.3425	0.01023		0.3425	0.02879		0.3425	0.03281		0.3425	0.01839
0.40079	1.9573		7.38498e-05	9.45136		7.375e-05	10.8131		0.22419	5.53823		0.00795	14.9733			0.3475	0.03528		0.3475	0.01032		0.3475	0.02885		0.3475	0.03281		0.3475	0.01844
0.45024	2.20252		8.42019e-05	9.55222		8.4211e-05	11.0295		0.25119	5.61755		0.00898	15.0085			0.3525	0.03528		0.3525	0.01043		0.3525	0.02893		0.3525	0.03281		0.3525	0.0185
0.49991	2.44701		9.41632e-05	9.64854		9.47432e-05	11.2441		0.2764	5.69075		0.01338	15.1177			0.3575	0.03528		0.3575	0.01057		0.3575	0.02902		0.3575	0.03281		0.3575	0.01858
0.54942	2.71917		0.000200173	10.544		0.000199519	13.1455		0.29899	5.76089		0.01663	15.1755			0.3625	0.03528		0.3625	0.01074		0.3625	0.02914		0.3625	0.03281		0.3625	0.01868
0.60051	3.04612		0.000426944	11.0401		0.000419489	14.188		0.35144	5.92295		0.02146	15.2423			0.3675	0.03528		0.3675	0.01095		0.3675	0.02929		0.3675	0.03281		0.3675	0.01881
0.64929	3.43738		0.000510385	11.1215		0.000504504	14.366		0.40081	6.08243		0.02485	15.2812			0.3725	0		0.3725	0.00128		0.3725	0.00089		0.3725	0		0.3725	0.000750375
0.7005	3.96584		0.000606094	11.1965		0.000605363	14.5331		0.45046	6.25375		0.05168	15.4783			0.3775	0		0.3775	0.0016		0.3775	0.00111		0.3775	0		0.3775	0.000937425
0.75165	4.70158		0.000722394	11.2704		0.000709295	14.6726		0.49999	6.44445		0.07558	15.5892			0.3825	0		0.3825	0.00199		0.3825	0.00137		0.3825	0		0.3825	0.00116
0.79992	5.78218		0.000805536	11.3158		0.000809232	14.7866		0.54913	6.66373		0.10175	15.6841			0.3875	0		0.3875	0.00246		0.3875	0.0017		0.3875	0		0.3875	0.00144
0.84918	7.22985		0.000919013	11.37		0.000917834	14.8941		0.60073	6.93767		0.12723	15.7626			0.3925	0		0.3925	0.00302		0.3925	0.00209		0.3925	0		0.3925	0.00177
0.89985	8.89198		0.00102	11.4113		0.00101	14.977		0.65146	7.29906		0.15352	15.8358			0.3975	0		0.3975	0.0037		0.3975	0.00256		0.3975	0		0.3975	0.00217
0.95187	10.1058		0.00218	11.7187		0.00209	15.578		0.69912	7.74348		0.17795	15.8987			0.4025	0		0.4025	0.00451		0.4025	0.00312		0.4025	0		0.4025	0.00264
0.99454	10.7452		0.00301	11.8347		0.00302	15.8437		0.75026	8.42807		0.20215	15.9583			0.4075	0		0.4075	0.00547		0.4075	0.00378		0.4075	0		0.4075	0.0032
0.99409	10.7574		0.00413	11.9365		0.00415	16.0497		0.80092	9.4329		0.227	16.0173			0.4125	0		0.4125	0.00661		0.4125	0.00457		0.4125	0		0.4125	0.00387
0.94885	10.3863		0.00506	11.9989		0.00503	16.1671		0.84918	10.9168		0.25177	16.0747			0.4175	0		0.4175	0.00794		0.4175	0.00549		0.4175	0		0.4175	0.00465
0.90088	10.0136		0.00613	12.0536		0.006	16.2669		0.90104	13.0372		0.2769	16.1294			0.4225	0		0.4225	0.00951		0.4225	0.00657		0.4225	0		0.4225	0.00557
0.84867	9.27021		0.00708	12.0934		0.00701	16.3511		0.94954	15.1344		0.3019	16.1818			0.4275	0		0.4275	0.01133		0.4275	0.00783		0.4275	0		0.4275	0.00663
0.79999	8.19604		0.00812	12.1302		0.0081	16.4272		0.99529	16.9589		0.32688	16.2309			0.4325	0		0.4325	0.01345		0.4325	0.00929		0.4325	0		0.4325	0.00787
0.75118	6.72167		0.00902	12.1577		0.00909	16.4879		0.99392	16.9528		0.35184	16.2773			0.4375	0		0.4375	0.01589		0.4375	0.01099		0.4375	0		0.4375	0.0093
0.70157	5.21808		0.01317	12.2595		0.01316	16.6839		0.94846	16.4124		0.37533	16.3173			0.4425	0		0.4425	0.01871		0.4425	0.01293		0.4425	0		0.4425	0.01095
0.64886	4.06217		0.01721	12.3274		0.01702	16.8096		0.90083	14.8763		0.40017	16.3576			0.4475	0		0.4475	0.02174		0.4475	0.01563		0.4475	0		0.4475	0.01286
0.60074	3.44636		0.02209	12.3899		0.02188	16.9339		0.85118	13.0124		0.4252	16.3967			0.4525	0		0.4525	0.02414		0.4525	0.02006		0.4525	0		0.4525	0.01486
0.54917	2.96365		0.02512	12.4241		0.02601	17.0216		0.80084	11.0176		0.45018	16.4364			0.4575	0		0.4575	0.0265		0.4575	0.02457		0.4575	0		0.4575	0.01687
0.49963	2.62945		0.0353	12.516		0.03577	17.1898		0.75115	9.29241		0.47519	16.4766			0.4625	0		0.4625	0.02918		0.4625	0.02969		0.4625	0		0.4625	0.01915
0.45027	2.35063		0.0493	12.6092		0.04951	17.3727		0.70116	8.17001		0.50016	16.5181			0.4675	0		0.4675	0.03188		0.4675	0.0349		0.4675	0		0.4675	0.02146
0.4002	2.09741		0.06002	12.6655		0.06081	17.4976		0.64925	7.45919		0.52521	16.5613			0.4725	0		0.4725	0.03473		0.4725	0.04047		0.4725	0		0.4725	0.02391
0.34976	1.88087		0.07476	12.7347		0.07552	17.6371		0.59977	7.0347		0.55017	16.6063			0.4775	0		0.4775	0.03782		0.4775	0.04663		0.4775	0		0.4775	0.02659
0.29933	1.6732		0.10113	12.8358		0.09977	17.838		0.55056	6.72785		0.57515	16.6546			0.4825	0		0.4825	0.04114		0.4825	0.05344		0.4825	0		0.4825	0.02952
0.2491	1.47128		0.11971	12.8989		0.12033	17.9918		0.49951	6.47526		0.60012	16.7069			0.4875	1e-05		0.4875	0.04466		0.4875	0.06087		0.4875	9.3e-06		0.4875	0.03267
0.1993	1.27274		0.1491	12.9896		0.1496	18.1922		0.45013	6.26837		0.62521	16.7633			0.4925	1e-05		0.4925	0.04844		0.4925	0.0691		0.4925	9.3e-06		0.4925	0.0361
0.15045	1.09002		0.16965	13.0489		0.17004	18.3241		0.40006	6.07846		0.65007	16.8253			0.4975	1e-05		0.4975	0.0526		0.4975	0.07837		0.4975	9.3e-06		0.4975	0.03993
0.10044	0.87991		0.19951	13.1292		0.2	18.5089		0.3491	5.90676		0.67509	16.8941			0.5025	1e-05		0.5025	0.05727		0.5025	0.0888		0.5025	9.3e-06		0.5025	0.04423
0.04969	0.63667		0.22467	13.1921		0.22513	18.659		0.29858	5.748		0.70004	16.9714			0.5075	1e-05		0.5075	0.06236		0.5075	0.10015		0.5075	9.3e-06		0.5075	0.04891
	--		0.24961	13.2505		0.25005	18.8028		0.25069	5.60182		0.72502	17.0614			0.5125	1e-05		0.5125	0.06718		0.5125	0.11131		0.5125	9.3e-06		0.5125	0.05344
	--		0.27491	13.306		0.27499	18.9484		0.20073	5.44647		0.75011	17.1657			0.5175	1e-05		0.5175	0.07243		0.5175	0.12346		0.5175	9.3e-06		0.5175	0.05836
	--		0.29991	13.3612		0.30013	19.0907		0.15057	5.28309		0.77493	17.2903			0.5225	1e-05		0.5225	0.07812		0.5225	0.13676		0.5225	9.3e-06		0.5225	0.06373
	--		0.32488	13.4091		0.32565	19.2186		0.10087	5.1105		0.79992	17.4428			0.5275	1e-05		0.5275	0.08429		0.5275	0.15126		0.5275	9.3e-06		0.5275	0.06957
	--		0.35011	13.4555		0.35039	19.339		0.05099	4.90662		0.82467	17.6327			0.5325	2e-05		0.5325	0.09095		0.5325	0.16705		0.5325	1.86e-05		0.5325	0.0759
	--		0.37513	13.4998		0.37592	19.4508					0.84914	17.8888			0.5375	2e-05		0.5375	0.09811		0.5375	0.18418		0.5375	1.86e-05		0.5375	0.08274
	--		0.39999	13.5421		0.40101	19.5633					0.87426	18.25			0.5425	2e-05		0.5425	0.1058		0.5425	0.20274		0.5425	1.86e-05		0.5425	0.09012
	--		0.42496	13.5844		0.42538	19.6709					0.89917	18.7423			0.5475	2e-05		0.5475	0.10757		0.5475	0.2084		0.5475	1.86e-05		0.5475	0.09212
			0.4501	13.6277		0.45105	19.779					0.92102	19.2688			0.5525	2e-05		0.5525	0.1085		0.5525	0.21315		0.5525	1.86e-05		0.5525	0.09356
			0.475	13.6716		0.47523	19.9075					0.94067	19.8089			0.5575	3e-05		0.5575	0.10936		0.5575	0.21818		0.5575	2.79e-05		0.5575	0.09503
			0.49981	13.7135		0.50066	20.0301					0.96135	20.3829			0.5625	3e-05		0.5625	0.11012		0.5625	0.2235		0.5625	2.79e-05		0.5625	0.09652
			0.52512	13.7586		0.52575	20.1439					0.97922	20.9243			0.5675	3e-05		0.5675	0.11075		0.5675	0.22909		0.5675	2.79e-05		0.5675	0.09801
			0.54974	13.8074		0.55046	20.2554					0.97922	20.9243			0.5725	4e-05		0.5725	0.11143		0.5725	0.23448		0.5725	3.72e-05		0.5725	0.09948
			0.57494	13.8589		0.57543	20.3752					0.95535	20.6365			0.5775	4e-05		0.5775	0.113		0.5775	0.23874		0.5775	3.72e-05		0.5775	0.10109
			0.60086	13.9596		0.60042	20.4899					0.93643	20.3234			0.5825	4e-05		0.5825	0.11487		0.5825	0.24352		0.5825	3.72e-05		0.5825	0.10294
			0.62509	14.0238		0.62598	20.614					0.91709	20.0004			0.5875	5e-05		0.5875	0.11487		0.5875	0.24317		0.5875	4.65e-05		0.5875	0.10287
			0.64933	14.0887		0.65106	20.7427					0.90025	19.7114			0.5925	5e-05		0.5925	0.11429		0.5925	0.24262		0.5925	4.65e-05		0.5925	0.1025
			0.67417	14.1598		0.67534	20.8708					0.87561	19.2577			0.5975	5e-05		0.5975	0.1134		0.5975	0.24123		0.5975	4.65e-05		0.5975	0.10181
			0.70065	14.2466		0.70022	21.0083					0.85019	18.7512			0.6025	6e-05		0.6025	0.1122		0.6025	0.23922		0.6025	5.58e-05		0.6025	0.10085
			0.72576	14.3457		0.72615	21.2152					0.82293	18.2573			0.6075	6e-05		0.6075	0.11066		0.6075	0.23639		0.6075	5.58e-05		0.6075	0.09956
			0.7507	14.4545		0.74979	21.3674					0.79904	17.9127			0.6125	7e-05		0.6125	0.1088		0.6125	0.23272		0.6125	6.51e-05		0.6125	0.09796
			0.77448	14.5822		0.77469	21.5379					0.77507	17.6568			0.6175	7e-05		0.6175	0.10668		0.6175	0.22816		0.6175	6.51e-05		0.6175	0.09605
			0.79957	14.7447		0.79917	21.7178					0.75079	17.471			0.6225	8e-05		0.6225	0.10402		0.6225	0.22241		0.6225	7.44e-05		0.6225	0.09364
			0.82472	14.9648		0.82654	21.9279					0.72607	17.3345			0.6275	8e-05		0.6275	0.1007		0.6275	0.21528		0.6275	7.44e-05		0.6275	0.09065
			0.84992	15.2569		0.85048	22.1416					0.70115	17.2277			0.6325	9e-05		0.6325	0.09695		0.6325	0.20725		0.6325	8.37e-05		0.6325	0.08727
			0.87336	15.5968		0.87462	22.3881					0.67569	17.1406			0.6375	9e-05		0.6375	0.09326		0.6375	0.19915		0.6375	8.37e-05		0.6375	0.0839
			0.89924	16.0927		0.901	22.8163					0.65051	17.0686			0.6425	0.0001		0.6425	0.0888		0.6425	0.18937		0.6425	9.3e-05		0.6425	0.07984
			0.92379	16.6149		0.92582	23.2868					0.6254	17.0072			0.6475	0.00011		0.6475	0.08354		0.6475	0.17796		0.6475	0.0001023		0.6475	0.07507
			0.9511	17.2958		0.95072	23.9112					0.60041	16.9522			0.6525	0.00011		0.6525	0.07773		0.6525	0.16537		0.6525	0.0001023		0.6525	0.0698
			0.97566	17.9456		0.97541	24.8394					0.57523	16.9021			0.6575	0.00012		0.6575	0.07133		0.6575	0.15152		0.6575	0.0001116		0.6575	0.06401
			0.9936	19.0832		0.99363	26.9293					0.55034	16.857			0.6625	0.00013		0.6625	0.06432		0.6625	0.13633		0.6625	0.0001209		0.6625	0.05766
			0.99298	19.0947		0.99271	26.9478					0.52533	16.8143			0.6675	0.00013		0.6675	0.05664		0.6675	0.1197		0.6675	0.0001209		0.6675	0.0507
			0.97574	18.3045		0.97491	25.19					0.50015	16.7732			0.6725	0.00014		0.6725	0.05471		0.6725	0.11593		0.6725	0.0001302		0.6725	0.04904
			0.94808	17.6369		0.95191	24.2609					0.47977	16.6422			0.6775	0.00015		0.6775	0.05342		0.6775	0.11304		0.6775	0.0001395		0.6775	0.04786
			0.92555	17.2411		0.9252	23.7721					0.45021	16.4469			0.6825	0.00016		0.6825	0.05198		0.6825	0.10979		0.6825	0.0001488		0.6825	0.04653
			0.9003	16.8659		0.9014	23.3465					0.42359	16.3837			0.6875	0.00017		0.6875	0.05036		0.6875	0.10618		0.6875	0.0001581		0.6875	0.04504
			0.87524	16.4765		0.87561	22.9533					0.38354	16.3153			0.6925	0.00018		0.6925	0.04856		0.6925	0.10217		0.6925	0.0001674		0.6925	0.04338
			0.85099	16.0968		0.85086	22.6561					0.35745	16.2707			0.6975	0.00019		0.6975	0.04658		0.6975	0.0976		0.6975	0.0001767		0.6975	0.04153
			0.82581	15.6991		0.82424	22.4101					0.34971	16.257			0.7025	0.0002		0.7025	0.0441		0.7025	0.09086		0.7025	0.000186		0.7025	0.03899
			0.80057	15.3372		0.80101	22.2229					0.32491	16.2112			0.7075	0.00021		0.7075	0.0408		0.7075	0.08359		0.7075	0.0001953		0.7075	0.03597
			0.7501	14.8174		0.75092	21.9324					0.29985	16.1623			0.7125	0.00021		0.7125	0.03909		0.7125	0.08092		0.7125	0.0001953		0.7125	0.03465
			0.70092	14.5732		0.6991	21.6542					0.27499	16.1104			0.7175	0.00023		0.7175	0.03797		0.7175	0.07841		0.7175	0.0002139		0.7175	0.03362
			0.65057	14.3879		0.65052	21.4002					0.24988	16.0552			0.7225	0.00024		0.7225	0.03703		0.7225	0.07646		0.7225	0.0002232		0.7225	0.03279
			0.60017	14.2494		0.60024	21.152					0.22487	15.9978			0.7275	0.00025		0.7275	0.03618		0.7275	0.0746		0.7275	0.0002325		0.7275	0.03202
			0.54967	14.1323		0.55007	20.9191					0.19997	15.9391			0.7325	0.00026		0.7325	0.03534		0.7325	0.07277		0.7325	0.0002418		0.7325	0.03126
			0.49995	14.0296		0.50043	20.6901					0.17502	15.8777			0.7375	0.00027		0.7375	0.03432		0.7375	0.07051		0.7375	0.0002511		0.7375	0.03032
			0.45077	13.7255		0.4473	19.965					0.15005	15.8127			0.7425	0.00028		0.7425	0.03328		0.7425	0.06837		0.7425	0.0002604		0.7425	0.02941
			0.39937	13.5936		0.40093	19.6981									0.7475	0.00029		0.7475	0.03239		0.7475	0.06641		0.7475	0.0002697		0.7475	0.0286
			0.34991	13.495		0.34982	19.4443									0.7525	0.0003		0.7525	0.0316		0.7525	0.06466		0.7525	0.000279		0.7525	0.02787
			0.29917	13.3884		0.29995	19.1977									0.7575	0.00032		0.7575	0.0308		0.7575	0.06293		0.7575	0.0002976		0.7575	0.02715
			0.2499	13.271		0.25062	18.9092									0.7625	0.00033		0.7625	0.03015		0.7625	0.06145		0.7625	0.0003069		0.7625	0.02655
			0.19995	13.1393		0.20093	18.5937									0.7675	0.00034		0.7675	0.02958		0.7675	0.0603		0.7675	0.0003162		0.7675	0.02606
			0.15011	12.9938		0.14942	18.2366									0.7725	0.00035		0.7725	0.02921		0.7725	0.05941		0.7725	0.0003255		0.7725	0.0257
			0.10039	12.8273		0.09962	17.86									0.7775	0.00037		0.7775	0.0288		0.7775	0.05843		0.7775	0.0003441		0.7775	0.02532
			0.05002	12.5955		0.04948	17.3697									0.7825	0.00038		0.7825	0.02835		0.7825	0.05738		0.7825	0.0003534		0.7825	0.0249
				--			--									0.7875	0.00039		0.7875	0.02785		0.7875	0.05618		0.7875	0.0003627		0.7875	0.02442
																0.7925	0.00041		0.7925	0.02713		0.7925	0.0546		0.7925	0.0003813		0.7925	0.02377
																0.7975	0.00042		0.7975	0.02637		0.7975	0.05292		0.7975	0.0003906		0.7975	0.02307
																0.8025	0.00044		0.8025	0.02557		0.8025	0.05114		0.8025	0.0004092		0.8025	0.02234
																0.8075	0.00045		0.8075	0.02471		0.8075	0.04926		0.8075	0.0004185		0.8075	0.02156
																0.8125	0.00046		0.8125	0.02375		0.8125	0.04702		0.8125	0.0004278		0.8125	0.02066
																0.8175	0.00048		0.8175	0.02266		0.8175	0.04466		0.8175	0.0004464		0.8175	0.01968
																0.8225	0.00049		0.8225	0.02152		0.8225	0.04233		0.8225	0.0004557		0.8225	0.01867
																0.8275	0.00051		0.8275	0.02061		0.8275	0.04159		0.8275	0.0004743		0.8275	0.01812
																0.8325	0.00052		0.8325	0.02019		0.8325	0.04061		0.8325	0.0004836		0.8325	0.01773
																0.8375	0.00054		0.8375	0.0197		0.8375	0.03957		0.8375	0.0005022		0.8375	0.01729
																0.8425	0.00055		0.8425	0.0192		0.8425	0.03847		0.8425	0.0005115		0.8425	0.01684
																0.8475	0.00057		0.8475	0.01866		0.8475	0.0373		0.8475	0.0005301		0.8475	0.01635
																0.8525	0.00058		0.8525	0.01803		0.8525	0.03594		0.8525	0.0005394		0.8525	0.01579
																0.8575	0.0006		0.8575	0.01746		0.8575	0.03473		0.8575	0.000558		0.8575	0.01528
																0.8625	0.00062		0.8625	0.01718		0.8625	0.03417		0.8625	0.0005766		0.8625	0.01504
																0.8675	0.00063		0.8675	0.01678		0.8675	0.03341		0.8675	0.0005859		0.8675	0.0147
																0.8725	0.00065		0.8725	0.01635		0.8725	0.03254		0.8725	0.0006045		0.8725	0.01433
																0.8775	0.00066		0.8775	0.0159		0.8775	0.03164		0.8775	0.0006138		0.8775	0.01394
																0.8825	0.00068		0.8825	0.01544		0.8825	0.03069		0.8825	0.0006324		0.8825	0.01354
																0.8875	0.00069		0.8875	0.01495		0.8875	0.02971		0.8875	0.0006417		0.8875	0.01312
																0.8925	0.00071		0.8925	0.01463		0.8925	0.02902		0.8925	0.0006603		0.8925	0.01283
																0.8975	0.00073		0.8975	0.01438		0.8975	0.0285		0.8975	0.0006789		0.8975	0.01261
																0.9025	0.00074		0.9025	0.01411		0.9025	0.02796		0.9025	0.0006882		0.9025	0.01238
																0.9075	0.00076		0.9075	0.01382		0.9075	0.0274		0.9075	0.0007068		0.9075	0.01214
																0.9125	0.00078		0.9125	0.01355		0.9125	0.02688		0.9125	0.0007254		0.9125	0.01191
																0.9175	0.00079		0.9175	0.01343		0.9175	0.02663		0.9175	0.0007347		0.9175	0.01181
																0.9225	0.00081		0.9225	0.0133		0.9225	0.02635		0.9225	0.0007533		0.9225	0.01169
																0.9275	0.00083		0.9275	0.01302		0.9275	0.02574		0.9275	0.0007719		0.9275	0.01144
																0.9325	0.00084		0.9325	0.0127		0.9325	0.02508		0.9325	0.0007812		0.9325	0.01116
																0.9375	0.00086		0.9375	0.01244		0.9375	0.02466		0.9375	0.0007998		0.9375	0.01096
																0.9425	0.00088		0.9425	0.01223		0.9425	0.02423		0.9425	0.0008184		0.9425	0.01078
																0.9475	0.00089		0.9475	0.01202		0.9475	0.02378		0.9475	0.0008277		0.9475	0.01059
																0.9525	0.00091		0.9525	0.0118		0.9525	0.02332		0.9525	0.0008463		0.9525	0.0104
																0.9575	0.00092		0.9575	0.01164		0.9575	0.02303		0.9575	0.0008556		0.9575	0.01027
																0.9625	0.00094		0.9625	0.01151		0.9625	0.02274		0.9625	0.0008742		0.9625	0.01016
																0.9675	0.00096		0.9675	0.01136		0.9675	0.02244		0.9675	0.0008928		0.9675	0.01003
																0.9725	0.00097		0.9725	0.0112		0.9725	0.02202		0.9725	0.0009021		0.9725	0.00987
																0.9775	0.00099		0.9775	0.01101		0.9775	0.02166		0.9775	0.0009207		0.9775	0.00972
																0.9825	0.00101		0.9825	0.01082		0.9825	0.02128		0.9825	0.0009393		0.9825	0.00955
																0.9875	0.00102		0.9875	0.01063		0.9875	0.02089		0.9875	0.0009486		0.9875	0.00939
																0.9925	0.00104		0.9925	0.01053		0.9925	0.02065		0.9925	0.0009672		0.9925	0.0093
																0.9975	0.00106		0.9975	0.01043		0.9975	0.02046		0.9975	0.0009858		0.9975	0.00922
																1.0025	0.00107		1.0025	0.01033		1.0025	0.02027		1.0025	0.0009951		1.0025	0.00914
																1.0075	0.00109		1.0075	0.01022		1.0075	0.02007		1.0075	0.00101		1.0075	0.00905
																1.0125	0.0011		1.0125	0.01011		1.0125	0.01986		1.0125	0.00102		1.0125	0.00896
																1.0175	0.00112		1.0175	0.00999		1.0175	0.01965		1.0175	0.00104		1.0175	0.00886
																1.0225	0.00114		1.0225	0.00987		1.0225	0.01939		1.0225	0.00106		1.0225	0.00876
																1.0275	0.00115		1.0275	0.00971		1.0275	0.01902		1.0275	0.00107		1.0275	0.00861
																1.0325	0.00117		1.0325	0.00954		1.0325	0.01865		1.0325	0.00109		1.0325	0.00846
																1.0375	0.00118		1.0375	0.00936		1.0375	0.01827		1.0375	0.0011		1.0375	0.0083
																1.0425	0.0012		1.0425	0.00917		1.0425	0.01788		1.0425	0.00112		1.0425	0.00814
																1.0475	0.00122		1.0475	0.00898		1.0475	0.01748		1.0475	0.00113		1.0475	0.00797
																1.0525	0.00123		1.0525	0.00894		1.0525	0.01738		1.0525	0.00114		1.0525	0.00794
																1.0575	0.00125		1.0575	0.00884		1.0575	0.0173		1.0575	0.00116		1.0575	0.00788
																1.0625	0.00126		1.0625	0.00874		1.0625	0.01718		1.0625	0.00117		1.0625	0.00781
																1.0675	0.00128		1.0675	0.00864		1.0675	0.01696		1.0675	0.00119		1.0675	0.00773
																1.0725	0.00129		1.0725	0.00853		1.0725	0.01675		1.0725	0.0012		1.0725	0.00763
																1.0775	0.00131		1.0775	0.00842		1.0775	0.01652		1.0775	0.00122		1.0775	0.00754
																1.0825	0.00132		1.0825	0.00831		1.0825	0.01629		1.0825	0.00123		1.0825	0.00745
																1.0875	0.00134		1.0875	0.00819		1.0875	0.01606		1.0875	0.00125		1.0875	0.00735
																1.0925	0.00135		1.0925	0.00807		1.0925	0.01581		1.0925	0.00126		1.0925	0.00724
																1.0975	0.00137		1.0975	0.00796		1.0975	0.01567		1.0975	0.00127		1.0975	0.00717
																1.1025	0.00138		1.1025	0.00794		1.1025	0.01559		1.1025	0.00128		1.1025	0.00714
																1.1075	0.0014		1.1075	0.00791		1.1075	0.01551		1.1075	0.0013		1.1075	0.00712
																1.1125	0.00141		1.1125	0.00788		1.1125	0.01543		1.1125	0.00131		1.1125	0.00709
																1.1175	0.00143		1.1175	0.00785		1.1175	0.01534		1.1175	0.00133		1.1175	0.00706
																1.1225	0.00144		1.1225	0.00782		1.1225	0.01525		1.1225	0.00134		1.1225	0.00703
																1.1275	0.00145		1.1275	0.00779		1.1275	0.01516		1.1275	0.00135		1.1275	0.007
																1.1325	0.00147		1.1325	0.00775		1.1325	0.01506		1.1325	0.00137		1.1325	0.00697
																1.1375	0.00148		1.1375	0.00771		1.1375	0.01495		1.1375	0.00138		1.1375	0.00693
																1.1425	0.0015		1.1425	0.00764		1.1425	0.01485		1.1425	0.0014		1.1425	0.00688
																1.1475	0.00151		1.1475	0.00751		1.1475	0.01467		1.1475	0.0014		1.1475	0.00679
																1.1525	0.00152		1.1525	0.00742		1.1525	0.01454		1.1525	0.00141		1.1525	0.00672
																1.1575	0.00154		1.1575	0.00734		1.1575	0.01441		1.1575	0.00143		1.1575	0.00666
																1.1625	0.00155		1.1625	0.00725		1.1625	0.01427		1.1625	0.00144		1.1625	0.00659
																1.1675	0.00156		1.1675	0.00716		1.1675	0.01413		1.1675	0.00145		1.1675	0.00653
																1.1725	0.00158		1.1725	0.00707		1.1725	0.01399		1.1725	0.00147		1.1725	0.00646
																1.1775	0.00159		1.1775	0.00698		1.1775	0.01385		1.1775	0.00148		1.1775	0.00639
																1.1825	0.0016		1.1825	0.00695		1.1825	0.0137		1.1825	0.00149		1.1825	0.00635
																1.1875	0.00161		1.1875	0.00692		1.1875	0.01359		1.1875	0.0015		1.1875	0.00632
																1.1925	0.00163		1.1925	0.00689		1.1925	0.01355		1.1925	0.00152		1.1925	0.0063
																1.1975	0.00164		1.1975	0.00686		1.1975	0.01352		1.1975	0.00153		1.1975	0.00628
																1.2025	0.00165		1.2025	0.00683		1.2025	0.01348		1.2025	0.00153		1.2025	0.00626
																1.2075	0.00166		1.2075	0.0068		1.2075	0.01344		1.2075	0.00154		1.2075	0.00624
																1.2125	0.00168		1.2125	0.00677		1.2125	0.0134		1.2125	0.00156		1.2125	0.00622
																1.2175	0.00169		1.2175	0.00673		1.2175	0.01335		1.2175	0.00157		1.2175	0.0062
																1.2225	0.0017		1.2225	0.00669		1.2225	0.01331		1.2225	0.00158		1.2225	0.00617
																1.2275	0.00171		1.2275	0.00666		1.2275	0.01326		1.2275	0.00159		1.2275	0.00615
																1.2325	0.00172		1.2325	0.00662		1.2325	0.01321		1.2325	0.0016		1.2325	0.00613
																1.2375	0.00173		1.2375	0.00658		1.2375	0.01316		1.2375	0.00161		1.2375	0.0061
																1.2425	0.00174		1.2425	0.00654		1.2425	0.0131		1.2425	0.00162		1.2425	0.00607
																1.2475	0.00176		1.2475	0.00647		1.2475	0.01303		1.2475	0.00164		1.2475	0.00603
																1.2525	0.00177		1.2525	0.00637		1.2525	0.01288		1.2525	0.00165		1.2525	0.00596
																1.2575	0.00178		1.2575	0.00627		1.2575	0.01273		1.2575	0.00166		1.2575	0.00588
																1.2625	0.00179		1.2625	0.00617		1.2625	0.01258		1.2625	0.00166		1.2625	0.00581
																1.2675	0.0018		1.2675	0.0061		1.2675	0.01242		1.2675	0.00167		1.2675	0.00575
																1.2725	0.00181		1.2725	0.00608		1.2725	0.01236		1.2725	0.00168		1.2725	0.00573
																1.2775	0.00182		1.2775	0.00606		1.2775	0.01234		1.2775	0.00169		1.2775	0.00572
																1.2825	0.00183		1.2825	0.00604		1.2825	0.01232		1.2825	0.0017		1.2825	0.00571
																1.2875	0.00184		1.2875	0.00602		1.2875	0.0123		1.2875	0.00171		1.2875	0.00569
																1.2925	0.00185		1.2925	0.00599		1.2925	0.01228		1.2925	0.00172		1.2925	0.00568
																1.2975	0.00186		1.2975	0.00597		1.2975	0.01225		1.2975	0.00173		1.2975	0.00567
																1.3025	0.00187		1.3025	0.00594		1.3025	0.01222		1.3025	0.00174		1.3025	0.00565
																1.3075	0.00188		1.3075	0.00592		1.3075	0.0122		1.3075	0.00175		1.3075	0.00564
																1.3125	0.00189		1.3125	0.00589		1.3125	0.01217		1.3125	0.00176		1.3125	0.00562
																1.3175	0.0019		1.3175	0.00586		1.3175	0.01214		1.3175	0.00177		1.3175	0.0056
																1.3225	0.00191		1.3225	0.00581		1.3225	0.01211		1.3225	0.00178		1.3225	0.00558
																1.3275	0.00192		1.3275	0.00576		1.3275	0.01202		1.3275	0.00179		1.3275	0.00554
																1.3325	0.00192		1.3325	0.00571		1.3325	0.01191		1.3325	0.00179		1.3325	0.00549
																1.3375	0.00193		1.3375	0.00566		1.3375	0.01181		1.3375	0.00179		1.3375	0.00545
																1.3425	0.00194		1.3425	0.0056		1.3425	0.01171		1.3425	0.0018		1.3425	0.0054
																1.3475	0.00195		1.3475	0.00554		1.3475	0.0116		1.3475	0.00181		1.3475	0.00536
																1.3525	0.00196		1.3525	0.00549		1.3525	0.01149		1.3525	0.00182		1.3525	0.00531
																1.3575	0.00197		1.3575	0.00543		1.3575	0.01138		1.3575	0.00183		1.3575	0.00527
																1.3625	0.00198		1.3625	0.00537		1.3625	0.01127		1.3625	0.00184		1.3625	0.00522
																1.3675	0.00198		1.3675	0.00532		1.3675	0.01116		1.3675	0.00184		1.3675	0.00517
																1.3725	0.00199		1.3725	0.00529		1.3725	0.01107		1.3725	0.00185		1.3725	0.00514
																1.3775	0.002		1.3775	0.00528		1.3775	0.01104		1.3775	0.00186		1.3775	0.00513
																1.3825	0.00201		1.3825	0.00528		1.3825	0.01102		1.3825	0.00187		1.3825	0.00513
																1.3875	0.00201		1.3875	0.00528		1.3875	0.01099		1.3875	0.00187		1.3875	0.00512
																1.3925	0.00202		1.3925	0.00527		1.3925	0.01097		1.3925	0.00188		1.3925	0.00512
																1.3975	0.00203		1.3975	0.00527		1.3975	0.01094		1.3975	0.00189		1.3975	0.00511
																1.4025	0.00204		1.4025	0.00526		1.4025	0.01091		1.4025	0.0019		1.4025	0.0051
																1.4075	0.00204		1.4075	0.00526		1.4075	0.01088		1.4075	0.0019		1.4075	0.0051
																1.4125	0.00205		1.4125	0.00525		1.4125	0.01085		1.4125	0.00191		1.4125	0.00509
																1.4175	0.00206		1.4175	0.00521		1.4175	0.01082		1.4175	0.00192		1.4175	0.00507
																1.4225	0.00206		1.4225	0.00516		1.4225	0.01073		1.4225	0.00192		1.4225	0.00503
																1.4275	0.00207		1.4275	0.00511		1.4275	0.01064		1.4275	0.00193		1.4275	0.00499
																1.4325	0.00208		1.4325	0.00507		1.4325	0.01055		1.4325	0.00193		1.4325	0.00495
																1.4375	0.00208		1.4375	0.00502		1.4375	0.01046		1.4375	0.00193		1.4375	0.00491
																1.4425	0.00209		1.4425	0.00497		1.4425	0.01037		1.4425	0.00194		1.4425	0.00487
																1.4475	0.0021		1.4475	0.00495		1.4475	0.01028		1.4475	0.00195		1.4475	0.00485
																1.4525	0.0021		1.4525	0.00492		1.4525	0.01025		1.4525	0.00195		1.4525	0.00483
																1.4575	0.00211		1.4575	0.0049		1.4575	0.01022		1.4575	0.00196		1.4575	0.00481
																1.4625	0.00211		1.4625	0.00487		1.4625	0.01019		1.4625	0.00196		1.4625	0.00479
																1.4675	0.00212		1.4675	0.00485		1.4675	0.01017		1.4675	0.00197		1.4675	0.00478
																1.4725	0.00213		1.4725	0.00482		1.4725	0.01014		1.4725	0.00198		1.4725	0.00477
																1.4775	0.00213		1.4775	0.0048		1.4775	0.01011		1.4775	0.00198		1.4775	0.00475
																1.4825	0.00214		1.4825	0.00477		1.4825	0.01008		1.4825	0.00199		1.4825	0.00473
																1.4875	0.00214		1.4875	0.00474		1.4875	0.01005		1.4875	0.00199		1.4875	0.00471
																1.4925	0.00215		1.4925	0.00472		1.4925	0.01002		1.4925	0.002		1.4925	0.0047
																1.4975	0.00215		1.4975	0.00469		1.4975	0.00999		1.4975	0.002		1.4975	0.00468
																1.5025	0.00216		1.5025	0.00466		1.5025	0.00996		1.5025	0.00201		1.5025	0.00466
																1.5075	0.00216		1.5075	0.00463		1.5075	0.00993		1.5075	0.00201		1.5075	0.00464
																1.5125	0.00217		1.5125	0.00461		1.5125	0.0099		1.5125	0.00202		1.5125	0.00463
																1.5175	0.00217		1.5175	0.00458		1.5175	0.00986		1.5175	0.00202		1.5175	0.00461
																1.5225	0.00218		1.5225	0.00455		1.5225	0.00983		1.5225	0.00203		1.5225	0.00459
																1.5275	0.00218		1.5275	0.00452		1.5275	0.0098		1.5275	0.00203		1.5275	0.00457
																1.5325	0.00219		1.5325	0.00449		1.5325	0.00976		1.5325	0.00204		1.5325	0.00455
																1.5375	0.00219		1.5375	0.00446		1.5375	0.00973		1.5375	0.00204		1.5375	0.00453
																1.5425	0.00219		1.5425	0.00447		1.5425	0.00969		1.5425	0.00204		1.5425	0.00453
																1.5475	0.0022		1.5475	0.00448		1.5475	0.00971		1.5475	0.00205		1.5475	0.00454
																1.5525	0.0022		1.5525	0.00448		1.5525	0.00973		1.5525	0.00205		1.5525	0.00454
																1.5575	0.00221		1.5575	0.00449		1.5575	0.00975		1.5575	0.00206		1.5575	0.00455
																1.5625	0.00221		1.5625	0.0045		1.5625	0.00976		1.5625	0.00206		1.5625	0.00456
																1.5675	0.00221		1.5675	0.00451		1.5675	0.00975		1.5675	0.00206		1.5675	0.00456
																1.5725	0.0022		1.5725	0.00451		1.5725	0.00973		1.5725	0.00205		1.5725	0.00456
																1.5775	0.00219		1.5775	0.0045		1.5775	0.0097		1.5775	0.00204		1.5775	0.00454
																1.5825	0.00218		1.5825	0.00448		1.5825	0.00968		1.5825	0.00203		1.5825	0.00453
																1.5875	0.00218		1.5875	0.00447		1.5875	0.00966		1.5875	0.00203		1.5875	0.00452
																1.5925	0.00217		1.5925	0.00446		1.5925	0.00963		1.5925	0.00202		1.5925	0.00451
																1.5975	0.00216		1.5975	0.00444		1.5975	0.00961		1.5975	0.00201		1.5975	0.00449
																1.6025	0.00215		1.6025	0.00443		1.6025	0.00959		1.6025	0.002		1.6025	0.00448
																1.6075	0.00214		1.6075	0.00441		1.6075	0.00956		1.6075	0.00199		1.6075	0.00446
																1.6125	0.00214		1.6125	0.0044		1.6125	0.00954		1.6125	0.00199		1.6125	0.00445
																1.6175	0.00213		1.6175	0.00438		1.6175	0.00951		1.6175	0.00198		1.6175	0.00444
																1.6225	0.00212		1.6225	0.00437		1.6225	0.00948		1.6225	0.00197		1.6225	0.00442
																1.6275	0.00211		1.6275	0.00435		1.6275	0.00946		1.6275	0.00196		1.6275	0.00441
																1.6325	0.0021		1.6325	0.00434		1.6325	0.00943		1.6325	0.00195		1.6325	0.0044
																1.6375	0.00209		1.6375	0.00432		1.6375	0.0094		1.6375	0.00194		1.6375	0.00438
																1.6425	0.00208		1.6425	0.0043		1.6425	0.00937		1.6425	0.00193		1.6425	0.00436
																1.6475	0.00208		1.6475	0.00429		1.6475	0.00935		1.6475	0.00193		1.6475	0.00435
																1.6525	0.00207		1.6525	0.00427		1.6525	0.00932		1.6525	0.00193		1.6525	0.00433
																1.6575	0.00206		1.6575	0.00425		1.6575	0.00929		1.6575	0.00192		1.6575	0.00432
																1.6625	0.00205		1.6625	0.00424		1.6625	0.00926		1.6625	0.00191		1.6625	0.0043
																1.6675	0.00204		1.6675	0.00422		1.6675	0.00923		1.6675	0.0019		1.6675	0.00429
																1.6725	0.00203		1.6725	0.0042		1.6725	0.0092		1.6725	0.00189		1.6725	0.00427
																1.6775	0.00202		1.6775	0.00419		1.6775	0.00917		1.6775	0.00188		1.6775	0.00426
																1.6825	0.00201		1.6825	0.00416		1.6825	0.00914		1.6825	0.00187		1.6825	0.00423
																1.6875	0.002		1.6875	0.00413		1.6875	0.00908		1.6875	0.00186		1.6875	0.00421
																1.6925	0.002		1.6925	0.00409		1.6925	0.00905		1.6925	0.00186		1.6925	0.00418
																1.6975	0.002		1.6975	0.00407		1.6975	0.00903		1.6975	0.00186		1.6975	0.00417
																1.7025	0.00201		1.7025	0.00405		1.7025	0.009		1.7025	0.00187		1.7025	0.00416
																1.7075	0.00201		1.7075	0.00404		1.7075	0.00898		1.7075	0.00187		1.7075	0.00415
																1.7125	0.00201		1.7125	0.00403		1.7125	0.00895		1.7125	0.00187		1.7125	0.00414
																1.7175	0.00201		1.7175	0.00402		1.7175	0.00893		1.7175	0.00187		1.7175	0.00413
																1.7225	0.00201		1.7225	0.004		1.7225	0.0089		1.7225	0.00187		1.7225	0.00411
																1.7275	0.00201		1.7275	0.00399		1.7275	0.00888		1.7275	0.00187		1.7275	0.0041
																1.7325	0.00201		1.7325	0.00398		1.7325	0.00885		1.7325	0.00187		1.7325	0.00409
																1.7375	0.00201		1.7375	0.00396		1.7375	0.00882		1.7375	0.00187		1.7375	0.00408
																1.7425	0.00202		1.7425	0.00395		1.7425	0.0088		1.7425	0.00188		1.7425	0.00407
																1.7475	0.00202		1.7475	0.00394		1.7475	0.00877		1.7475	0.00188		1.7475	0.00406
																1.7525	0.00202		1.7525	0.00392		1.7525	0.00874		1.7525	0.00188		1.7525	0.00405
																1.7575	0.00202		1.7575	0.00391		1.7575	0.00871		1.7575	0.00188		1.7575	0.00403
																1.7625	0.00202		1.7625	0.0039		1.7625	0.00869		1.7625	0.00188		1.7625	0.00403
																1.7675	0.00202		1.7675	0.00388		1.7675	0.00866		1.7675	0.00188		1.7675	0.00401
																1.7725	0.00202		1.7725	0.00387		1.7725	0.00863		1.7725	0.00188		1.7725	0.004
																1.7775	0.00202		1.7775	0.00386		1.7775	0.0086		1.7775	0.00188		1.7775	0.00399
																1.7825	0.00202		1.7825	0.00384		1.7825	0.00857		1.7825	0.00188		1.7825	0.00397
																1.7875	0.00202		1.7875	0.00383		1.7875	0.00855		1.7875	0.00188		1.7875	0.00397
																1.7925	0.00202		1.7925	0.00381		1.7925	0.00852		1.7925	0.00188		1.7925	0.00395
																1.7975	0.00202		1.7975	0.0038		1.7975	0.00849		1.7975	0.00188		1.7975	0.00394
																1.8025	0.00202		1.8025	0.00378		1.8025	0.00846		1.8025	0.00188		1.8025	0.00392
																1.8075	0.00202		1.8075	0.00378		1.8075	0.00843		1.8075	0.00188		1.8075	0.00392
																1.8125	0.00202		1.8125	0.00378		1.8125	0.00843		1.8125	0.00188		1.8125	0.00392
																1.8175	0.00202		1.8175	0.00378		1.8175	0.00843		1.8175	0.00188		1.8175	0.00392
																1.8225	0.00203		1.8225	0.00378		1.8225	0.00843		1.8225	0.00189		1.8225	0.00392
																1.8275	0.00203		1.8275	0.00378		1.8275	0.00843		1.8275	0.00189		1.8275	0.00392
																1.8325	0.00203		1.8325	0.00378		1.8325	0.00843		1.8325	0.00189		1.8325	0.00392
																1.8375	0.00203		1.8375	0.00378		1.8375	0.00843		1.8375	0.00189		1.8375	0.00392
																1.8425	0.00203		1.8425	0.00378		1.8425	0.00843		1.8425	0.00189		1.8425	0.00392
																1.8475	0.00203		1.8475	0.00378		1.8475	0.00843		1.8475	0.00189		1.8475	0.00392
																1.8525	0.00203		1.8525	0.00377		1.8525	0.00843		1.8525	0.00189		1.8525	0.00392
																1.8575	0.00202		1.8575	0.00376		1.8575	0.00841		1.8575	0.00188		1.8575	0.0039
																1.8625	0.00202		1.8625	0.00375		1.8625	0.00839		1.8625	0.00188		1.8625	0.0039
																1.8675	0.00202		1.8675	0.00374		1.8675	0.00837		1.8675	0.00188		1.8675	0.00389
																1.8725	0.00202		1.8725	0.00373		1.8725	0.00835		1.8725	0.00188		1.8725	0.00388
																1.8775	0.00201		1.8775	0.00372		1.8775	0.00833		1.8775	0.00187		1.8775	0.00387
																1.8825	0.00201		1.8825	0.00371		1.8825	0.00831		1.8825	0.00187		1.8825	0.00386
																1.8875	0.00201		1.8875	0.0037		1.8875	0.00829		1.8875	0.00187		1.8875	0.00385
																1.8925	0.002		1.8925	0.00369		1.8925	0.00827		1.8925	0.00186		1.8925	0.00384
																1.8975	0.002		1.8975	0.00368		1.8975	0.00824		1.8975	0.00186		1.8975	0.00383
																1.9025	0.002		1.9025	0.00367		1.9025	0.00822		1.9025	0.00186		1.9025	0.00382
																1.9075	0.002		1.9075	0.00366		1.9075	0.0082		1.9075	0.00186		1.9075	0.00381
																1.9125	0.00199		1.9125	0.00365		1.9125	0.00818		1.9125	0.00185		1.9125	0.0038
																1.9175	0.00199		1.9175	0.00364		1.9175	0.00816		1.9175	0.00185		1.9175	0.00379
																1.9225	0.00199		1.9225	0.00363		1.9225	0.00814		1.9225	0.00185		1.9225	0.00378
																1.9275	0.00198		1.9275	0.00362		1.9275	0.00812		1.9275	0.00184		1.9275	0.00377
																1.9325	0.00198		1.9325	0.00361		1.9325	0.00809		1.9325	0.00184		1.9325	0.00376
																1.9375	0.00198		1.9375	0.0036		1.9375	0.00807		1.9375	0.00184		1.9375	0.00375

[truncated: 12 more sheets: Supp. Fig. 11, Supp. Fig. 12, Supp. Fig. 13, Supp. Fig. 14a, Supp. Fig. 14b, Supp. Fig. 15, Supp. Fig. 17a, 17b, 17c, Supp. Figs. 17d, 18, Supp. Fig. 19, Supp. Fig. 20, Supp. Fig. 21a, Supp. Fig. 21b]
